# Supplementary material for: Diversity of transducer-like proteins (Tlps) in Campylobacter
Source: PLoS One. 2019 Mar 25;14(3):e0214228. doi: 10.1371/journal.pone.0214228 (PMC6433261; doi:10.1371/journal.pone.0214228)
Supplement: S1 FASTA — (FASTA) [file pone.0214228.s001.fasta]

>NCTC11168_Tlp1 Cj1506c
MFKSLNIGLKLIFSVAAVVVIGLVILISLITKQVSQNITKNTEDILASITKEYATQTQGIFGEMIALNKSISGTLTEMFR
STSKEDLDIDNITNIITNTFDNSAYSNFTYLYLIDPPEYFKEESKFFNTQSGKFVMLYADEEKDNKGGIKAIQASDEIAN
LQVVQDILKKAKYGENKVYIGRPIKMNLEGQDFDAVNVAIPIFDRKNQVVGVIGMTLDFSDIATYLLDPKGQKYDGELRV
LLNSDGFMAIHPNKNLVLKNLKDINPNKGAQETYKAISEGKNGVFNYIASDGDDSYAAINSFKVQDSSWAVLVTAPKYSV
FKPLKKLQLIILGASFIFIFVVLGVVYYCVRKIVASRLPVILSSLESFFRFLNHEKIEPKAIEIRANDELGAMGRIINEN
IEKIQISLEQDQNAVDESVQTAREIEKGNLTARITKNPINPQLVELKDVLNRMLDVLQSKIGSNMNEINRVFDSYKALDF
STEVFNAKGEVEITTNILGKEIKKMLLASSNFAKDLANQSEELKNSMQKLADGSNAQASSLEQSAAAVEEINSSMQNVSG
KTVEVASQADDIKNIVNVIKDIAEQTNLLALNAAIEAARAGEHGRGFAVVADEVRQLAERTGKSLSEIEANINILVQSVN
EVAESVKEQTAGITQINDAIAQLETVTKENVEVANVTNNITNEVNQIAAAILEDVNKKRF
>00-2425_Tlp1 N135_RS07950
MFKSLNIGLKLIFSVAAVVVIGLVILISLITKQVSQNITKNTEDILASITKEYATQTQGIFGEMIALNKSISGTLTEMFR
STSKEDLDIDNITNIITNTFDNSAYSNFTYLYLIDPPEYFKEESKFFNTQSGKFVMLYADEEKDNKGGIKAIQASDEIAN
LQVVQDILKKAKYGENKVYIGRPIKMNLEGQDFDAVNVAIPIFDRKNQVVGVIGMTLDFSDIATYLLDPKGQKYDGELRV
LLNSDGFMAIHPNKNLVLKNLKDINPNKGAQETYKAISEGKNGVFNYIASDGDDSYAAINSFKVQDSSWAVLVTAPKYSV
FKPLKKLQLIILGASFIFIFVVLGVVYYCVRKIVASRLPVILSSLESFFRFLNHEKIEPKAIEIRANDELGAMGRIINEN
IEKIQISLEQDQNAVDESVQTAREIEKGNLTARITKNPINPQLVELKDVLNRMLDVLQSKIGSNMNEINRVFDSYKALDF
STEVFNAKGEVEITTNILGKEIKKMLLASSNFAKDLANQSEELKNSMQKLADGSNAQASSLEQSAAAVEEINSSMQNVSG
KTVEVASQADDIKNIVNVIKDIAEQTNLLALNAAIEAARAGEHGRGFAVVADEVRQLAERTGKSLSEIEANINILVQSVN
EVAESVKEQTAGITQINDAIAQLETVTKENVEVANVTNNITNEVNQIAAAILEDVNKKRF
>81-176_Tlp1 CJJ81176_RS07225
MFKSLNIGLKLIFSVAAVVVIGLVILISLITKQVSQNITKNTEDILASITKEYATQTQGIFGEMIALNKSISGTLTEMFR
STSKEDLDIDNITNIITNTFDNSAYSNFTYLYLIDPPEYFKEESKFFNTQSGKFVMLYADEEKDNKGGIKAIQASDEIAN
LQVVQDILKKAKYGENKVYIGRPIKMNLEGQDFDAVNVAMPIFDRKNQVVGVIGMTLDFSDIATYLLDPKGQKYDGELRV
LLNSDGLMAIHPNKNLVLKNLKDVNPNKGAQETYKAISEGKNGVFDYIASDGDDSYAAINSFKVQDSSWAVLVTAPKYSV
FKPLKKLQLIILGASFIFIFVVLGVVYYCVRKIVASRLPVILSSLESFFRFLNHEKIEPKAIEIRANDELGAMGRIINEN
IEKIQISLEQDQNAVDESVQTAREIEKGNLTARITKNPINPQLVELKNVLNRMLDVLQSKIGSNMNEINRVFDSYKALDF
STEVFNAKGEVEITTNILGKEIKKMLLASSNFAKDLANQSEELKNSMQKLADGSNAQASSLEQSAAAVEEINSSMQNVSG
KTVEVASQADDIKNIVNVIKDIAEQTNLLALNAAIEAARAGEHGRGFAVVADEVRQLAERTGKSLSEIEANINILVQSVN
EVAESVKEQTAGITQINDAIAQLETVTKENVEVANVTNNITNEVNQIAAAILEDVSKKRF
>4031_Tlp1 BN867_RS07525
MFKSLNIGLKLIFSVATVVVIGLVILISLITKQVSQNITKNTEDILASITKEYATQTQGIFGEMIALNKSISGTLTEMFR
STSKEDLDIDNITNIITNTFDNSAYSNFTYLYLIDPPEYFKEESKFFNTQSGKFVMLYADEEKDNKGGIKAIQASDEIAN
LQVVQDILKKAKYGENKVYIGRPIKMNLEGQDFDAVNVAMPIFDRKNQVVGVIGMTLDFSAIATYLLDPKSQKYNGELRI
LLNSDGLVAIHPNKNLVLKNLKDVNPNKGAQETYKAMSEGKNGVFNYIAFDGDDSYAAINSFKVQDSSWTVLVTAPKYSV
FEPLKKLQLIIIGASFIFIFVVLGVVYYCVRKIVASRLPVILSSLESFFRFLNHEKIEPKAIEIRANDELGAMGRIINEN
IEKIQISLEQDQNAVDESVQTAREIEKGNLTARITKNPINPQLVELKNVLNRMLDVLQSKIGSNMNEINRVFDSYKALDF
STEVLDAKGEVEITTNILGKEIKKMLVASSNFAKDLANQSEELKNSMQKLADGSNAQASSLEQSAAAVEEINSSMQNVSG
KTVEVASQADDIKNIVNVIKDIAEQTNLLALNAAIEAARAGEHGRGFAVVADEVRQLAERTGKSLSEIEANINILVQSVN
EVAESVKEQTAGITQINDAIAQLETVTKENVEVANVTNNITNEVNQIAAAILEDVDKKRF
>32488_Tlp1 HK74_RS03255
MFKSLNIGLKLIFSVAAVVVIGLVILISLITKQVSQNITKNTEDILASITKEYATQTQGIFGEMIALNKSISGTLTEMFR
STSKEDLDIDNITNIITNTFDNSAYSNFTYLYLIDPPEYFKEESKFFNTQSGKFVMLYADEEKDNKGGIKAIQASDEIAN
LQVVQDILKKAKYGENKVYIGHPIKMNLEGQDFDAVNVAMPIFDRKNQVVGVIGMTLDFSDIATYLLDPKGQKYDGELRV
LLNSDGFMAIHPNKNLVLKNLKDINPNKGAQETYKAISEGKNGVFNYIASDGDDSYAAINSFKVQDSSWAVLVTAPKYSV
FKPLKKLQLIILGASFIFIFVVLGVVYYCVRKIVASRLPVILSSLESFFRFLNHEKIEPKAIEIRANDELGAMGRIINEN
IEKIQISLEQDQNAVDESVQTAREIEKGDLTARITKNPINPQLVELKNVLNRMLDVLQSKIGSNMNEINRVFDSYKALDF
STEVFNAKGEVEITTNILGKEIKKMLLASSNFAKDLANQSEELKNSMQKLADGSNAQASSLEQSAAAVEEINSSMQNVSG
KTVEVASQADDIKNIVNVIKDIAEQTNLLALNAAIEAARAGEHGRGFAVVADEVRQLAERTGKSLSEIEANINILVQSVN
EVAESVKEQTAGITQINDAIAQLETVTKENVEVANVTNNITNEVNQIAAAILEDVNKKRF
>81116_Tlp1 C8J_1409
MFKSLNIGLKLIFSVATVVVIGLVILISLITKQVSQNITKNTEDILASITKEYATQTQGIFGEMIALNKSISGTLTEMFR
STSKEDLDIDNITNIITNTFDNSAYSNFTYLYLIDPPEYFKEESKFFNTQSGKFVMLYADEEKDNKGGIKAIQASDEIAN
LQVVQDILKKAKYGENKVYIGRPIKMNLEGQDFDAVNVAMPIFDRKNQVVGVIGMTLDFSAIATYLLDPKSQKYNGELRI
LLNSDGLVAIHPNKNLVLKNLKDVNPNKGAQETYKAMSEGKNGVFNYIAFDGDDSYAAINSFKVQDSSWTVLVTAPKYSV
FEPLKKLQLIIIGASFIFIFVVLGVVYYCVRKIVASRLPVILSSLESFFRFLNHEKIEPKAIEIRANDELGAMGRIINEN
IEKIQISLEQDQNAVDESVQTAREIEKGNLTARITKNPINPQLVELKNVLNRMLDVLQSKIGSNMNEINRVFDSYKALDF
STEVLDAKGEVEITTNILGKEIKKMLVASSNFAKDLANQSEELKNSMQKLADGSNAQASSLEQSAAAVEEINSSMQNVSG
KTVEVASQADDIKNIVNVIKDIAEQTNLLALNAAIEAARAGEHGRGFAVVADEVRQLAERTGKSLSEIEANINILVQSVN
EVAESVKEQTAGITQINDAIAQLETVTKENVEVANVTNNITNEVNQIAAAILEDVDKKRF
>35925B2_Tlp1 UC78_RS07170
MFKSLNIGLKLIFSVATVVVIGLVILISLITKQVSQNITKNTEDILASITKEYATQTQGIFGEMIALNKSISGTLTEMFR
STSKEDLDIDNITNIITNTFDNSAYSNFTYLYLIDPPEYFKEESKFFNTQSGKFVMLYADEEKDNKGGIKAIQASDEIAN
LQVVQDILKKAKYGENKVYIGRPIKMNLEGQDFDAVNVAMPIFDRKNQVVGVIGMTLDFSAIATYLLDPKSQKYNGELRI
LLNSDGLVAIHPNKNLVLKNLKDVNPNKGAQETYKAMSEGKNGVFNYIAFDGDDSYAAINSFKVQDSSWTVLVTAPKYSV
FEPLKKLQLIIIGASFIFIFVVLGVVYYCVRKIVASRLPVILSSLESFFRFLNHEKIEPKAIEIRANDELGAMGRIINEN
IEKIQISLEQDQNAVDESVQTAREIEKGNLTARITKNPINPQLVELKNVLNRMLDVLQSKIGSNMNEINRVFDSYKALDF
STEVLDAKGEVEITTNILGKEIKKMLVASSNFAKDLANQSEELKNSMQKLADGSNAQASSLEQSAAAVEEINSSMQNVSG
KTVEVASQADDIKNIVNVIKDIAEQTNLLALNAAIEAARAGEHGRGFAVVADEVRQLAERTGKSLSEIEANINILVQSVN
EVAESVKEQTAGITQINDAIAQLETVTKENVEVANVTNNITNEVNQIAAAILEDVDKKRF
>CG8421_Tlp1 CJ8421_RS07435
MFKSLNIGLKLIFSVAAVVVIGLVILISLITKQVSQNITKNTEDILASITKEYATQTQGIFGEMIALNKSISGTLTEMFR
STSKEDLDIDNITNIITNTFDNSAYSNFTYLYLIDPPEYFKEESKFFNTQSGKFVMLYADEEKDNKGGIKAIQASDEIAN
LQVVQDILKKAKYGENKVYIGRPIKMNLEGQDFDAVNVAMPIFDRKNQVVGVIGMTLDFSDIATYLLDPKGQKYDGELRV
LLNSDGFMAIHPNKNLVLKNLKDINPNKGAQETYKAISEGKNGVFNYIASDGDDSYAAINSFKVQDSSWAVLVTAPKYSV
FKPLKKLQLIILGASFIFIFVVLGVVYYCVRKIVASRLPVILSSLESFFRFLNHEKIEPKAIEIRANDELGAMGRIINEN
IEKIQISLEQDQNAVDESVQTAREIEKGNLTARITKNPINPQLVELKNVLNRMLDVLQSKIGSNMNEINRVFDSYKALDF
STEVFNAKGEVEITTNILGKEIKKMLLASSNFAKDLANQSKELKNSMQKLADGSNAQASSLEQSAAAVEEINSSMQNVSG
KTVEVASQADDIKNIVNVIKDIAEQTNLLALNAAIEAARAGEHGRGFAVVADEVRQLAERTGKSLSEIEANINILVQSVN
EVAESVKEQTAGITQINDAIAQLETVTKENVEVANVTNNITNEVNQIAAAILEDVNKKRF
>CJM1cam_Tlp1 CJM1cam_RS07205
MFKSLNIGLKLIFSVAAVVVIGLVILISLITKQVSQNITKNTEDILASITKEYATQTQGIFGEMIALNKSISGTLTEMFR
STSKEDLDIDNITNIITNTFDNSAYSNFTYLYLIDPPEYFKEESKFFNTQSGKFVMLYADEEKDNKGGIKAIQASDEIAN
LQVVQDILKKAKYGENKVYIGRPIKMNLEGQDFDAVNVAMPIFDRKNQVVGVIGMTLDFSDIATYLLDPKGQKYDGELRV
LLNSDGFMAIHPNKNLVLKNLKDINPNKGAQETYKAISEGKNGVFNYIASDGDDSYAAINSFKVQDSSWAVLVTAPKYSV
FKPLKKLQLIILGASFIFIFVVLGVVYYCVRKIVASRLPVILSSLESFFRFLNHEKIEPKAIEIRANDELGAMGRIINEN
IEKIQISLEQDQNAVDESVQTAREIEKGNLTARITKNPINPQLVELKNVLNRMLDVLQSKIGSNMNEINRVFDSYKALDF
STEVFNAKGEVEITTNILGKEIKKMLLASSNFAKDLANQSKELKNSMQKLADGSNAQASSLEQSAAAVEEINSSMQNVSG
KTVEVASQADDIKNIVNVIKDIAEQTNLLALNAAIEAARAGEHGRGFAVVADEVRQLAERTGKSLSEIEANINILVQSVN
EVAESVKEQTAGITQINDAIAQLETVTKENVEVANVTNNITNEVNQIAAAILEDVNKKRF
>F38011_Tlp1 CJH_RS07770
MFKSLNIGLKLIFSVAAVVVIGLVILISLITKQVSQNITKNTEDILASITKEYATQTQGIFGEMIALNKSISGTLTEMFR
STSKEDLDIDNITNIITNTFDNSVYSNFTYLYLIDPPEYFKEESKFFNTQSGKFVMLYADEEKDNKGGIKAIQASDEIAN
LQVVQDILKKAKYGENKVYIGRPIKMNLEGQDFDAVNVAMPIFDRKNQVVGVIGMTLDFSDIATYLLDPKGQKYDGELRV
LLNSDGFMAIHPNKNLVLKNLKDINPNKGAQETYKAISEGKNGVFNYIASDGDDSYAAINSFKVQDSSWAVLVTAPKYSV
FKPLKKLQLIILGASFIFIFVVLGVVYYCVRKIVASRLPVILSSLESFFRFLNHEKIEPKAIEIRANDELGAMGRIINEN
IEKIQISLEQDQNAVDESVQTAREIEKGNLTARITKNPINPQLVELKNVLNRMLDVLQSKIGSNMNEINRVFDSYKALDF
STEVFNAKGEVEITTNILGKEIKKMLLASSNFAKDLANQSEELKNSMQKLADGSNAQASSLEQSAAAVEEINSSMQNVSG
KTVEVASQADDIKNIVNVIKDIAEQTNLLALNAAIEAARAGEHGRGFVVVADEVRQLAERTGKSLSEIEANINILVQSVN
EVAESVKEQTAGITQINDAIAQLETVTKENVEVANVTNNITNEVNQIAAAILEDVDKKRF
>IA3902_Tlp1 CJSA_RS07440
MFKSLNIGLKLIFSVAAVVVIGLVILISLITKQVSQNITKNTEDILASITKEYATQTQGIFGEMIALNKSISGTLTEMFR
STSKEDLDIDNITNIITNTFDNSAYSNFTYLYLIDPPEYFKEESKFFNTQSGKFVMLYADEEKDNKGGIKAIQASDEIAN
LQVVQDILKKAKYGENKVYIGRPIKMNLEGQDFDAVNVAIPIFDRKNQVVGVIGMTLDFSDIATYLLDPKGQKYDGELRV
LLNSDGFMAIHPNKNLVLKNLKDINPNKGAQETYKAISEGKNGVFNYIASDGDDSYAAINSFKVQDSSWAVLVTAPKYSV
FKPLKKLQLIILGASFIFIFVVLGVVYYCVRKIVASRLPVILSSLESFFRFLNHEKIEPKAIEIRANDELGAMGRIINEN
IEKIQISLEQDQNAVDESVQTAREIEKGNLTARITKNPINPQLVELKDVLNRMLDVLQSKIGSNMNEINRVFDSYKALDF
STEVFNAKGEVEITTNILGKEIKKMLLASSNFAKDLANQSEELKNSMQKLADGSNAQASSLEQSAAAVEEINSSMQNVSG
KTVEVASQADDIKNIVNVIKDIAEQTNLLALNAAIEAARAGEHGRGFAVVADEVRQLAERTGKSLSEIEANINILVQSVN
EVAESVKEQTAGITQINDAIAQLETVTKENVEVANVTNNITNEVNQIAAAILEDVNKKRF
>ICDCCJ07001_Tlp1 ICDCCJ07001_1432
MFKSLNIGLKLIFSVAAVVVIGLVILISLITKQVSQNITKNTEDILASITKEYATQTQGIFGEMIALNKSISGTLTEMFR
STSKEDLDIDNITNIITNTFDNSAYSNFTYLYLIDPPEYFKEESKFFNTQSGKFVMLYADEEKDNKGGIKAIQASDEIAN
LQVVQDILKKAKYGENKVYIGRPIKMNLEGQDFDAVNVAMPIFDRKNQVVGVIGMTLDFSDIATYLLDPKGQKYDGELRV
LLNSDGFMAIHPNKNLVLKNLKDINPNKGAQETYKAISEGKNGVFNYIASDGDDSYAAINSFKVQDSSWAVLVTTPKYSV
FKPLKKLQLIILGASFIFIFVVLGVVYYCVRKIVASRLPVILSSLESFFRFLNHEKIEPKAIEIRANDELGAMGRIINEN
IEKIQISLEQDQNAVDESVQTAREIEKGNLTARITKNPINPQLVELKDVLNRMLDVLQSKIGSNMNEINRVFDSYKALDF
STEVFNAKGEVEITTNILGKEIKKMLLASSNFAKDLANQSEELKNSMQKLADGSNAQASSLEQSAAAVEEINSSMQNVSG
KTVEVASQADDIKNIVNVIKDIAEQTNLLALNAAIEAARAGEHGRGFAVVADEVRQLAERTGKSLSEIEANINILVQSVN
EVAESVKEQTAGITQINDAIAQLETVTKENVEVANVTNNITNEVNQIAAAILEDVNKKRF
>M1_Tlp1 CJM1_RS07210
MFKSLNIGLKLIFSVATVVVIGLVILISLITKQVSQNITKNTEDILASITKEYATQTQGIFGEMIALNKSISGTLTEMFR
STSKEDLDIDNITNIITNTFDNSAYSNFTYLYLIDPPEYFKEESKFFNTQSGKFVMLYADEEKDNKGGIKAIQASDEIAN
LQVVQDILKKAKYGENKVYIGRPIKMNLEGQDFDAVNVAMPIFDRKNQVVGVIGMTLDFSAIATYLLDPKSQKYNGELRI
LLNSDGLVAIHPNKNLVLKNLKDVNPNKGAQETYKAMSEGKNGVFNYIAFDGDDSYAAINSFKVQDSSWTVLVTAPKYSV
FEPLKKLQLIIIGASFIFIFVVLGVVYYCVRKIVASRLPVILSSLESFFRFLNHEKIEPKAIEIRANDELGAMGRIINEN
IEKIQISLEQDQNAVDESVQTAREIEKGNLTARITKNPINPQLVELKNVLNRMLDVLQSKIGSNMNEINRVFDSYKALDF
STEVLDAKGEVEITTNILGKEIKKMLVASSNFAKDLANQSEELKNSMQKLADGSNAQASSLEQSAAAVEEINSSMQNVSG
KTVEVASQADDIKNIVNVIKDIAEQTNLLALNAAIEAARAGEHGRGFAVVADEVRQLAERTGKSLSEIEANINILVQSVN
EVAESVKEQTAGITQINDAIAQLETVTKENVEVANVTNNITNEVNQIAAAILEDVDKKRF
>PT14_Tlp1 A911_07255
MFKSLNIGLKLIFSVAVVVIGLVILISLITKQVSQNITKNTEDILASITKEYATQTQGIFGEMIALNKSISGTLTEMFR
STSKEDLDIDNITNIITNTFDNSAYSNFTYLYLIDPPEYFKEESKFFNTQSGKFVMLYADEEKDNKGGIKAIQASDEIAN
LQVVQDILKKAKYGENKVYIGRPIKMNLEGQDFDAVNVAMPIFDRKNQVVGVIGMTLDFSAIATYLLDPKSQKYNGELRI
LLNSDGLVAIHPNKNLVLKNLKDVNPNKGAQETYKAMSEGKNGVFNYIAFDGDDSYAAINSFKVQDSSWTVLVTAPKYSV
FEPLKKLQLIIIGASFIFIFVVLGVVYYCVRKIVASRLPVILSSLESFFRFLNHEKIEPKAIEIRANDELGAMGRIINEN
IEKIQISLEQDQNAVDESVQTAREIEKGNLTARITKNPINPQLVELKNVLNRMLDVLQSKIGSNMNEINRVFDSYKALDF
STEVLDAKGEVEITTNILGKEIKKMLVASSNFAKDLANQSEELKNSMQKLADGSNAQASSLEQSAAAVEEINSSMQNVSG
KTVEVASQADDIKNIVNVIKDIAEQTNLLALNAAIEAARAGEHGRGFAVVADEVRQLAERTGKSLSEIEANINILVQSVN
EVAESVKEQTAGITQINDAIAQLETVTKENVEVANVTNNITNEVNQIAAAILEDVDKKRF
>R14_Tlp1 H730_RS08560
MFKSLNIGLKLIFSVAAVVVIGLVILISLITKQVSQNITKNTEDILASITKEYATQTQGIFGEMIALNKSISGTLTEMFR
STSKEDLDIDNITNIITNTFDNSAYSNFTYLYLIDPPEYFKEESKFFNTQSGKFVMLYADEEKDNKGGIKAIQASDEIAN
LQVVQDILKKAKYGENKVYIGRPIKMNLEGQDFDAVNVAMPIFDRKNQVVGVIGMTLDFSDIATYLLDPKGQKYDGELRV
LLNSDGFMAIHPNKNLVLKNLKDINPNKGAQETYKAISEGKNGVFNYIASDGDDSYAAINSFKVQDSSWAVLVTAPKYSV
FKPLKKLQLIILGASFIFIFVVLGVVYYCVRKIVASRLPVILSSLESFFRFLNHEKIEPKAIEIRANDELGAMGRIINEN
IEKIQISLEQDQNAVDESVQTAREIEKGNLTARITKNPINPQLVELKNVLNRMLDVLQSKIGSNMNEINRVFDSYKALDF
STEVFNAKGEVEITTNILGKEIKKMLLASSNFAKDLANQSKELKNSMQKLADGSNAQASSLEQSAAAVEEINSSMQNVSG
KTVEVASQADDIKNIVNVIKDIAEQTNLLALNAAIEAARAGEHGRGFAVVADEVRQLAERTGKSLSEIEANINILVQSVN
EVAESVKEQTAGITQINDAIAQLETVTKENVEVANVTNNITNEVNQIAAAILEDVNKKRF
>RM1221_Tlp1 CJE_RS08335
MFKSLNIGLKLIFSVAAVVVIGLVILISLITKQVSQNITKNTEDILASITKEYATQTQGIFGEMIALNKSISGTLTEMFR
STSKEDLDIDNITNIITNTFDNSAYSNFTYLYLIDPPEYFKEESKFFNTQSGKFVMLYADEEKDNKGGIKAIQASDEIAN
LQVVQDILKKAKYGENKVYIGRPIKMNLEGQDFDAVNVAMPIFDRKNQVVGVIGMTLDFSDIATYLLDPKGQKYDGELRV
LLNSDGFMAIHPNKNLVLKNLKDINPNKGAQETYKAISEGKNGVFNYIASDGDDSYAAINSFKVQDSSWAVLVTAPKYSV
FKPLKKLQLIILGASFIFIFVVLGVVYYCVRKIVASRLPVILSSLESFFRFLNHEKIEPKAIEIRANDELGAMGRIINEN
IEKIQISLEQDQNAVDESVQTAREIEKGNLTARITKNPINPQLVELKNVLNRMLDVLQSKIGSNMNEINRVFDSYKALDF
STEVFNAKGEVEITTNILGKEIKKMLVASSNFAKDLANQSEELKNSMQKLADGSNAQASSLEQSAAAVEEINSSMQNVSG
KTVEVASQADDIKNIVNVIKDIAEQTNLLALNAAIEAARAGEHGRGFAVVADEVRQLAERTGKSLSEIEANINILVQSVN
EVAESVKEQTAGITQINDAIAQLETVTKENVEVANVTNNITNEVNQIAAAILEDVNKKRF
>RM1285_Tlp1 AOD58_RS07430
MFKSLNIGLKLIFSVAAVVVIGLVILISLITKQVSQNITKNTEDILASITKEYATQTQGIFGEMIALNKSISGTLTEMFR
STSKEDLDIDNITNIITNTFDNSAYSNFTYLYLIDPPEYFKEESKFFNTQSGKFVMLYADEEKDNKGGIKAIQASDEIAN
LQVVQDILKKAKYGENKVYIGRPIKMNLEGQDFDAVNVAIPIFDRKNQVVGVIGMTLDFSDIATYLLDPKGQKYDGELRV
LLNSDGFMAIHPNKNLVLKNLKDINPNKGAQETYKAISEGKNGVFNYIASDGDDSYAAINSFKVQDSSWAVLVTAPKYSV
FKPLKKLQLIILGASFIFIFVVLGVVYYCVRKIVASRLPVILSSLESFFRFLNHEKIEPKAIEIRANDELGAMGRIINEN
IEKIQISLEQDQNAVDESVQTAREIEKGNLTARITKNPINPQLVELKDVLNRMLDVLQSKIGSNMNEINRVFDSYKALDF
STEVFNAKGEVEITTNILGKEIKKMLLASSNFAKDLANQSEELKNSMQKLADGSNAQASSLEQSAAAVEEINSSMQNVSG
KTVEVASQADDIKNIVNVIKDIAEQTNLLALNAAIEAARAGEHGRGFAVVADEVRQLAERTGKSLSEIEANINILVQSVN
EVAESVKEQTAGITQINDAIAQLETVTKENVEVANVTNNITNEVNQIAAAILEDVNKKRF
>RM3196_Tlp1 CjjRM3196_RS07585
MFKSLNIGLKLIFSVAAVVVIGLVILISLITKQVSQNITKNTEDILASITKEYATQTQGIFGEMIALNKSISGTLTEMFR
STSKEDLDIDNITNIITNTFDNSAYSNFTYLYLIDPPEYFKEESKFFNTQSGKFVMLYADEEKDNKGGIKAIQASDEIAN
LQVVQDILKKAKYGENKVYIGRPIKMNLEGQDFDAVNVAMPIFDRKNQVVGVIGMTLDFSDIATYLLDPKGQKYDGELRV
LLNSDGFMAIHPNKNLVLKNLKDINPNKGAQETYKAISEGKNGVFNYIASDGDDSYAAINSFKVQDSSWAVLVTTPKYSV
FKPLKKLQLIILGASFIFIFVVLGVVYYCVRKIVASRLPVILSSLESFFRFLNHEKIEPKAIEIRANDELGAMGRIINEN
IEKIQISLEQDQNAVDESVQTAREIEKGNLTARITKNPINPQLVELKDVLNRMLDVLQSKIGSNMNEINRVFDSYKALDF
STEVFNAKGEVEITTNILGKEIKKMLLASSNFAKDLANQSEELKNSMQKLADGSNAQASSLEQSAAAVEEINSSMQNVSG
KTVEVASQADDIKNIVNVIKDIAEQTNLLALNAAIEAARAGEHGRGFAVVADEVRQLAERTGKSLSEIEANINILVQSVN
EVAESVKEQTAGITQINDAIAQLETVTKENVEVANVTNNITNEVNQIAAAILEDVNKKRF
>S3_Tlp1 CJS3_RS07800
MFKSLNIGLKLIFSVAAVVVIGLVILISLITKQVSQNITKNTEDILASITKEYATQTQGIFGEMIALNKSISGTLTEMFR
STSKEDLDIDNITNIITNTFDNSAYSNFTYLYLIDPPEYFKEESKFFNTQSGKFVMLYADEEKDNKGGIKAIQASDEIAN
LQVVQDILKKAKYGENKVYIGRPIKMNLEGQDFDAVNVAMPIFDRKNQVVGVIGMTLDFSDIATYLLDPKGQKYDGELRV
LLNSDGFMAIHPNKNLVLKNLKDINPNKGAQETYKAISEGKNGVFNYIASDGDDSYAAINSFKVQDSSWAVLVTAPKYSV
FKPLKKLQLIILGASFIFIFVVLGVVYYCVRKIVASRLPVILSSLESFFRFLNHEKIEPKAIEIRANDELGAMGRIINEN
IEKIQISLEQDQNAVDESVQTAREIEKGNLTARITKNPINPQLVELKNVLNRMLDVLQSKIGSNMNEINRVFDSYKALDF
STEVFNAKGEVEITTNILGKEIKKMLVASSNFAKDLANQSEELKNSMQKLADGSNAQASSLEQSAAAVEEINSSMQNVSG
KTVEVASQADDIKNIVNVIKDIAEQTNLLALNAAIEAARAGEHGRGFAVVADEVRQLAERTGKSLSEIEANINILVQSVN
EVAESVKEQTAGITQINDAIAQLETVTKENVEVANVTNNITNEVNQIAAAILEDVNKKRF
>T1-21_Tlp1 ASB61_06950
MFKSLNIGLKLIFSVAAVVVIGLVILISLITKQVSQNITKNTEDILASITKEYATQTQGIFGEMIALNKSISGTLTEMFR
STSKEDLDIDNITNIITNTFDNSVYSNFTYLYLIDPPEYFKEESKFFNTQSGKFVMLYADEEKDNKGGIKAIQASDEIAN
LQVVQDILKKAKYGENKVYIGRPIKMNLEGQDFDAVNVAMPIFDRKNQVVGVIGMTLDFSDIATYLLDPKGQKYDGELRV
LLNSDGFMAIHPNKNLVLKNLKDINPNKGAQETYKAISEGKNGVFNYIASDGDDSYAAINSFKVQDSSWAVLVTAPKYSV
FKPLKKLQLIILGASFIFIFVVLGVVYYCVRKIVASRLPVILSSLESFFRFLNHEKIEPKAIEIRANDELGAMGRIINEN
IEKIQISLEQDQNAVDESVQTAREIEKGNLTARITKNPINPQLVELKNVLNRMLDVLQSKIGSNMNEINRVFDSYKALDF
STEVFNAKGEVEITTNILGKEIKKMLLASSNFAKDLANQSEELKNSMQKLADGSNAQASSLEQSAAAVEEINSSMQNVSG
KTVEVASQADDIKNIVNVIKDIAEQTNLLALNAAIEAARAGEHGRGFAVVADEVRQLAERTGKSLSEIEANINILVQSVN
EVAESVKEQTAGITQINDAIAQLETVTKENVEVANVTNNITNEVNQIAAAILEDVDKKRF
>YH001_Tlp1 QZ67_RS07945
MFKSLNIGLKLIFSVAAVVVIGLVILISLITKQVSQNITKNTEDILASITKEYATQTQGIFGEMIALNKSISGTLTEMFR
STSKEDLDIDNITNIITNTFDNSAYSNFTYLYLIDPPEYFKEESKFFNTQSGKFVMLYADEEKDNKGGIKAIQASDEIAN
LQVVQDILKKAKYGENKVYIGRPIKMNLEGQDFDAVNVAMPIFDRKNQVVGVIGMTLDFSDIATYLLDPKGQKYDGELRV
LLNSDGFMAIHPNKNLVLKNLKDINPNKGAQETYKAISEGKNGVFNYIASDGDDSYAAINSFKVQDSSWAVLVTAPKYSV
FKPLKKLQLIILGASFIFIFVVLGVVYYCVRKIVASRLPVILSSLESFFRFLNHEKIEPKAIEIRANDELGAMGRIINEN
IEKIQISLEQDQNAVDESVQTVREIEKGNLTARITKNPINPQLVELKNVLNRMLDVLQSKIGSNMNEINRVFDSYKALDF
STEVFNAKGEVEITTNILGKEIKKMLLASSNFAKDLANQSEELKNSMQKLADGSNAQASSLEQSAAAVEEINSSMQNVSG
KTVEVASQADDIKNIVNVIKDIAEQTNLLALNAAIEAARAGEHGRGFAVVADEVRQLAERTGKSLSEIEANINILVQSVN
EVAESVKEQTAGITQINDAIAQLETVTKENVEVANVTNNITNEVNQIAAAILEDVNKKRF
>00-1597_Tlp1 PJ17_RS07875
MFKSLNIGLKLIFSVAAVVVIGLVILISLITKQVSQNITKNTEDILASITKEYATQTQGIFGEMIALNKSISGTLTEMFR
STSKEDLDIDNITNIITNTFDNSAYSNFTYLYLIDPPEYFKEESKFFNTQSGKFVMLYADEEKDNKGGIKAIQASDEIAN
LQVVQDILKKAKYGENKVYIGRPIKMNLEGQDFDAVNVAMPIFDRKNQVVGVIGMTLDFSDIATYLLDPKGQKYDGELRV
LLNSDGFMAIHPNKNLVLKNLKDINPNKGAQETYKAISEGKNGVFNYIASDGDDSYAAINSFKVQDSSWAVLVTAPKYSV
FKPLKKLQLIILGASFIFIFVVLGVVYYCVRKIVASRLPVILSSLESFFRFLNHEKIEPKAIEIRANDELGAMGRIINEN
IEKIQISLEQDQNAVDESVQTAREIEKGNLTARITKNPINPQLVELKNVLNRMLDVLQSKIGSNMNEINRVFDSYKALDF
STEVFNAKGEVEITTNILGKEIKKMLLASSNFAKDLANQSEELKNSMQKLADGSNAQASSLEQSAAAVEEINSSMQNVSG
KTVEVASQADDIKNIVNVIKDIAEQTNLLALNAAIEAARAGEHGRGFAVVADEVRQLAERTGKSLSEIEANINILVQSVN
EVAESVKEQTAGITQINDAIAQLETVTKENVEVANVTNNITNEVNQIAAAILEDVNKKRF
>00-6200_Tlp1  PJ18_RS07650
MFKSLNIGLKLIFSVAAVVVIGLVILISLITKQVSQNITKNTEDILASITKEYATQTQGIFGEMIALNKSISGTLTEMFR
STSKEDLDIDNITNIITNTFDNSAYSNFTYLYLIDPPEYFKEESKFFNTQSGKFVMLYADEEKDNKGGIKAIQASDEIAN
LQVVQDILKKAKYGENKVYIGRPIKMNLEGQDFDAVNVAMPIFDRKNQVVGVIGMTLDFSDIATYLLDPKGQKYDGELRV
LLNSDGFMAIHPNKNLVLKNLKDINPNKGAQETYKAISEGKNGVFNYIASDGDDSYAAINSFKVQDSSWAVLVTAPKYSV
FKPLKKLQLIILGASFIFIFVVLGVVYYCVRKIVASRLPVILSSLESFFRFLNHEKIEPKAIEIRANDELGAMGRIINEN
IEKIQISLEQDQNAVDESVQTVREIEKGNLTARITKNPINPQLVELKNVLNRMLDVLQSKIGSNMNEINRVFDSYKALDF
STEVFNAKGEVEITTNILGKEIKKMLLASSNFAKDLANQSEELKNSMQKLADGSNAQASSLEQSAAAVEEINSSMQNVSG
KTVEVASQADDIKNIVNVIKDIAEQTNLLALNAAIEAARAGEHGRGFAVVADEVRQLAERTGKSLSEIEANINILVQSVN
EVAESVKEQTAGITQINDAIAQLETVTKENVEVANVTNNITNEVNQIAAAILEDVNKKRF
>00-0949_Tlp1  PJ16_RS08255
MFKSLNIGLKLIFSVAAVVVIGLVILISLITKQVSQNITKNTEDILASITKEYATQTQGIFGEMIALNKSISGTLTEMFR
STSKEDLDIDNITNIITNTFDNSAYSNFTYLYLIDPPEYFKEESKFFNTQSGKFVMLYADEEKDNKGGIKAIQASDEIAN
LQVVQDILKKAKYGENKVYIGRPIKMNLEGQDFDAVNVAIPIFDRKNQVVGVIGMTLDFSDIATYLLDPKGQKYDGELRV
LLNSDGFMAIHPNKNLVLKNLKDINPNKGAQETYKAISEGKNGVFNYIASDGDDSYAAINSFKVQDSSWAVLVTAPKYSV
FKPLKKLQLIILGASFIFIFVVLGVVYYCVRKIVASRLPVILSSLESFFRFLNHEKIEPKAIEIRANDELGAMGRIINEN
IEKIQISLEQDQNAVDESVQTAREIEKGNLTARITKNPINPQLVELKDVLNRMLDVLQSKIGSNMNEINRVFDSYKALDF
STEVFNAKGEVEITTNILGKEIKKMLLASSNFAKDLANQSEELKNSMQKLADGSNAQASSLEQSAAAVEEINSSMQNVSG
KTVEVASQADDIKNIVNVIKDIAEQTNLLALNAAIEAARAGEHGRGFAVVADEVRQLAERTGKSLSEIEANINILVQSVN
EVAESVKEQTAGITQINDAIAQLETVTKENVEVANVTNNITNEVNQIAAAILEDVNKKRF
>01-1512_Tlp1  PJ19_RS08250
MFKSLNIGLKLIFSVAAVVVIGLVILISLITKQVSQNITKNTEDILASITKEYATQTQGIFGEMIALNKSISGTLTEMFR
STSKEDLDIDNITNIITNTFDNSAYSNFTYLYLIDPPEYFKEESKFFNTQSGKFVMLYADEEKDNKGGIKAIQASDEIAN
LQVVQDILKKAKYGENKVYIGRPIKMNLEGQDFDAVNVAIPIFDRKNQVVGVIGMTLDFSDIATYLLDPKGQKYDGELRV
LLNSDGFMAIHPNKNLVLKNLKDINPNKGAQETYKAISEGKNGVFNYIASDGDDSYAAINSFKVQDSSWAVLVTAPKYSV
FKPLKKLQLIILGASFIFIFVVLGVVYYCVRKIVASRLPVILSSLESFFRFLNHEKIEPKAIEIRANDELGAMGRIINEN
IEKIQISLEQDQNAVDESVQTAREIEKGNLTARITKNPINPQLVELKDVLNRMLDVLQSKIGSNMNEINRVFDSYKALDF
STEVFNAKGEVEITTNILGKEIKKMLLASSNFAKDLANQSEELKNSMQKLADGSNAQASSLEQSAAAVEEINSSMQNVSG
KTVEVASQADDIKNIVNVIKDIAEQTNLLALNAAIEAARAGEHGRGFAVVADEVRQLAERTGKSLSEIEANINILVQSVN
EVAESVKEQTAGITQINDAIAQLETVTKENVEVANVTNNITNEVNQIAAAILEDVNKKRF
>CFSAN032806_Tlp1  CPG33_05705
MFKSLNIGLKLIFSVAAVVVIGLVILISLITKQVSQNITKNTEDILASITKEYATQTQGIFGEMIALNKSISGTLTEMFR
STSKEDLDIDNITNIITNTFDNSAYSNFTYLYLIDPPEYFKEESKFFNTQSGKFVMLYADEEKDNKGGIKAIQASDEIAN
LQVVQDILKKAKYGENKVYIGRPIKMNLEGQDFDAVNVAMPIFDRKNQVVGVIGMTLDFSDIATYLLDPKGQKYDGELRV
LLNSDGFMAIHPNKNLVLKNLKDINPNKGAQETYKAISEGKNGVFNYIASDGDDSYAAINSFKVQDSSWAVLVTAPKYSV
FKPLKKLQLIILGASFIFIFVVLGVVYYCVRKIVASRLPVILSSLESFFRFLNHEKIEPKAIEIRANDELGAMGRIINEN
IEKIQISLEQDQNAVDESVQTAREIEKGDLTARITKNPINPQLVELKNVLNRMLDVLQSKIGSNMNEINRVFDSYKALDF
STEVFNAKGEVEITTNILGKEIKKMLLASSNFAKDLANQSEELKNSMQKLADGSNAQASSLEQSAAAVEEINSSMQNVSG
KTVEVASQADDIKNIVNVIKDIAEQTNLLALNAAIEAARAGEHGRGFAVVADEVRQLAERTGKSLSEIEANINILVQSVN
EVAESVKEQTAGITQINDAIAQLETVTKENVEVANVTNNITNEVNQIAAAILEDVNKKRF
>HF5-4A-4_Tlp1  AD53_08560
MFKSLNIGLKLIFSVAAVVVIGLVILISLITKQVSQNITKNTEDILASITKEYATQTQGIFGEMIALNKSISGTLTEMFR
STSKEDLDIDNITNIITNTFDNSAYSNFTYLYLIDPPEYFKEESKFFNTQSGKFVMLYADEEKDNKGGIKAIQASDEIAN
LQVVQDILKKAKYGENKVYIGRPIKMNLEGQDFDAVNVAIPIFDRKNQVVGVIGMTLDFSDIATYLLDPKGQKYDGELRV
LLNSDGFMAIHPNKNLVLKNLKDINPNKGAQETYKAISEGKNGVFNYIASDGDDSYAAINSFKVQDSSWAVLVTAPKYSV
FKPLKKLQLIILGASFIFIFVVLGVVYYCVRKIVASRLPVILSSLESFFRFLNHEKIEPKAIEIRANDELGAMGRIINEN
IEKIQISLEQDQNAVDESVQTAREIEKGNLTARITKNPINPQLVELKDVLNRMLDVLQSKIGSNMNEINRVFDSYKALDF
STEVFNAKGEVEITTNILGKEIKKMLLASSNFAKDLANQSEELKNSMQKLADGSNAQASSLEQSAAAVEEINSSMQNVSG
KTVEVASQADDIKNIVNVIKDIAEQTNLLALNAAIEAARAGEHGRGFAVVADEVRQLAERTGKSLSEIEANINILVQSVN
EVAESVKEQTAGITQINDAIAQLETVTKENVEVANVTNNITNEVNQIAAAILEDVNKKRF
>CVMN29710_Tlp1 C. coli G157_RS01370
MFKSLNIGLKLIFSVAAVVVIGLVILISLITKQVSQNITKNTEDILASITKEYATQTQGIFGEMIALNKSISGTLTEMFR
STSKEDLDIDNITNIITNTFDNSAYSNFTYLYLIDPPEYFKEESKFFNTQSGKFVMLYADEEKDNKGGIKAIQASDEIAN
LQVVQDILKKAKYGENKVYIGRPIKMNLEGQDFNAVNVAMPIFDRKNQVVGVIGMTLDFSDIATYLLDPKGQKYDGELRV
LLNSDGFMAIHPNKNLVLKNLKDVNPNKGAQETYKAISEGKNGVFDYIASDGDDSYAAINSFKVQDSSWAVLVTAPKYSV
FKPLKKLQLIILGASFIFIFVVLGVVYYCVRKIVASRLPVILSSLESFFRFLNHEKIEPKAIEIRANDELGAMGRIINEN
IEKIQISLEQDQNAVDESVQTAREIEKGNLTARITKNPINPQLVELKNVLNRMLDVLQSKIGSNMNEINRVFDSYKALDF
STEVFNAKGEVEITTNILGKEIKKMLVASSNFAKDLANQSEELKNSMQKLADGSNAQASSLEQSAAAVEEINSSMQNVSG
KTVEVASQADDIKNIVNVIKDIAEQTNLLALNAAIEAARAGEHGRGFAVVADEVRQLAERTGKSLSEIEANINILVQSVN
EVAESVKEQTAGITQINDAIAQLETVTKENVEVANVTNNITNEVNQIAAAILEDVNKKRF
>FB1_Tlp1 C. coli VC76_RS07390
MFKSLNIGLKLIFSVAAVVVIGLVILISLITKQVSQNITKNTEDILASITKEYATQTQGIFGEMIALNKSISGTLTEMFR
STSKEDLDIDNITNIITNTFDNSAYSNFTYLYLIDPPEYFKEESKFFNTQSGKFVMLYADEEKDNKGGIKAIQASDEIAN
LQVVQDILKKAKYGENKVYIGRPIKMNLEGQDFNAVNVAMPIFDRKNQVVGVIGMTLDFSDIATYLLDPKGQKYDGELRV
LLNSDGFMAIHPNKNLVLKNLKDVNPNKGAQETYKAISEGKNGVFDYIASDGDDSYAAINSFKVQDSSWAVLVTAPKYSV
FKPLKKLQLIILGASFIFIFVVLGVVYYCVRKIVASRLPVILSSLESFFRFLNHEKIEPKAIEIRANDELGAMGRIINEN
IEKIQISLEQDQNAVDESVQTAREIEKGNLTARITKNPINPQLVELKNVLNRMLDVLQSKIGSNMNEINRVFDSYKALDF
STEVFNAKGEVEITTNILGKEIKKMLVASSNFAKDLANQSEELKNSMQKLADGSNAQASSLEQSAAAVEEINSSMQNVSG
KTVEVASQADDIKNIVNVIKDIAEQTNLLALNAAIEAARAGEHGRGFAVVADEVRQLAERTGKSLSEIEANINILVQSVN
EVAESVKEQTAGITQINDAIAQLETVTKENVEVANVTNNITNEVNQIAAAILEDVNKKRF
>14980A_Tlp1  CJ14980A_RS07620
MFKSLNIGLKLIFSVAAVVVIGLVILISLITKQVSQNITKNTEDILASITKEYATQTQGIFGEMIALNKSISGTLTEMFR
STSKEDLDIDNITNIITNTFDNSAYSNFTYLYLIDPPEYFKEESKFFNTQSGKFVMLYADEEKDNKGGIKAIQASDEIAN
LQVVQDILKKAKYGENKVYIGRPIKMNLEGQDFDAVNLAMPIFDRKNQVVGVIGMTLDFSDIATYLLDPKGQKYDGELRV
LLNSDGLMAIHPNKNLVLKNLKDVNPNKGAQETYKAMSEGKNGVFDYIASDGDDSYAAINTFKVQDSSWTVLVTAPKYSV
FEPLKKLQMIIISASLIFIIVVLGVVYYCVRKIVAARLPIILNSLESFFRFLNHEKIELKPIKIRANDELGAMGNIINEN
IKKIQLSLEQDQSAVDESVQTAKEIEKGNLTARITKNPINPQLVELKNVLNKMLDVLQNKIGSNMNEINRVFDSYKALDF
STEVFDAKGEVEITTNILGKEIKKMLVASSNFAKDLANQSEELKNSMRKLADGSNAQASSLEQSAAAVEEINSSMQNVSG
KTVEVASQADDIKNIVNVIKDIAEQTNLLALNAAIEAARAGEHGRGFAVVADEVRQLAERTGKSLSEIEANINILVQSVN
EVAESVKEQTTGITQINDAIAQLESVTKENVEVANATNSITNEVNQIAAAILEDVNKKRF
>RM4661_Tlp1 C. coli YSS_RS07860
MFKSLNIGLKLIFSVAAVVVIGLVILISLITKQVSQNITKNTEDILASITKEYATQTQGIFGEMIALNKSISGTLTEMFR
STSKEDLDIDNITNIITNTFDNSAYSNFTYLYLIDPPEYFKEESKFFNTQSGKFVMLYADEEKDNKGGIKAIQASDEIAN
LQVVQDILKKAKYGENKVYIGRPIKMNLEGQDFNAVNVAMPIFDRKNQVVGVIGMTLDFSDIATYLLDPKGQKYDGELRV
LLNSDGFMAIHPNKNLVLKNLKDVNPNKGAQETYKAISEGKNGVFDYIASDGDDSYAAINSFKVQDSSWAVLVTAPKYSV
FKPLKKLQLIILGASFIFIFVVLGVVYYCVRKIVASRLPVILSSLESFFRFLNHEKIEPKAIEIRANDELGAMGRIINEN
IEKIQISLEQDQNAVDESVQTAREIEKGNLTARITKNPINPQLVELKNVLNRMLDVLQSKIGSNMNEINRVFDSYKALDF
STEVFNAKGEVEITTNILGKEIKKMLLASSNFAKDLANQSEELKNSMQKLADGSNAQASSLEQSAAAVEEINSSMQNVSG
KTVEVASQADDIKNIVNVIKDIAEQTNLLALNAAIEAARAGEHGRGFAVVADEVRQLAERTGKSLSEIEANINILVQSVN
EVAESVKEQTAGITQINDAIAQLETVTKENVEVANVTNNITNEVNQIAAAILEDVNKKRF
>BG2108_Tlp1 C. coli  BLD36_02020
MFKSLNIGLKLIFSVAAVVVIGLVILISLITKQVSQNITKNTEDILASITKEYATQTQGIFGEMIALNKSISGTLTEMFR
STSKEDLDIDNITNIITNTFDNSAYSNFTYLYLIDPPEYFKEESKFFNTQSGKFVMLYADEEKDNKGGIKAIQASDEIAN
LQVVQDILKKAKYGENKVYIGRPIKMNLEGQDFNAVNVAMPIFDRKNQVVGVIGMTLDFSDIATYLLDPKGQKYDGELRV
LLNSDGFMAIHPNKNLVLKNLKDVNPNKGAQETYKAISEGKNGVFDYIASDGDDSYAAINSFKVQDSSWAVLVTAPKYSV
FKPLKKLQLIILGASFIFIFVVLGVVYYCVRKIVASRLPVILSSLESFFRFLNHEKIEPKAIEIRANDELGAMGRIINEN
IEKIQISLEQDQNAVDESVQTAREIEKGNLTARITKNPINPQLVELKNVLNRMLDVLQSKIGSNMNEINRVFDSYKALDF
STEVFNAKGEVEITTNILGKEIKKMLVASSNFAKDLANQSEELKNSMQKLADGSNAQASSLEQSAAAVEEINSSMQNVSG
KTVEVASQADDIKNIVNVIKDIAEQTNLLALNAAIEAARAGEHGRGFAVVADEVRQLAERTGKSLSEIEANINILVQSVN
EVAESVKEQTAGITQINDAIAQLETVTKENVEVANVTNNITNEVNQIAAAILEDVNKKRF
>YF2105_Tlp1 C. coli  BLD35_02015
MFKSLNIGLKLIFSVAAVVVIGLVILISLITKQVSQNITKNTEDILASITKEYATQTQGIFGEMIALNKSISGTLTEMFR
STSKEDLDIDNITNIITNTFDNSAYSNFTYLYLIDPPEYFKEESKFFNTQSGKFVMLYADEEKDNKGGIKAIQASDEIAN
LQVVQDILKKAKYGENKVYIGRPIKMNLEGQDFNAVNVAMPIFDRKNQVVGVIGMTLDFSDIATYLLDPKGQKYDGELRV
LLNSDGFMAIHPNKNLVLKNLKDVNPNKGAQETYKAISEGKNGVFDYIASDGDDSYAAINSFKVQDSSWAVLVTAPKYSV
FKPLKKLQLIILGASFIFIFVVLGVVYYCVRKIVASRLPVILSSLESFFRFLNHEKIEPKAIEIRANDELGAMGRIINEN
IEKIQISLEQDQNAVDESVQTAREIEKGNLTARITKNPINPQLVELKNVLNRMLDVLQSKIGSNMNEINRVFDSYKALDF
STEVFNAKGEVEITTNILGKEIKKMLVASSNFAKDLANQSEELKNSMQKLADGSNAQASSLEQSAAAVEEINSSMQNVSG
KTVEVASQADDIKNIVNVIKDIAEQTNLLALNAAIEAARAGEHGRGFAVVADEVRQLAERTGKSLSEIEANINILVQSVN
EVAESVKEQTAGITQINDAIAQLETVTKENVEVANVTNNITNEVNQIAAAILEDVNKKRF
>YH501_Tlp1 C. coli  A6K30_01405
MFKSLNIGLKLIFSVAAVVVIGLVILISLITKQVSQNITKNTEDILASITKEYATQTQGIFGEMIALNKSISGTLTEMFR
STSKEDLDIDNITNIITNTFDNSAYSNFTYLYLIDPPEYFKEESKFFNTQSGKFVMLYADEEKDNKGGIKAIQASDEIAN
LQVVQDILKKAKYGENKVYIGRPIKMNLEGQDFNAVNVAMPIFDRKNQVVGVIGMTLDFSDIATYLLDPKGQKYDGELRV
LLNSDGFMAIHPNKNLVLKNLKDVNPNKGAQETYKAISEGKNGVFDYIASDGDDSYAAINSFKVQDSSWAVLVTAPKYSV
FKPLKKLQLIILGASFIFIFVVLGVVYYCVRKIVASRLPVILSSLESFFRFLNHEKIEPKAIEIRANDELGAMGRIINEN
IEKIQISLEQDQNAVDESVQTAREIEKGNLTARITKNPINPQLVELKNVLNRMLDVLQSKIGSNMNEINRVFDSYKALDF
STEVFNAKGEVEITTNILGKEIKKMLVASSNFAKDLANQSEELKNSMQKLADGSNAQASSLEQSAAAVEEINSSMQNVSG
KTVEVASQADDIKNIVNVIKDIAEQTNLLALNAAIEAARAGEHGRGFAVVADEVRQLAERTGKSLSEIEANINILVQSVN
EVAESVKEQTAGITQINDAIAQLETVTKENVEVANVTNNITNEVNQIAAAILEDVNKKRF
>CJ677CC527_Tlp1  RC33_RS07115
MFKSLNIGLKLIFSVATVVVIGLIILISLITKQVSQNITKNTEDILASITKEYATQTQGIFGEMIALNKSISGTLTEMFR
SSSKENLDIDSITNIITNTFDNSAYSNFTYLYLIDPPEYFKEESKFFNTQSGKFVMLYVDEEKDSKGGIKAIQASDEIAN
LQVVQDILKKAKYGENKVYIGRPIRMNLEGQDFDAVNIAMPIFDRKNQVVGVIGMTLDFSAIATYLLDPKSQKYDGELRV
LLNSDGFVAIHPNKNLVLKNLKDINPNKGARETYKAMSEGKNGVFNYIAFDGDDSYAAINSFKVQDSSWTVLVTAPKYSV
FEPLKKLQLIIISASLIFIFVVLGVVYYCVRKIVATRLPIILNSLESFFRFLNHEKIELKLIKIRANDELGAMGRIINEN
IEKIQISLEQDQNAVDESVQTAREIEKGNLTARITKNPINPQLVELKNVLNRMLDVLQSKIGSNMNEINRVFDSYKALDF
STEVFDAKGEVEITTNILGKEIKKMLVASSNFAKDLANQSEELKNSMQKLADGSNAQASSLEQSAAAVEEINSSMQNVSG
KTVEVASQADDIKNIVNVIKDIAEQTNLLALNAAIEAARAGEHGRGFAVVADEVRQLAERTGKSLSEIEANINILVQSVN
EVAESVKEQTAGITQINDAIAQLETVTKENVEVANVTNNITNEVNQIAAAILEDVNKKRF
>FDAARGOS_421_Tlp1  CRM97_00715
MFKSLNIGLKLIFSVAAVVVIGLVILISLITKQVSQNITKNTEDILASITKEYATQTQGIFGEMIALNKSISGTLTEMFR
STSKEDLDIDNITNIITNTFDNSAYSNFTYLYLIDPPEYFKEESKFFNTQSGKFVMLYADEEKDNKGGIKAIQASDEIAN
LQVVQDILKKAKYGENKVYIGRPIKMNLEGQDFDAVNVAMPIFDRKNQVVGVIGMTLDFSDIATYLLDPKGQKYDGELRV
LLNSDGFMAIHPNKNLVLKNLKDINPNKGAQETYKAISEGKNGVFNYIASDGDDSYAAINSFKVQDSSWAVLVTAPKYSV
FKPLKKLQLIILGASFIFIFVVLGVVYYCVRKIVASRLPVILSSLESFFRFLNHEKIEPKAIEIRANDELGAMGRIINEN
IEKIQISLEQDQNAVDESVQTAREIEKGNLTARITKNPINPQLVELKNVLNRMLDVLQSKIGSNMNEINRVFDSYKALDF
STEVFNAKGEVEITTNILGKEIKKMLVASSNFAKDLANQSEELKNSMQKLADGSNAQASSLEQSAAAVEEINSSMQNVSG
KTVEVASQADDIKNIVNVIKDIAEQTNLLALNAAIEAARAGEHGRGFAVVADEVRQLAERTGKSLSEIEANINILVQSVN
EVAESVKEQTAGITQINDAIAQLETVTKENVEVANVTNNITNEVNQIAAAILEDVNKKRF
>FDAARGOS_422_Tlp1  CRM98_04575
MFKSLNIGLKLIFSVAAVVVIGLVILISLITKQVSQNITKNTEDILASITKEYATQTQGIFGEMIALNKSISGTLTEMFR
STSKEDLDIDNITNIITNTFDNSAYSNFTYLYLIDPPEYFKEESKFFNTQSGKFVMLYADEEKDNKGGIKAIQASDEIAN
LQVVQDILKKAKYGENKVYIGRPIKMNLEGQDFDAVNVAIPIFDRKNQVVGVIGMTLDFSDIATYLLDPKGQKYDGELRV
LLNSDGFMAIHPNKNLVLKNLKDINPNKGAQETYKAISEGKNGVFNYIASDGDDSYAAINSFKVQDSSWAVLVTAPKYSV
FKPLKKLQLIILGASFIFIFVVLGVVYYCVRKIVASRLPVILSSLESFFRFLNHEKIEPKAIEIRANDELGAMGRIINEN
IEKIQISLEQDQNAVDESVQTAREIEKGNLTARITKNPINPQLVELKDVLNRMLDVLQSKIGSNMNEINRVFDSYKALDF
STEVFNAKGEVEITTNILGKEIKKMLLASSNFAKDLANQSEELKNSMQKLADGSNAQASSLEQSAAAVEEINSSMQNVSG
KTVEVASQADDIKNIVNVIKDIAEQTNLLALNAAIEAARAGEHGRGFAVVADEVRQLAERTGKSLSEIEANINILVQSVN
EVAESVKEQTAGITQINDAIAQLETVTKENVEVANVTNNITNEVNQIAAAILEDVNKKRF
>FJ3124_Tlp1 BLD38_08330
MFKSLNIGLKLIFSVAAVVVIGLVILISLITKQVSQNITKNTEDILASITKEYATQTQGIFGEMIALNKSISGTLTEMFR
STSKEDLDIDNITNIITNTFDNSAYSNFTYLYLIDPPEYFKEESKFFNTQSGKFVMLYADEEKDNKGGIKAIQASDEIAN
LQVVQDILKKAKYGENKVYIGRPIKMNLEGQDFDAVNVAMPIFDRKNQVVGVIGMTLDFSDIATYLLDPKGQKYDGELRV
LLNSDGFMAIHPNKNLVLKNLKDINPNKGAQETYKAISEGKNGVFNYIASDGDDSYAAINSFKVQDSSWAVLVTAPKYSV
FKPLKKLQLIILGASFIFIFVVLGVVYYCVRKIVASRLPVILSSLESFFRFLNHEKIEPKAIEIRANDELGAMGRIINEN
IEKIQISLEQDQNAVDESVQTAREIEKGNLTARITKNPINPQLVELKNVLNRMLDVLQSKIGSNMNEINRVFDSYKALDF
STEVFNAKGEVEITTNILGKEIKKMLVASSNFAKDLANQSEELKNSMQKLADGSNAQASSLEQSAAAVEEINSSMQNVSG
KTVEVASQADDIKNIVNVIKDIAEQTNLLALNAAIEAARAGEHGRGFAVVADEVRQLAERTGKSLSEIEANINILVQSVN
EVAESVKEQTAGITQINDAIAQLETVTKENVEVANVTNNITNEVNQIAAAILEDVNKKRF
>FORC_046_Tlp1  FORC46_RS07330
MFKSLNIGLKLIFSVAAVVVIGLVILISLITKQVSQNITKNTEDILASITKEYATQTQGIFGEMIALNKSISGTLTEMFR
STSKEDLDIDNITNIITNTFDNSAYSNFTYLYLIDPPEYFKEESKFFNTQSGKFVMLYADEEKDNKGGIKAIQASDEIAN
LQVVQDILKKAKYGENKVYIGRPIKMNLEGQDFDAVNVAMPIFDRKNQVVGVIGMTLDFSDIATYLLDPKGQKYDGELRV
LLNSDGFMAIHPNKNLVLKNLKDINPNKGAQETYKAISEGKNGVFNYIASDGDDSYAAINSFKVQDSSWAVLVTAPKYSV
FKPLKKLQLIILGASFIFIFVVLGVVYYCVRKIVASRLPVILSSLESFFRFLNHEKIEPKAIEIRANDELGAMGRIINEN
IEKIQISLEQDQNAVDESVQTAREIEKGNLTARITKNPINPQLVELKDVLNRMLDVLQSKIGSNMNEINRVFDSYKALDF
STEVFNAKGEVEITTNILGKEIKKMLLASSNFAKDLANQSEELKNSMQKLADGSNAQASSLEQSAAAVEEINSSMQNVSG
KTVEVASQADDIKNIVNVIKDIAEQTNLLALNAAIEAARAGEHGRGFAVVADEVRQLAERTGKSLSEIEANINILVQSVN
EVAESVKEQTAGITQINDAIAQLETVTKENVEVANVTNNITNEVNQIAAAILEDVNKKRF
>CJ677CC012_Tlp1  RB97_07195
MFKSLNIGLKLIFSVATVVVIGLIILISLITKQVSQNITKNTEDILASITKEYATQTQGIFGEMIALNKSISGTLTEMFR
SSSKENLDIDSITNIITNTFDNSAYSNFTYLYLIDPPEYFKEESKFFNTQSGKFVMLYVDEEKDGKGGIKAIQASDEIAN
LQVVQDILKKAKYGENKVYIGRPIRMNLEGQDFDAVNIAMPIFDRKNQVVGVIGMTLDFSAIATYLLDPKSQKYDGELRV
LLNSDGFVAIHPNKNLVLKNLKDINPNKGARETYKAMSEGKNGVFNYIAFDGDDSYAAINSFKVQDSSWTVLVTAPKYSV
FEPLKKLQLIIISASLIFIFVVLGVVYYCVRKIVATRLPIILNSLESFFRFLNHEKIELKLIKIRANDELGAMGRIINEN
IEKIQISLEQDQNAVDESVQTAREIEKGNLTARITKNPINPQLVELKNVLNRMLDVLQSKIGSNMNEINRVFDSYKALDF
STEVFDAKGEVEITTNILGKEIKKMLVASSNFAKDLANQSEELKNSMQKLADGSNAQASSLEQSAAAVEEINSSMQNVSG
KTVEVASQADDIKNIVNVIKDIAEQTNLLALNAAIEAARAGEHGRGFAVVADEVRQLAERTGKSLSEIEANINILVQSVN
EVAESVKEQTAGITQINDAIAQLETVTKENVEVANVTNNITNEVNQIAAAILEDVNKKRF
>FDAARGOS_295_Tlp1 C. doylei  CEP74_00200
MFKSLNVGLKLVFSVAIVVVIGLVILISLVTKQVSQSITENAEDIIASVSKEHAVQVQGIFNEIIALSKTVSNTLTEMFR
VASKENLDMDSITNIVTNTFDNSVYSNFTYLYLIDPPEYFKEKSKFFNTQNGKFVMLYVDEETDNKGGIKAIQASDEIVN
LQVVQDILKKAKYGENKVYIGRPIRMNLEDQDFDAVNIAMPIFNRKNQVVGVVGMTLDFSAIAAYLLDPKSQKYDGELRV
LLNSDGFVAIHPNKNLVLKNLKDVNPNKGAQETYKAMSEGKNGVFNYIASDGDDSYAAINSFKVQDSSWTVLVTAPKYSV
FEPLKKLQLIIIGASFIFIFVVLGVVYYCVRKIVATRLPIILNSLESFFRFLNHEKIELKLIKIRANDELGAMGRIINEN
IEKIQMSLEQDQNAVDESVQTAREIEKGNLTARITKNPINPQLVELKNVLNRMLDALQSKIGSNMNEINRVFDSYKALDF
STEVFDAKGEVEITTNILGKEIKKMLVASSNFAKDLANQSEELKNSMQKLADGSNAQASSLEQSAAAVEEINSSMQNVSG
KTVEVASQADDIKNIVNVIKDIAEQTNLLALNAAIEAARAGEHGRGFAVVADEVRQLAERTGKSLSEIEANINILVQSVN
EVAESVKEQTAGITQINDAIAQLEMVTKENVEVANVTNNITNEVNQIAVAILEDVNKKRF
>81-176_Tlp2 CJJ81176_0180
MKSVKLKVSLIANLIAVVCLIILGVVTFIFVKQAIFHEVVNAEINYVKTAKNSIESFKARNSLALESLAKSILKHPIEQL
DSQDALMHYVGKDLKNFRDAGRFLAVYIAQPNGELVVSDPDSDAKNLDFGTYGKADNYDARTREYYIEAVKTNKLYITPS
YIDVTTNLPCFTYSIPLYKDGKFIGVLAVDILAADLQAEFENLPGRTFVFDEENKVFVSTDKALLQKGYDISAIANLAKT
KEDLEPFEYTRPKDGNERFAVCTKVSGIYTACVGEPIEQIEAPVYKIAFIQTAIVIFTSIISVILLYFIVSKYLSPLAAI
QTGLTSFFDFINYKTKNVSTIEVKSNDEFGQISNAINENILATKRGLEQDNQAVKESVQTVSVVEGGNLTARITANPRNP
QLIELKNVLNKLLDVLQARVGSDMNAIHKIFEEYKSLDFRNKLENASGSVELTTNALGDEIVKMLKQSSDFANALANESG
KLQTAVQSLTTSSNSQAQSLEETAAALEEITSSMQNVSVKTSDVITQSEEIKNVTGIIGDIADQINLLALNAAIEAARAG
EHGRGFAVVADEVRKLAERTQKSLSEIEANTNLLVQSINDMAESIKEQTAGITQINDSVAQIDQTTKDNVEIANESAIIS
STVSDIANNILEDVKKKRF
>81116_Tlp2 C8J_0138
MKSVKLKVALIANLIAVVCLVILGVITFMFVKQAIFHEVVKAETNYVKTAKNSMESFKARNSLALESLAKSILKHPVEQL
DSQDALMRYVGKDLKNFRDAGRFLAVYIAQPNGELVVSDPDSDAKKVDFGTYGKADNYDARTREYYIEAVKTNKLYVTPS
YIDATTNLPCFTYSTPLYKDGKFIGVLAVDVLVTDLQAEFENLPGRTFVFDEENKVFASTDKTLLQQGYDISAIANLAKI
KENFEPFEYTRPKDGSERFAVCTKVSGVYTACVGEPIEQIEAPVYKIAFIQTAIVIFTSIISVILLYFIVSKYLSPLAAI
QTGLTSFFDFINHKTKNVSTIEVKSNDEFGQISNAINENILATKRGLEQDNQAVKESVETVSVVESGNLTARITANPRNP
QLIELKNVLNKLLDVLQARVGSDMNAIHKIFEEYKSLDFRNKLENASGSVELTTNALGDEIVKMLKQSSDFANALANESG
KLQTAVQSLTTSSNSQAQSLEETAAALEEITSSMQNVSVKTSDVITQSEEIKNVTGIIGDIADQINLLALNAAIEAARAG
EHGRGFAVVADEVRKLAERTQKSLSEIEANTNLLVQSINDMAESIKEQTAGITQINESVAQIDQTTKDNVEIANESAIIS
STVSDIANNILEDVKKKRF
>F38011_Tlp2 CJH_RS00740
MKSVKLKVSLIANLIAVVCLIILGVVTFIFVKQAIFHEVVNAEINYVKTAKNSIESFKARNSLALESLAKSILKHPIEQL
DSQDALMHYVGKDLKNFRDAGRFLAVYIAQPNGELVVSDPDSDAKNLDFGTYGKADNYDARTREYYIEAVKTNKLYITPS
YIDVTTNLPCFTYSIPLYKDGKFIGVLAVDILAADLQAEFENLPGRTFVFDEENKVFVSTDKALLQKGYDISAIANLAKT
KEDLEPFEYTRPKDGNERFAVCTKVSGIYTACVGEPIEQIEAPVYKIAFIQTAIVIFTSIISVILLYFIVSKYLSPLAAI
QTGLTSFFDFINYKTKNVSTIEVKSNDEFGQISNAINENILATKRGLEQDNQAVKESVQTVSVVEGGNLTARITANPRNP
QLIELKNVLNKLLDVLQARVGSDMNAIHKIFEEYKSLDFRNKLENASGSVELTTNALGDEIVKMLKQSSDFANALANESG
KLQTAVQSLTTSSNSQAQSLEETAAALEEITSSMQNVSVKTSDVITQSEEIKNVTGIIGDIADQINLLALNAAIEAARAG
EHGRGFAVVADEVRKLAERTQKSLSEIEANTNLLVQSINDMAESIKEQTAGITQINDSVAQIDQTTKDNVEIANESAIIS
STVSDIANNILEDVKKKRF
>NCTC11168_Tlp2 Cj0144
MKSVKLKVSLIANLIAVVCLIILGVVTFIFVKQAIFHEVVNAEINYVKTAKNSIESFKARNSLALESLAKSILKHPIEQL
DSQDALMHYVGKDLKNFRDAGRFLAVYIAQPNGELVVSDPDSDAKNLDFGTYGKADNYDARTREYYIEAVKTNKLYITPS
YIDVTTNLPCFTYSIPLYKDGKFIGVLAVDILAADLQAEFENLPGRTFVFDEENKVFVSTDKALLQKGYDISAIANLAKT
KEDLEPFEYTRPKDGNERFAVCTKVSGIYTACVGEPIEQIEAPVYKIAFIQTAIVIFTSIISVILLYFIVSKYLSPLAAI
QTGLTSFFDFINYKTKNVSTIEVKSNDEFGQISNAINENILATKRGLEQDNQAVKESVQTVSVVEGGNLTARITANPRNP
QLIELKNVLNKLLDVLQARVGSDMNAIHKIFEEYKSLDFRNKLENASGSVELTTNALGDEIVKMLKQSSDFANALANESG
KLQTAVQSLTTSSNSQAQSLEETAAALEEITSSMQNVSVKTSDVITQSEEIKNVTGIIGDIADQINLLALNAAIEAARAG
EHGRGFAVVADEVRKLAERTQKSLSEIEANTNLLVQSINDMAESIKEQTAGITQINDSVAQIDQTTKDNVEIANESAIIS
STVSDIANNILEDVKKKRF
>RM1221_Tlp2 CJE_RS01550
MKSVKLKVSLIANLIAVVCLIILGVVTFIFVKQAIFHEVVNAEINYVKTAKNSIESFKARNSLALESLAKSILKHPIEQL
DSQDALMHYVGKDLKNFRDAGRFLAVYIAQPNGELVVSDPDSDAKNLDFGTYGKADNYNARTREYYIEAVKTNKLYITPS
YIDVTTNLPCFTYSIPLYKDGKFIGVLAVDILAADLQAEFENLPGRTFVFDEENKVFVSTDKTLLQQGYDISTIANLAKT
KEDLEPFEYTRPKDGNERFAVCTKVSGIYTACVGEPIEQIEAPVYKIAFIQTVIVVFASILSVILLYFIVSKYLSPLAAI
QTGLTSFFDFINYKTKNVSTIEVKSNDEFGQISNAINENILATKRGLEQDNQAVKESVQTVSVVEGGNLTARITANPRNP
QLIELKNVLNKLLDVLQARVGSDMNAIHKIFEEYKSLDFRNKLENASGSVELTTNALGDEIVKMLKQSSDFANALANESG
KLQTAVQSLTTSSNSQAQSLEETAAALEEITSSMQNVSVKTSDVITQSEEIKNVTGIIGDIADQINLLALNAAIEAARAG
EHGRGFAVVADEVRKLAERTQKSLSEIEANTNLLVQSINDMAESIKEQTAGITQINDSVAQIDQTTKDNVEIANESAIIS
STVSDIANNILEDVKKKRF
>RM1285_Tlp2  AOD58_RS00720 pseudogene
MKSVKLKVSLIANLIAVVCLIILGVVTFIFVKQAIFHEVVNAEINYVKTAKNSIESFKARNSLALESLAKSILKHPIEQL
DSQDALMHYVGKDLKNFRDAGRFLAVYIAQPNGELVVSDPDSDAKNLDFGTYGKADNYDARTREYYIEAVKTNKLYITPS
YIDVTTNLPCFTYSIPLYKDGKFIGVLAVDILAADLQAEFENLPGRTFVFDEENKVFVSTDKALLQKGYDISAIANLAKT
KEDLEPFEYTRPKDGNERFAVCTKVSGIYTACVGEPIEQIEAPVYKIAFIQTAIVIFTSIISVILLYFIVSKYLSPLAAI
QTGLTSFFDFINYKTKNVSTIEVKSNDEFGQISNAINKTFLLLKEAEQDNQAVKESVQTVSVVEGGNLTARITANPRNPQ
LIELKNVLNKLLDVLQARVGSDMNAIHKIFEEYKSLDFRNKLENASGSVELTTNALGDEIVKMLKQSSDFANALANESGK
LQTAVQSLTTSSNSQAQSLEETAAALEEITSSMQNVSVKTSDVITQSEEIKNVTGIIGDIADQINLLALNAAIEAARAGE
HGRGFAVVADEVRKLAERTQKSLSEIEANTNLLVQSINDMAESIKEQTAGITQINDSVAQIDQTTKDNVEIANESAIISS
TVSDIANNILEDVKKKRF
>RM3196_Tlp2 CjjRM3196_RS00755
MKSVKLKVTLIANLITVVCLVILGVITFMFVKQAIFHEVVNAEINYVKTAKNSIESFKARNSLALESLAKSILKHPVEQL
DNQDALMHYVGKDLKNFRDAGRFLAVYIAQPNGELVVSDPDSDAKNLDFGTYGKADNYDARTREYYIEAVKTNKLYITPS
YIDVTTNLPCFTYSIPLYKDGKFIGVLAVDVLAADLQAEFENLPGRIFVFDEENKVFVSTDKTLLQQGYDISTIANLAKT
KKDFEPFEYTRPKDGSERFAVCVKVSGIYTACVAKPIEQIEAPVYKAAFIQAIVVIIVVVFSVILLYFIVSKYLSPLAAI
QTGLTSFFDFINHKTKNVSTIEVKSNDEFGQISNAINENILATKRGLEQDNQAVKESVETVHVVEGGNLTARITANPRNP
QLIELKNVLNRLLDALQARVGSDMNEIQRVFNSYKSLDFTTEVKDANGAVEVTTNALGQEIIKMLKQSSDFANALANESG
KLQTAVQSLTTSSNSQAQSLEETAAALEEITSSMQNVSVKTSDVITQSEEIKNVTGIIGDIADQINLLALNAAIEAARAG
EHGRGFAVVADEVRKLAERTQKSLSEIEANTNLLVQSINDMAESIKEQTAGITQINDSVAQIDQTTKDNVEIANESAIIS
STVSDIANNILEDVKKKRF
>S3_Tlp2 CJS3_RS01265
MKSVKLKVSLIANLIAVVCLIILGVVTFIFVKQAIFHEVVNAEINYVKTAKNSIESFKARNSLALESLAKSILKHPIEQL
DSQDALMHYVGKDLKNFRDAGRFLAVYIAQPNGELVVSDPDSDAKNLDFGTYGKADNYDARTREYYIEAVKTNKLYITPS
YIDVTTNLPCFTYSIPLYKDGKFIGVLAVDILAADLQAEFENLPGRTFVFDEENKVFVSTDKTLLQQGYDISTIANLAKT
KEDLEPFEYTRPKDGNERFAVCTKVSGIYTACVGEPIEQIEAPVYKIAFIQTVIVVFASILSVILLYFIVSKYLSPLAAI
QTGLTSFFDFINYKTKNVSTIEVKSNDEFGQISNAINENILATKRGLEQDNQAVKESVQTVSVVEGGNLTARITANPRNP
QLIELKNVLNKLLDVLQARVGSDMNAIHKIFEEYKSLDFRNKLENASGSVELTTNALGDEIVKMLKQSSDFANALANESG
KLQTAVQSLTTSSNSQAQSLEETAAALEEITSSMQNVSVKTSDVITQSEEIKNVTGIIGDIADQINLLALNAAIEAARAG
EHGRGFAVVADEVRKLAERTQKSLSEIEANTNLLVQSINDMAESIKEQTAGITQINDSVAQIDQTTKDNVEIANESAIIS
STVSDIANNILEDVKKKRF
>FDAARGOS_422_Tlp2  M98_02735
MKSVKLKVSLIANLIAVVCLIILGVVTFMFVKQAIFHEVVKAETNYVKTAKNSMESFKARNSLALESLAKSILKHPVEQL
DNQDALMHYVGKDLKNFRDAGRFLAVYIAQPNGELVVSDPDSDAKNLDFGTYGKADNYDARTREYYIEAVKTNKLYITPS
YIDVTTNLPCFTYSIPLYKDGKFIGVLAVDILAADLQAEFENLPGRTFVFDEENKVFVSTDKALLQKGYDISAIANLAKT
KEDLEPFEYTRPKDGNERFAVCTKVSGIYTACVGEPIEQIEAPVYKIAFIQTAIVIFTSIISVILLYFIVSKYLSPLAAI
QTGLTSFFDFINYKTKNVSTIEVKSNDEFGQISNAINENILATKRGLEQDNQAVKESVQTVSVVEGGNLTARITANPRNP
QLIELKNVLNKLLDVLQARVGSDMNAIHKIFEEYKSLDFRNKLENASGSVELTTNALGDEIVKMLKQSSDFANALANESG
KLQTAVQSLTTSSNSQAQSLEETAAALEEITSSMQNVSVKTSDVITQSEEIKNVTGIIGDIADQINLLALNAAIEAARAG
EHGRGFAVVADEVRKLAERTQKSLSEIEANTNLLVQSINDMAESIKEQTAGITQINDSVAQIDQTTKDNVEIANESAIIS
STVSDIANNILEDVKKKRF
>CFSAN032806_Tlp2  CPG33_07540
MKSVKLKVSLIANLIAVVCLIILGVVTFIFVKQAIFHEVVNAEINYVKTAKNSIESFKARNSLALESLAKSILKHPIEQL
DSQDALMHYVGKDLKNFRDAGRFLAVYIAQPNGELVVSDPDSDAKNLDFGTYGKADNYDARTREYYIEAVKTNKLYITPS
YIDVTTNLPCFTYSIPLYKDGKFIGVLAVDILAADLQAEFENLPGRTFVFDEENKVFVSTDKTLLQQGYDISTIANLAKT
KEDLEPFEYTRPKDGNERFAVCTKVSGIYTACVGEPIEQIEAPVYKIAFIQTVIVVFASILSVILLYFIVSKYLSPLAAI
QTGLTSFFDFINYKTKNVSTIEVKSNDEFGQISNAINENILATKRGLEQDNQAVKESVQTVSVVEGGNLTARITANPRNP
QLIELKNVLNKLLDVLQARVGSDMNAIHKIFEEYKSLDFRNKLENASGSVELTTNALGDEIVKMLKQSSDFANALANESG
KLQTAVQSLTTSSNSQAQSLEETAAALEEITSSMQNVSVKTSDVITQSEEIKNVTGIIGDIADQINLLALNAAIEAARAG
EHGRGFAVVADEVRKLAERTQKSLSEIEANTNLLVQSINDMAESIKEQTAGITQINDSVAQIDQTTKDNVEIANESAIIS
NTVSDIANNILEDVKKKRF
>MTVDSCj07_Tlp2  MTVDSCj07_0140 
MKSVKLKVSLIANLIAVVCLIILGVVTFIFVKQAIFHEVVNAEINYVKTAKNSIESFKARNSLALESLAKSILKHPIEQL
DSQDALMHYVGKDLKNFRDAGRFLAVYIAQPNGELVVSDPDSDAKILDFGTYGKADNYDARTREYYIEAVKTNKLYITPS
YIDVTTNLPCFTYSIPLYKDGKFIGVLAVDILAADLQAEFENLPGRTFVFDEENKVFVSTDKALLQKGYDISAIANLAKT
KEDLEPFEYTRPKDGNERFAVCTKVSGIYTACVGEPIEQIEAPVYKIAFIQTAIVIFTSIISVILLYFIVSKYLSPLAAI
QTGLTSFFDFINYKTKNVSTIEVKSNDEFGQISNAINENILATKRGLEQDNQAVKESVQTVSVVEGGNLTARITANPRNP
QLIELKNVLNKLLDVLQARVGSDMNAIHKIFEEYKSLDFRNKLENASGSVELTTNALGDEIVKMLKQSSDFANALANESG
KLQTAVQSLTTSSNSQAQSLEETAAALEEITSSMQNVSVKTSDVITQSEEIKNVTGIIGDIADQINLLALNAAIEAARAG
EHGRGFAVVADEVRKLAERTQKSLSEIEANTNLLVQSINDMAESIKEQTAGITQINDSVAQIDQTTKDNVEIANESAIIS
STVSDIANNILEDVKKKRF
>NCTC11168_Tlp3 Cj1564
MLKITKIKRKIMNSIKIKLSLIANLIAIFALIVLGIVSFYFTKTSLYESTLKNQTDLLKVTQSTVEDFRSTNQSFTRALE
KDIANLPYQSLITEENIINNVGPILKYYRHSINALNVYLGLNNGKVLLSQKSNDAKMPELRDDLDIKTKDWYQEALKTND
IFVTPAYLDTVLKQYVITYSKAIYKDGKIIGVLGVDIPSEDLQNLVAKTPGNTFLFDQKNKIFAATNKELLNPSIDHSPV
LNAYKLNGDNNFFSYKLNNEERLGACTKVFAYTACITESADIINKPIYKAAFIQAIVVIIVVVFSVILLYFIVSKYLSPL
AAIQTGLTSFFDFINYKTKNVSTIEVKSNDEFGQISNAINENILATKRGLEQDNQAVKESVQTVSVVEGGNLTARITANP
RNPQLIELKNVLNKLLDVLQARVGSDMNAIHKIFEEYKSLDFRNKLENASGSVELTTNALGDEIVKMLKQSSDFANALAN
ESGKLQTAVQSLTTSSNSQAQSLEETAAALEEITSSMQNVSVKTSDVITQSEEIKNVTGIIGDIADQINLLALNAAIEAA
RAGEHGRGFAVVADEVRKLAERTQKSLSEIEANTNLLVQSINDMAESIKEQTAGITQINDSVAQIDQTTKDNVEIANESA
IISSTVSDIANNILEDVKKKRF
>00-2425_Tlp3a N135_RS00725
MNSIKIKLSLIANLIAIFALIVLGIVSFYFTKTSLYESTLKNQTDLLKVTQSTVEDFRSTNQSFTRALEKDIANLPYQSL
ITEENIINNVGPILKYYHHSINALNVYLGLNNGKVLLSQKSNDAKMPELRDDLDIKTKDWYQEALKTNDIFVTPAYLDTV
LKQYVITYSKAIYKDGKIIGVLGVDIPSEDLQNLVAKTPGNTFLFDQKNKIFAATNKELLNPSIDHSPVLNAYKLNGDNN
FFSYKLNNEERLGACTKVFAYTACITESADIINKPIYKAAFIQAIVVIIVVVFSVILLYFIVSKYLSPLAAIQTGLTSFF
DFINHKTKNVSTIEVKSNDEFGQISNAINENILATKRGLEQDNQAVKESVQTVSVVEGGNLTARITANPRNPQLIELKNV
LNKLLDVLQARVGSDMNAIHKIFEEYKSLDFRNKLENASGSVELTTNALGDEIVKMLKQSSDFANALANESGKLQTAVQS
LTTSSNSQAQSLEETAAALEEITSSMQNVSVKTSDVITQSEEIKNVTGIIGDIADQINLLALNAAIEAARAGEHGRGFAV
VADEVRKLAERTQKSLSEIEANTNLLVQSINDMAESIKEQTAGITQINDSVAQIDQTTKDNVEIANESAIISSTVSDIAN
NILEDVKKKRF
>00-2425_Tlp3b N135_RS08200
MNSIKIKLSLIANLIAIFALIVLGIVSFYFTKTSLYESTLKNQTDLLKVTQSTVEDFRSTNQSFTRALEKDIANLPYQSL
ITEENIINNVGPILKYYHHSINALNVYLGLNNGKVLLSQKSNDAKMPELRDDLDIKTKDWYQEALKTNDIFVTPAYLDTV
LKQYVITYSKAIYKDGKIIGVLGVDIPSEDLQNLVAKTPGNTFLFDQKNKIFAATNKELLNPSIDHSPVLNAYKLNGDNN
FFSYKLNNEERLGACTKVFAYTACITESADIINKPIYKAAFIQAIVVIIVVVFSVILLYFIVSKYLSPLAAIQTGLTSFF
DFINHKTKNVSTIEVKSNDEFGQISNAINENILATKRGLEQDNQAVKESVQTVSVVEGGNLTARITANPRNPQLIELKNV
LNKLLDVLQARVGSDMNAIHKIFEEYKSLDFRNKLENASGSVELTTNALGDEIVKMLKQSSDFANALANESGKLQTAVQS
LTTSSNSQAQSLEETAAALEEITSSMQNVSVKTSDVITQSEEIKNVTGIIGDIADQINLLALNAAIEAARAGEHGRGFAV
VADEVRKLAERTQKSLSEIEANTNLLVQSINDMAESIKEQTAGITQINDSVAQIDQTTKDNVEIANESAIISSTVSDIAN
NILEDIKKKRF
>32488_Tlp3a HK74_RS03525
MNSIKIKLSLIANLIAIFALIVLGIVSFYFTKTSLYESTLKNQTDLLKVTQSTVEDFRSTNQSFTRALEKDIANLPYQSL
ITEENIINNVGPILKYYRHSINALNVYLGLNNGKVLLSQKSNDAKMPELRDDLDIKTKDWYQEALKTNDIFVTPAYLDTI
LKQYVITYSKAIYKDGKIIGVLGVDIPLEDLQNSVAKTPGNTFLFDQKNKIFAATNKELLNPSIDHSPVLNAYKLNGDNN
FFSYKLNNEERLGACTKVFAYTACITESADIINKPIFKAAYIQVIALIVMISISIILLYFIVSKYLSPLAAIQTGLTSFF
DFINYKTKNVSTIEVKSNDEFGQISNAINENILATKRGLEQDNQAVKESVQTVSVVEGGNLTARITANPRNPQLIELKNV
LNKLLDVLQARVGSDMNAIHKIFEEYKSLDFRNKLENASGSVELTTNALGDEIVKMLKQSSDFANALANESGKLQTAVQS
LTTSSNSQAQSLEETAAALEEITSSMQNVSVKTSDVITQSEEIKNVTGIIGDIADQINLLALNAAIEAARAGEHGRGFAV
VADEVRKLAERTQKSLSEIEANTNLLVQSINDMAESIKEQTAGITQINDSVAQIDQTTKDNVEIANESAIISSTVSDIAN
NILEDVKKKRF
>32488_Tlp3b HK74_RS05135
MNNIKIKLSVIANSIAIFALIVLGIVSFYFTKTSLYESTLKNQTDLLKVTQSTVEDFRSTNQSFTRALEKDIANLPYQSL
ITEENIINNVGPILKYYRHSINALNVYLGLNNGKVLLSQKSNDAKMPELRDDLDIKTKDWYQEALKTNDIFVTPAYLDTI
LKQYVITYSKAIYKDGKIIGVLGVDIPLEDLQNSVAKTPGNTFLFDQKNKIFAATNKELLNPSIDHSPVLNAYKLNGDNN
FFSYKLNNEERLGACTKVFAYTACITESADIINKPIFKAAYIQVIALIVMISISIILLYFIVSKYLSPLAAIQTGLTSFF
DFINYKTKNVSTIEVKSNDEFGQISNAINENILATKRGLEQDNQAVKESVQTVSVVEGGNLTARITANPRNPQLIELKNV
LNKLLDVLQARVGSDMNAIHKIFEEYKSLDFRNKLENASGSVELTTNALGDEIVKMLKQSSDFANALANESGKLQTAVQS
LTTSSNSQAQSLEETAAALEEITSSMQNVSVKTSDVITQSEEIKNVTGIIGDIADQINLLALNAAIEAARAGEHGRGFAV
VADEVRKLAERTQKSLSEIEANTNLLVQSINDMAESIKEQTAGITQINDSVAQIDQTTKDNVEIANESAIISSTVSDIAN
NILEDVKKKRF
>81116_Tlp3 C8J_1461
MNSIKIKLSLIANLIAIFALIVLGIVSFYFTKTSLYESTLKNQTDLLKVTQSTVEDFRSTNQSFTRALEKDIANLPYQSL
ITEENIINNVGPILKYYRHSINALNVYLGLNNGKVLLSQKSNDAKMPELRDDLDIKTKDWYQEALKTNDIFVTPAYLDTI
LKQYVITYSKAIYKDGKIIGVLGVDIPLEDLQNSVAKTPGNTFLFDQKNKIFAATNKELLNPSIDHSPVLNAYKLNGDNN
FFSYKLNNEERLGACTKVFAYTACITESADIINKPIFKAAYIQVIALIVMISISIILLYFIVSKYLSPLAAIQTGLTSFF
DFINYKTKNVSTIEVKSNDEFGQISNAINENILATKRGLEQDNQAVKESVQTVSVVEGGNLTARITANPRNPQLIELKNV
LNKLLDVLQARVGSDMNAIHKIFEEYKSLDFRNKLENASGSVELTTNALGDEIVKMLKQSSDFANALANESGKLQTAVQS
LTTSSNSQAQSLEETAAALEEITSSMQNVSVKTSDVITQSEEIKNVTGIIGDIADQINLLALNAAIEAARAGEHGRGFAV
VADEVRKLAERTQKSLSEIEANTNLLVQSINDMAESIKEQTAGITQINDSVAQIDQTTKDNVEIANESAIISSTVSDIAN
NILEDVKKKRF
>CJM1cam_Tlp3 CJM1cam_RS07450
MNSIKIKLSLIANLIAIFALIVLGIVSFYFTKTSLHESALKNQTDLLKVTQSTVEDFRSTNQSFTRALEKDITNLPYQSL
ITEENIINNVGPILKYYRHSINALNVYLGLNNGKVLLSQKSNDAKMPELRDDLDIKTKDWYQEALKTNDIFVTPAYLDTN
LKQYVITYSKAIYKDGKIIGVLGVDIPSEDLQNLVAKTPGNTFLFDQKNKIFAATNKELLNPSIDHSPVLNAYKTHGDYN
FFTYGLDGKERLGTCTKVFAYTACITESADIINKPIHKAAFIQAIVVIIVVVFSVILLYFIVSKYLSPLAAIQTGLTSFF
DFINHKTKNVSTIEVKSNDEFGQISSAINENILATKRGLEQDNQAVKESVETVSVVESGNLTARITANPRNPQLIELKNV
LNKLLDVLQARVGSDMNAIHKIFEEYKSLDFRNKLENASGSVELTTNALGDEIVKMLKQSSDFANALANESGKLQTAVQS
LTTSSNSQAQSLEETAAALEEITSSMQNVSVKTSDVITQSEEIKNVTGIIGDIADQINLLALNAAIEAARAGEHGRGFAV
VADEVRKLAERTQKSLSEIEANTNLLVQSINDMAESIKEQTAGITQINESVAQIDQTTKDNVEIANESAIISSTVSDIAN
NILEDVKKKRF
>F38011_Tlp3 CJH_RS08035
MNSIKIKLSLIANLIAIFALIVLGIVSFYFTKTSLYESTLKNQTDLLKVTQSTVEDFRSTNQSFTRALEKDIANLPYQSL
ITEENIINNVGPILKYYRHSINALNVYLGLNNGKVLLSQKSNDAKMPELRDDLDIKTKDWYQEALKTNDIFVTPAYLDTV
LKQYVITYSKAIYKDGKIIGVLGVDIPSEDLQNLVAKTPGNTFLFDQKNKIFAATNKELLNPSIDHSPVLNAYKLNGDNN
FFSYKLNNEERLGACTKVFAYTACITESADIINKPIYKAAFIQAIVVIIVVVFSVILLYFIVSKYLSPLAAIQTGLTSFF
DFINYKTKNVSTIEVKSNDEFGQISNAINENILATKRGLEQDNQAVKESVQTVSVVEGGNLTARITANPRNPQLIELKNV
LNKLLDVLQARVGSDMNAIHKIFEEYKSLDFRNKLENASGSVELTTNALGDEIVKMLKQSSDFANALANESGKLQTAVQS
LTTSSNSQAQSLEETAAALEEITSSMQNVSVKTSDVITQSEEIKNVTGIIGDIADQINLLALNAAIEAARAGEHGRGFAV
VADEVRKLAERTQKSLSEIEANTNLLVQSINDMAESIKEQTAGITQINDSVAQIDQTTKDNVEIANESAIISSTVSDIAN
NILEDVKKKRF
>IA3902_Tlp3a CJSA_RS00730
MNSIKIKLSLIANLIAIFALIVLGIVSFYFTKTSLYESTLKNQTDLLKVTQSTVEDFRSTNQSFTRALEKDIANLPYQSL
ITEENIINNVGPILKYYHHSINALNVYLGLNNGKVLLSQKSNDAKMPELRDDLDIKTKDWYQEALKTNDIFVTPAYLDTV
LKQYVITYSKAIYKDGKIIGVLGVDIPSEDLQNLVAKTPGNTFLFDQKNKIFAATNKELLNPSIDHSPVLNAYKLNGDNN
FFSYKLNNEERLGACTKVFAYTACITESADIINKPIYKAAFIQAIVVIIVVVFSVILLYFIVSKYLSPLAAIQTGLTSFF
DFINYKTKNVSTIEVKSNDEFGQISNAINENILATKRGLEQDNQAVKESVQTVSVVEGGNLTARITANPRNPQLIELKNV
LNKLLDVLQARVGSDMNAIHKIFEEYKSLDFRNKLENASGSVELTTNALGDEIVKMLKQSSDFANALANESGKLQTAVQS
LTTSSNSQAQSLEETAAALEEITSSMQNVSVKTSDVITQSEEIKNVTGIIGDIADQINLLALNAAIEAARAGEHGRGFAV
VADEVRKLAERTQKSLSEIEANTNLLVQSINDMAESIKEQTAGITQINDSVAQIDQTTKDNVEIANESAIISSTVSDIAN
NILEDVKKKRF
>IA3902_Tlp3b CJSA_RS07690
MNSIKIKLSLIANLIAIFALIVLGIVSFYFTKTSLYESTLKNQTDLLKVTQSTVEDFRSTNQSFTRALEKDIANLPYQSL
ITEENIINNVGPILKYYHHSINALNVYLGLNNGKVLLSQKSNDAKMPELRDDLDIKTKDWYQEALKTNDIFVTPAYLDTV
LKQYVITYSKAIYKDGKIIGVLGVDIPSEDLQNLVAKTPGNTFLFDQKNKIFAATNKELLNPSIDHSPVLNAYKLNGDNN
FFSYKLNNEERLGACTKVFAYTACITESADIINKPIYKAAFIQAIVVIIVVVFSVILLYFIVSKYLSPLAAIQTGLTSFF
DFINYKTKNVSTIEVKSNDEFGQISNAINENILATKRGLEQDNQAVKESVQTVSVVEGGNLTARITANPRNPQLIELKNV
LNKLLDVLQARVGSDMNAIHKIFEEYKSLDFRNKLENASGSVELTTNALGDEIVKMLKQSSDFANALANESGKLQTAVQS
LTTSSNSQAQSLEETAAALEEITSSMQNVSVKTSDVITQSEEIKNVTGIIGDIADQINLLALNAAIEAARAGEHGRGFAV
VADEVRKLAERTQKSLSEIEANTNLLVQSINDMAESIKEQTAGITQINDSVAQIDQTTKDNVEIANESAIISSTVSDIAN
NILEDIKKKRF
>M1_Tlp3 CJM1_RS07455
MNSIKIKLSLIANLIAIFALIVLGIVSFYFTKTSLHESALKNQTDLLKVTQSTVEDFRSTNQSFTRALEKDITNLPYQSL
ITEENIINNVGPILKYYRHSINALNVYLGLNNGKVLLSQKSNDAKMPELRDDLDIKTKDWYQEALKTNDIFVTPAYLDTN
LKQYVITYSKAIYKDGKIIGVLGVDIPSEDLQNLVAKTPGNTFLFDQKNKIFAATNKELLNPSIDHSPVLNAYKTHGDYN
FFTYGLDGKERLGTCTKVFAYTACITESADIINKPIHKAAFIQAIVVIIVVVFSVILLYFIVSKYLSPLAAIQTGLTSFF
DFINHKTKNVSTIEVKSNDEFGQISSAINENILATKRGLEQDNQAVKESVETVSVVESGNLTARITANPRNPQLIELKNV
LNKLLDVLQARVGSDMNAIHKIFEEYKSLDFRNKLENASGSVELTTNALGDEIVKMLKQSSDFANALANESGKLQTAVQS
LTTSSNSQAQSLEETAAALEEITSSMQNVSVKTSDVITQSEEIKNVTGIIGDIADQINLLALNAAIEAARAGEHGRGFAV
VADEVRKLAERTQKSLSEIEANTNLLVQSINDMAESIKEQTAGITQINESVAQIDQTTKDNVEIANESAIISSTVSDIAN
NILEDVKKKRF
>PT14_Tlp3 A911_07520
MNSIKIKLSLIANLIAIFALIVLGIVSFYFTKTSLYESTLKNQTDLLKVTQSTVEDFRSTNQSFTRALEKDIANLPYQSL
ITEENIINNVGPILKYYRHSINALNVYLGLNNGKVLLSQKSNDAKMPELRDDLDIKTKDWYQEALKTNDIFVTPAYLDTV
LKQYVITYSKAIYKDGKIIGVLGVDIPSEDLQNLVAKTPGNTFLFDQKNKIFAATNEALLDPSVDHSPVLNAYKAHGDNN
FFSYKLNNEERLGACTKVFAYTACITESADIINKPIYKAAFIQAIVVIIVVVFSVILLYFIVSKYLSPLAAIQTGLTSFF
DFINYKTKNVSTIEVKSNDEFGQISNAINENILATKRGLEQDNQAVKESVQTVSVVEGGNLTARITANPRNPQLIELKNV
LNKLLDVLQARVGSDMNAIHKIFEEYKSLDFRNKLENASGSVELTTNALGDEIVKMLKQSSDFANALANESGKLQTAVQS
LTTSSNSQAQSLEETAAALEEITSSMQNVSVKTSDVITQSEEIKNVTGIIGDIADQINLLALNAAIEAARAGEHGRGFAV
VADEVRKLAERTQKSLSEIEANTNLLVQSINDMAESIKEQTAGITQINDSVAQIDQTTKDNVEIANESAIISSTVSDIAN
NILEDVKKKRF
>RM1221_Tlp3 CJE_RS08615
MNSIKIKLSLIANLIAIFALIVLGIVSFYFTKTSLYESTLKNQTDLLKVTQSTVEDFRSTNQSFTRALEKDIANLPYQSL
ITEENIINNVGPILKYYRHSINALNVYLGLNNGKVLLSQKSNDAKMPELRDDLDIKTKDWYQEALKTNDIFVTPAYLDTI
LKQYVITYSKAIYKDGKIIGVLGVDIPSEDLQNLVANTPGNTFLFDQKNKIFAATNKELLNPSIDHSPVLNAYKLNGDNN
FFSYKLNNEERLGACTKVFAYTACITESADIINKPIFKAAFIQAIVVIIVVVFSVILLYFIVSKYLSPLAAIQTGLTSFF
DFINYKTKNVSTIEVKSNDEFGQISNAINENILATKRGLEQDNQAVKESVQTVSVVEGGNLTARITANPRNPQLIELKNV
LNKLLDVLQARVGSDMNAIHKIFEEYKSLDFRNKLENASGSVELTTNALGDEIVKMLKQSSDFANALANESGKLQTAVQS
LTTSSNSQAQSLEETAAALEEITSSMQNVSVKTSDVITQSEEIKNVTGIIGDIADQINLLALNAAIEAARAGEHGRGFAV
VADEVRKLAERTQKSLSEIEANTNLLVQSINDMAESIKEQTAGITQINDSVAQIDQTTKDNVEIANESAIISSTVSDIAN
NILEDVKKKRF
>R14_Tlp3 H730_RS08855
MNSIKIKLSLIANLIAIFALIVLGIVSFYFTKTSLYESTLKNQTDLLKVTQSTVEDFRSTNQSFTRALEKDIANLPYQSL
ITEENIINNVGPILKYYRHSINALNVYLGLNNGKVLLSQKSNDAKMPELRDDLDIKTKDWYQEALKTNDIFVTPAYLDTI
LKQYVITYSKAIYKDGKIIGVLGVDIPLEDLQNSVANTPGNTFLFDQKNKIFAATNKELLNPSIDHSPVLNAYKTHGDYN
FFTYGLDGKERLGTCTKVFAYTACITESADIINKPIHKAAFIQAIVVIIVVVFSVILLYFIVSKYLSPLAAIQTGLTSFF
DFINYKTKNVSTIEVKSNDEFGQISNAINENILATKRGLEQDNQAVKESVQTVSVVEGGNLTARITANPRNPQLIELKNV
LNKLLDVLQARVGSDMNAIHKIFEEYKSLDFRNKLENASGSVELTTNALGNEIVKMLKQSSDFANALANESGKLQTAVQS
LTTSSNSQAQSLEETAAALEEITSSMQNVSVKTSDVITQSEEIKNVTGIIGDIADQINLLALNAAIEAARAGEHGRGFAV
VADEVRKLAERTQKSLSEIEANTNLLVQSINDMAESIKEQTAGITQINDSVAQIDQTTKDNVEIANESAIISSTVSDIAN
NILEDVKKKRF
>4031_Tlp3 BN867_RS07780
MNSIKIKLSLIANLIAIFALIVLGIVSFYFTKTSLHESALKNQTDLLKVTQSTVEDFRSTNQSFTRALEKDITNLPYQSL
ITEENIINNVGPILKYYRHSINALNVYLGLNNGKVLLSQKSNDAKMPELRDDLDIKTKDWYQEALKTNDIFVTPAYLDTN
LKQYVITYSKAIYKDGKIIGVLGVDIPSEHLQNLVAKTPGNTFLFDQKNKIFAATNKELLNPSIDHSPVLNAYKTHGDYN
FFTYGLDGKERLGTCTKVFAYTACITESADIINKPIHKAAFIQAIVVIIVVVFSVILLYFIVSKYLSPLAAIQTGLTSFF
DFINHKTKNVSTIEVKSNDEFGQISNAINENILATKRGLEQDNQAVKESVETVSVVESGNLTARITANPRNPQLIELKNV
LNKLLDVLQARVGSDMNAIHKIFEEYKSLDFRNKLENASGSVELTTNALGDEIVKMLKQSSDFANALANESGKLQTAVQS
LTTSSNSQAQSLEETAAALEEITSSMQNVSVKTSDVITQSEEIKNVTGIIGDIADQINLLALNAAIEAARAGEHGRGFAV
VADEVRKLAERTQKSLSEIEANTNLLVQSINDMAESIKEQTAGITQINESVAQIDQTTKDNVEIANESAIISSTVSDIAN
NILEDVKKKRF
>RM1285_Tlp3 D58_RS07675
MNSIKIKLSLIANLIAIFALIVLGIVSFYFTKTSLYESTLKNQTDLLKVTQSTVEDFRSTNQSFTRALEKDIANLPYQSL
ITEENIINNVGPILKYYRHSINALNVYLGLNNGKVLLSQKSNDAKMPELRDDLDIKTKDWYQEALKTNDIFVTPAYLDTV
LKQYVITYSKAIYKDGKIIGVLGVDIPSEDLQNLVAKTPGNTFLFDQKNKIFAATNKELLNPSIDHSPVLNAYKLNGDNN
FFSYKLNNEERLGACTKVFAYTACITESADIINKPIYKAAFIQAIVVIIVVVFSVILLYFIVSKYLSPLAAIQTGLTSFF
DFINYKTKNVSTIEVKSNDEFGQISNAINENILATKRGLEQDNQAVKESVQTVSVVEGGNLTARITANPRNPQLIELKNV
LNKLLDVLQARVGSDMNAIHKIFEEYKSLDFRNKLENASGSVELTTNALGDEIVKMLKQSSDFANALANESGKLQTAVQS
LTTSSNSQAQSLEETAAALEEITSSMQNVSVKTSDVITQSEEIKNVTGIIGDIADQINLLALNAAIEAARAGEHGRGFAV
VADEVRKLAERTQKSLSEIEANTNLLVQSINDMAESIKEQTAGITQINDSVAQIDQTTKDNVEIANESAIISSTVSDIAN
NILEDVKKKRF
>S3_Tlp3 CJS3_RS08080
MNSIKIKLSLIANLIAIFALIVLGIVSFYFTKTSLYESTLKNQTDLLKVTQSTVEDFRSTNQSFTRALEKDIANLPYQSL
ITEENIINNVGPILKYYRHSINALNVYLGLNNGKVLLSQKSNDAKMPELRDDLDIKTKDWYQEALKTNDIFVTPAYLDTI
LKQYVITYSKAIYKDGKIIGVLGVDIPSEDLQNLVANTPGNTFLFDQKNKIFAATNKELLNPSIDHSPVLNAYKLNGDNN
FFSYKLNNEERLGACTKVFAYTACITESADIINKPIFKAAFIQAIVVIIVVVFSVILLYFIVSKYLSPLAAIQTGLTSFF
DFINYKTKNVSTIEVKSNDEFGQISNAINENILATKRGLEQDNQAVKESVQTVSVVEGGNLTARITANPRNPQLIELKNV
LNKLLDVLQARVGSDMNAIHKIFEEYKSLDFRNKLENASGSVELTTNALGDEIVKMLKQSSDFANALANESGKLQTAVQS
LTTSSNSQAQSLEETAAALEEITSSMQNVSVKTSDVITQSEEIKNVTGIIGDIADQINLLALNAAIEAARAGEHGRGFAV
VADEVRKLAERTQKSLSEIEANTNLLVQSINDMAESIKEQTAGITQINDSVAQIDQTTKDNVEIANESAIISSTVSDIAN
NILEDVKKKRF
>00-1597_Tlp3b PJ17_RS08150
MNSIKIKLSLIANLIAIFALIVLGIVSFYFTKTSLYESTLKNQTDLLKVTQSTVEDFRSTNQSFTRALEKDIANLPYQSL
ITEENIINNVGPILKYYRHSINALNVYLGLNNGKVLLSQKSNDAKMPELRDDLDIKTKDWYQEALKTNDIFVTPAYLDTV
LKQYVITYSKAIYKDGKIIGVLGVDIPSGDLQNLVAKTPGNTFLFDQKNKIFAATNKELLNPSIDHSPVLNAYKAHGDNN
FFSYKLNNEERLGACTKVFAYTACITESADIINKPIFKAAYIQVIALIVMISISIILLYFIVSKYLSPLAAIQTGLTSFF
DFINYKTKNVSTIEVKSNDEFGQISNAINENILATKRGLEQDNQAVKESVQTVSVVEGGNLTARITANPRNPQLIELKNV
LNRLLDALQARVGSDMNEIQRVFNSYKSLDFTTEVKDANGAVEVTTNALGQEIIKMLKQSSDFANALANESGKLQTAVQS
LTTSSNSQAQSLEETAAALEEITSSMQNVSVKTSDVITQSEEIKNVTGIIGDIADQINLLALNAAIEAARAGEHGRGFAV
VADEVRKLAERTQKSLSEIEANTNLLVQSINDMAESIKEQTAGITQINDSVAQIDQTTKDNVEIANESAIISSTVSDIAN
NILEDVKKKRF
>YH001_Tlp3a QZ67_RS00725
MNSIKIKLSLIANLIAIFALIVLGIVSFYFTKTSLYESTLKNQTDLLKVTQSTVEDFRSTNQSFTRALEKDIANLPYQSL
ITEENIINNVGPILKYYHHSINALNVYLGLNNGKVLLSQKSNDAKMPELRDDLDIKTKDWYQEALKTNDIFVTPAYLDTV
LKQYVITYSKAIYKDGKIIGVLGVDIPSEDLQNLVAKTPGNTFLFDQKNKIFAATNKELLNPSIDHSPVLNAYKLNGDNN
FFSYKLNNEERLGACTKVFAYTACITESADIINKPIYKAAFIQAIVVIIVVVFSVILLYFIVSKYLSPLAAIQTGLTSFF
DFINHKTKNVSTIEVKSNDEFGQISNAINENILATKRGLEQDNQAVKESVQTVSVVEGGNLTARITANPRNPQLIELKNV
LNKLLDVLQARVGSDMNAIHKIFEEYKSLDFRNKLENASGSVELTTNALGDEIVKMLKQSSDFANALANESGKLQTAVQS
LTTSSNSQAQSLEETAAALEEITSSMQNVSVKTSDVITQSEEIKNVTGIIGDIADQINLLALNAAIEAARAGEHGRGFAV
VADEVRKLAERTQKSLSEIEANTNLLVQSINDMAESIKEQTAGITQINDSVAQIDQTTKDNVEIANESAIISSTVSDIAN
NILEDIKKKRF
>YH001_Tlp3b QZ67_RS08195
MNSIKIKLSLIANLIAIFALIVLGIVSFYFTKTSLYESTLKNQTDLLKVTQSTVEDFRSTNQSFTRALEKDIANLPYQSL
ITEENIINNVGPILKYYHHSINALNVYLGLNNGKVLLSQKSNDAKMPELRDDLDIKTKDWYQEALKTNDIFVTPAYLDTV
LKQYVITYSKAIYKDGKIIGVLGVDIPSEDLQNLVAKTPGNTFLFDQKNKIFAATNKELLNPSIDHSPVLNAYKLNGDNN
FFSYKLNNEERLGACTKVFAYTACITESADIINKPIYKAAFIQAIVVIIVVVFSVILLYFIVSKYLSPLAAIQTGLTSFF
DFINHKTKNVSTIEVKSNDEFGQISNAINENILATKRGLEQDNQAVKESVQTVSVVEGGNLTARITANPRNPQLIELKNV
LNKLLDVLQARVGSDMNAIHKIFEEYKSLDFRNKLENASGSVELTTNALGDEIVKMLKQSSDFANALANESGKLQTAVQS
LTTSSNSQAQSLEETAAALEEITSSMQNVSVKTSDVITQSEEIKNVTGIIGDIADQINLLALNAAIEAARAGEHGRGFAV
VADEVRKLAERTQKSLSEIEANTNLLVQSINDMAESIKEQTAGITQINDSVAQIDQTTKDNVEIANESAIISSTVSDIAN
NILEDIKKKRF
>00-6200_Tlp3a  PJ18_RS00730
MNSIKIKLSLIANLIAIFALIVLGIVSFYFTKTSLYESTLKNQTDLLKVTQSTVEDFRSTNQSFTRALEKDIANLPYQSL
ITEENIINNVGPILKYYHHSINALNVYLGLNNGKVLLSQKSNDAKMPELRDDLDIKTKDWYQEALKTNDIFVTPAYLDTV
LKQYVITYSKAIYKDGKIIGVLGVDIPSEDLQNLVAKTPGNTFLFDQKNKIFAATNKELLNPSIDHSPVLNAYKLNGDNN
FFSYKLNNEERLGACTKVFAYTACITESADIINKPIYKAAFIQAIVVIIVVVFSVILLYFIVSKYLSPLAAIQTGLTSFF
DFINHKTKNVSTIEVKSNDELGQMGKIINENILATKRGLEQDNQAVKESVQTVSVVEGGNLTARITANPRNPQLIELKNV
LNKLLDVLQARVGSDMNAIHKIFEEYKSLDFRNKLENASGSVELTTNALGDEIVKMLKQSSDFANALANESGKLQTAVQS
LTTSSNSQAQSLEETAAALEEITSSMQNVSVKTSDVITQSEEIKNVTGIIGDIADQINLLALNAAIEAARAGEHGRGFAV
VADEVRKLAERTQKSLSEIEANTNLLVQSINDMAESIKEQTAGITQINDSVAQIDQTTKDNVEIANESAIISSTVSDIAN
NILEDIKKKRF
>00-6200_Tlp3b  PJ18_RS07905
MNSIKIKLSLIANLIAIFALIVLGIVSFYFTKTSLYESTLKNQTDLLKVTQSTVEDFRSTNQSFTRALEKDIANLPYQSL
ITEENIINNVGPILKYYHHSINALNVYLGLNNGKVLLSQKSNDAKMPELRDDLDIKTKDWYQEALKTNDIFVTPAYLDTV
LKQYVITYSKAIYKDGKIIGVLGVDIPSEDLQNLVAKTPGNTFLFDQKNKIFAATNKELLNPSIDHSPVLNAYKLNGDNN
FFSYKLNNEERLGACTKVFAYTACITESADIINKPIYKAAFIQAIVVIIVVVFSVILLYFIVSKYLSPLAAIQTGLTSFF
DFINYKTKNVSTIEVKSNDEFGQISNAINENILATKRGLEQDNQAVKESVQTVSVVEGGNLTARITANPRNPQLIELKNV
LNKLLDVLQARVGSDMNAIHKIFEEYKSLDFRNKLENASGSVELTTNALGDEIVKMLKQSSDFANALANESGKLQTAVQS
LTTSSNSQAQSLEETAAALEEITSSMQNVSVKTSDVITQSEEIKNVTGIIGDIADQINLLALNAAIEAARAGEHGRGFAV
VADEVRKLAERTQKSLSEIEANTNLLVQSINDMAESIKEQTAGITQINDSVAQIDQTTKDNVEIANESAIISSTVSDIAN
NILEDIKKKRF
>00-0949_Tlp3  PJ16_RS08505
MNSIKIKLSLIANLIAIFALIVLGIVSFYFTKTSLYESTLKNQTDLLKVTQSTVEDFRSTNQSFTRALEKDIANLPYQSL
ITEENIINNVGPILKYYRHSINALNVYLGLNNGKVLLSQKSNDAKMPELRDDLDIKTKDWYQEALKTNDIFVTPAYLDTV
LKQYVITYSKAIYKDGKIIGVLGVDIPSEDLQNLVAKTPGNTFLFDQKNKIFAATNKELLNPSIDHSPVLNAYKLNGDNN
FFSYKLNNEERLGACTKVFAYTACITESADIINKPIYKAAFIQAIVVIIVVVFSIILLYFIVSKYLSPLAAIQTGLTSFF
DFINYKTKNVSTIEVKSNDEFGQISNAINENILATKRGLEQDNQAVKESVQTVSVVEGGNLTARITANPRNPQLIELKNV
LNKLLDVLQARVGSDMNAIHKIFEEYKSLDFRNKLENASGSVELTTNALGDEIVKMLKQSSDFANALANESGKLQTAVQS
LTTSSNSQAQSLEETAAALEEITSSMQNVSVKTSDVITQSEEIKNVTGIIGDIADQINLLALNAAIEAARAGEHGRGFAV
VADEVRKLAERTQKSLSEIEANTNLLVQSINDMAESIKEQTAGITQINDSVAQIDQTTKDNVEIANESAIISSTVSDIAN
NILEDVKKKRF
>01-1512_Tlp3  PJ19_RS08495
MNSIKIKLSLIANLIAIFALIVLGIVSFYFTKTSLYESTLKNQTDLLKVTQSTVEDFRSTNQSFTRALEKDIANLPYQSL
ITEENIINNVGPILKYYRHSINALNVYLGLNNGKVLLSQKSNDAKMPELRDDLDIKTKDWYQEALKTNDIFVTPAYLDTV
LKQYVITYSKAIYKDGKIIGVLGVDIPSEDLQNLVAKTPGNTFLFDQKNKIFAATNKELLNPSIDHSPVLNAYKLNGDNN
FFSYKLNNEERLGACTKVFAYTACITESADIINKPIYKAAFIQVIALIVMISISIILLYFIVSKYLSPLAAIQTGLTSFF
DFINYKTKNVSTIEVKSNDEFGQISNAINENILATKRGLEQDNQAVKESVQTVSVVEGGNLTARITANPRNPQLIELKNV
LNKLLDVLQARVGSDMNAIHKIFEEYKSLDFRNKLENASGSVELTTNALGDEIVKMLKQSSDFANALANESGKLQTAVQS
LTTSSNSQAQSLEETAAALEEITSSMQNVSVKTSDVITQSEEIKNVTGIIGDIADQINLLALNAAIEAARAGEHGRGFAV
VADEVRKLAERTQKSLSEIEANTNLLVQSINDMAESIKEQTAGITQINDSVAQIDQTTKDNVEIANESAIISSTVSDIAN
NILEDVKKKRF
>CJ677CC012_Tlp3  RB97_07455 pseudogene
MNSIKIKLSLIANLIAIFALIVLGIVSFYFTKTSLHESALKNQTDLLKVTQSTVEDFRSTNQSFTRALEKDIANLPYQSL
ITEENIINNVGPILKYYRHSINALNVYLGLNNGKVLLSQKSNDAKMPELRDDLDIKTKDWYQEALKTNDIFVTPAYLDTN
LKQYVITYSKAIYKDGKMIGVLGVDIPSEDLQNLVAKTPGNTFLFDQKNKIFAATNKELLNPSIDHSPVLNAYKTHGDYN
FFTYGLDGKERLGTCTKVFAYTACITESADIINKPIHKAAFIQAIVVIIVVVFSVILLYFIVSKYLSPLAAIQTGLTSFF
DFINYKTKNVSIIEVKSNDEFGQISSAINENILATKKGLEQDNQAVKESVQTVSVVEGGNLTARITANPRNPQLIELKNV
LNKLLDVLQARVGSDMNVIHDEVRKLAERTQKSLSEIEANTNLLVQSINDMAESIKEQTAGITQINDSVAQIDQTTKDNV
EIANESAIISSTVSDIANNILEDVKKKRF
>FDAARGOS_422_Tlp3  CRM98_04325
MLKITKIKRKIMNSIKIKLSLIANLIAIFALIVLGIVSFYFTKTSLYESTLKNQTDLLKVTQSTVEDFRSTNQSFTRALE
KDIANLPYQSLITEENIINNVGPILKYYRHSINALNVYLGLNNGKVLLSQKSNDAKMPELRDDLDIKTKDWYQEALKTND
IFVTPAYLDTVLKQYVITYSKAIYKDGKIIGVLGVDIPSEDLQNLVAKTPGNTFLFDQKNKIFAATNKELLNPSIDHSPV
LNAYKLNGDNNFFSYKLNNEERLGACTKVFAYTACITESADIINKPIYKAAFIQAIVVIIVVVFSVILLYFIVSKYLSPL
AAIQTGLTSFFDFINYKTKNVSTIEVKSNDEFGQISNAINENILATKRGLEQDNQAVKESVQTVSVVEGGNLTARITANP
RNPQLIELKNVLNKLLDVLQARVGSDMNAIHKIFEEYKSLDFRNKLENASGSVELTTNALGDEIVKMLKQSSDFANALAN
ESGKLQTAVQSLTTSSNSQAQSLEETAAALEEITSSMQNVSVKTSDVITQSEEIKNVTGIIGDIADQINLLALNAAIEAA
RAGEHGRGFAVVADEVRKLAERTQKSLSEIEANTNLLVQSINDMAESIKEQTAGITQINDSVAQIDQTTKDNVEIANESA
IISSTVSDIANNILEDVKKKRF
>CFSAN032806_Tlp3  CPG33_05960
MLKITKIKRKIMNSIKIKLSLIANLIAIFALIVLGIVSFYFTKTSLYESTLKNQTDLLKVTQSTVEDFRSTNQSFTRALE
KDIANLPYQSLITEENIINNVGPILKYYRHSINALNVYLGLNNGKVLLSQKSNDAKMPELRDDLDIKTKDWYQEALKTND
IFVTPAYLDTVLKQYVITYSKAIYKDGKIIGVLGVDIPSEDLQNLVAKTPGNTFLFDQKNKIFAATNKELLNPSIDHSPV
LNAYKLNGDNNFFSYKLNNEERLGACTKVFAYTACITESADIINKPIYKAAFIQAIVVIIVVVFSVILLYFIVSKYLSPL
AAIQTGLTSFFDFINYKTKNVSTIEVKSNDEFGQISNAINENILATKRGLEQDNQAVKESVQTVSVVEGGNLTARITANP
RNPQLIELKNVLNKLLDVLQARVGSDMNAIHKIFEEYKSLDFRNKLENASGSVELTTNALGDEIVKMLKQSSDFANALAN
ESGKLQTAVQSLTTSSNSQAQSLEETAAALEEITSSMQNVSVKTSDVITQSEEIKNVTGIIGDIADQINLLALNAAIEAA
RAGEHGRGFAVVADEVRKLAERTQKSLSEIEANTNLLVQSINDMAESIKEQTAGITQINDSVAQIDQTAKDNVEIANESA
IISNTVSDIANNILEDVKKKRF
>MTVDSCj13_Tlp3  MTVDSCj13_1556
MNSIKIKLSLIANLIAIFALIVLGIVSFYFTKTSLYESTLKNQTDLLKVTQSTVEDFRSTNQSFTRALEKDIANLPYQSL
ITEENIINNVGPILKYYRHSINALNVYLGLNNGKVLLSQKSNDAKMPELRDDLDIKTKDWYQEALKTNDIFVTPAYLDTI
LKQYVITYSKAIYKDGKIIGVLGVDIPSEDLQNLVANTPGNTFLFDQKNKIFAATNKELLNPSIDHSPVLNAYKLNGDNN
FFSYKLNNEERLGACTKVFAYTACITESADIINKPIFKAAYIQVIALIVMISISIILLYFIVSKYLSPLAAIQTGLTSFF
DFINYKTKNVSTIEVKSNDEFGQISNAINENILATKRGLEQDNQAVKESVQTVSVVESGNLTARITANPRNPQLIELKNV
LNKLLDVLQARVGSDMNAIHKIFEEYKSLDFRNKLENASGSVELTTNALGDEIVKMLKQSSDFANALANESGKLQTAVQS
LTTSSNSQAQSLEETAAALEEITSSMQNVSVKTSDVITQSEEIKNVTGIIGDIADQINLLALNAAIEAARAGEHGRGFAV
VADEVRKLAERTQKSLSEIEANTNLLVQSINDMAESIKEQTAGITQINDSVAQIDQTTKDNVEIANESAIISSTVSDIAN
NILEDVKKKRF
>FDAARGOS_421_Tlp3  CRM97_00980
MLKITKIKRKIMNSIKIKLSLIANLIAIFALIVLGIVSFYFTKTSLYESTLKNQTDLLKVTQSTVEDFRSTNQSFTRALE
KDIANLPYQSLITEENIINNVGPILKYYRHSINALNVYLGLNNGKVLLSQKSNDAKMPELRDDLDIKTKDWYQEALKTND
IFVTPAYLDTILKQYVITYSKAIYKDGKIIGVLGVDIPSEDLQNLVANTPGNTFLFDQKNKIFAATNKELLNPSIDHSPV
LNAYKLNGDNNFFSYKLNNEERLGACTKVFAYTACITESADIINKPIFKAAFIQAIVVIIVVVFSVILLYFIVSKYLSPL
AAIQTGLTSFFDFINYKTKNVSTIEVKSNDEFGQISNAINENILATKRGLEQDNQAVKESVQTVSVVEGGNLTARITANP
RNPQLIELKNVLNKLLDVLQARVGSDMNAIHKIFEEYKSLDFRNKLENASGSVELTTNALGDEIVKMLKQSSDFANALAN
ESGKLQTAVQSLTTSSNSQAQSLEETAAALEEITSSMQNVSVKTSDVITQSEEIKNVTGIIGDIADQINLLALNAAIEAA
RAGEHGRGFAVVADEVRKLAERTQKSLSEIEANTNLLVQSINDMAESIKEQTAGITQINDSVAQIDQTTKDNVEIANESA
IISSTVSDIANNILEDVKKKRF
>BCW_6290_Tlp3a  BKM79_00735
MNSIKIKLSLIANLIAIFALIVLGIVSFYFTKTSLYESTLKNQTDLLKVTQSTVEDFRSTNQSFTRALEKDIANLPYQSL
ITEENIINNVGPILKYYHHSINALNVYLGLNNGKVLLSQKSNDAKMPELRDDLDIKTKDWYQEALKTNDIFVTPAYLDTV
LKQYVITYSKAIYKDGKIIGVLGVDIPSEDLQNLVAKTPGNTFLFDQKNKIFAATNKELLNPSIDHSPVLNAYKLNGDNN
FFSYKLNNEERLGACTKVFAYTACITESADIINKPIYKAAFIQAIVVIIVVVFSVILLYFIVSKYLSPLAAIQTGLTSFF
DFINYKTKNVSTIEVKSNDEFGQISNAINENILATKRGLEQDNQAVKESVQTVSVVEGGNLTARITANPRNPQLIELKNV
LNKLLDVLQARVGSDMNAIHKIFEEYKSLDFRNKLENASGSVELTTNALGDEIVKMLKQSSDFANALANESGKLQTAVQS
LTTSSNSQAQSLEETAAALEEITSSMQNVSVKTSDVITQSEEIKNVTGIIGDIADQINLLALNAAIEAARAGEHGRGFAV
VADEVRKLAERTQKSLSEIEANTNLLVQSINDMAESIKEQTAGITQINDSVAQIDQTTKDNVEIANESAIISSTVSDIAN
NILEDVKKKRF
>BCW_6290_Tlp3b  BKM79_07750
MNSIKIKLSLIANLIAIFALIVLGIVSFYFTKTSLYESTLKNQTDLLKVTQSTVEDFRSTNQSFTRALEKDIANLPYQSL
ITEENIINNVGPILKYYHHSINALNVYLGLNNGKVLLSQKSNDAKMPELRDDLDIKTKDWYQEALKTNDIFVTPAYLDTV
LKQYVITYSKAIYKDGKIIGVLGVDIPSEDLQNLVAKTPGNTFLFDQKNKIFAATNKELLNPSIDHSPVLNAYKLNGDNN
FFSYKLNNEERLGACTKVFAYTACITESADIINKPIYKAAFIQAIVVIIVVVFSVILLYFIVSKYLSPLAAIQTGLTSFF
DFINYKTKNVSTIEVKSNDEFGQISNAINENILATKRGLEQDNQAVKESVQTVSVVEGGNLTARITANPRNPQLIELKNV
LNKLLDVLQARVGSDMNAIHKIFEEYKSLDFRNKLENASGSVELTTNALGDEIVKMLKQSSDFANALANESGKLQTAVQS
LTTSSNSQAQSLEETAAALEEITSSMQNVSVKTSDVITQSEEIKNVTGIIGDIADQINLLALNAAIEAARAGEHGRGFAV
VADEVRKLAERTQKSLSEIEANTNLLVQSINDMAESIKEQTAGITQINDSVAQIDQTTKDNVEIANESAIISSTVSDIAN
NILEDIKKKRF
>RM1875_Tlp3 C. coli YSQ_RS01070
MNSIKIKLSLIANLIAIFALIVLGIVSFYFTKTSLYESTLKNQTDLLKVTQSTVEDFRSTNQSFIRALEKDIANLPYQSL
ITEENIINNVGPILKYYRHSINALNVYLGLNNGKVLLSQKSNDAKMPELRDDLDIKTKDWYQEALKTNDIFDTPAYLDTN
LKQYVITYSKAIYKDGKIIGVLGVDIPSEDLQNLVANTPGNTFLFDQKNKIFAATNKELLNPSIDHSPVLNAYKTHGDHN
FFNYGLDGKERLGACTKVFAYTACITESADIINKPIYKAAFIQAIVVIIVVVFSVILLYFIVSKYLSPLAAIQTGLTSFF
DFINHKTKNVSTIDVKSNDEFGQISKAINENILATKQGLEQDAKAVKESVETVGVVESGNLTARITANPRNPQLIELKNV
LNRLLDVLQTRVGSDMNAIHKIFEEYKSLDFRNKLDNANGSVEVTTNALGMKLVKMLKQSSDFANHLASESSKLQSAVQN
LTSSSNSQAASLEETAAALEEITSSMQNVSVKTSDVITQSEEIKNVTGIIGDIADQINLLALNAAIEAARAGEHGRGFAV
VADEVRKLAERTQKSLSEIEANTNLLVQSINDMAESIKEQTAGITQINESVAQIDQTTKDNVEIANESAIISNTVSDIAN
NILEDVKKKRF
>FB1_Tlp3 C. coli VC76_RS07680
MNSIKIKLSLIANLIAIFALIVLGIVSFYFTKTSLYESTLKNQTDLLKVTQSTVEDFRSTNQSFTRALEKDIANLPYQSL
ITEENIINNVGPILKYYRHSINALNVYLGLNNGKVLLSQKSNDAKMPELRDDLDIKTKDWYQEALKTNDIFVTPAYLDTV
LKQYVITYSKAIYKDGKIIGVLGVDIPSEDLQNLVAKTPGNTFLFDQKNKIFAATNKELLNPSIDHSPVLNAYKTHGDNN
FFSYKLNNEERLGACTKVFAYTACITESADIINKPIYKAAFIQAIVVIIVVVFSVILLYFIVSKYLSPLAAIQTGLTSFF
DFINYKTKNVSTIEVKSNDEFGQISNAINENILATKQGLEQDAKAVKESVETVGVVERGNLTARITANPRNPQLIELKNV
LNKLLDVLQARVGSDMNAIHKIFEEYKSLDFRNKLENASGSVELTTNALGDEIVKMLKQSSDFANALANESGKLQTAVQS
LTTSSNSQAQSLEETAAALEEITSSMQNVSVKTSDVITQSEEIKNVTGIIGDIADQINLLALNAAIEAARAGEHGRGFAV
VADEVRKLAERTQKSLSEIEANTNLLVQSINDMAESIKEQTAGITQINESVAQIDQTTKDNVEIANESAIISSTVSDIAN
NILEDVKKKRF
>HC2-48_Tlp3 C. coli AR446_00465 pseudogene
MNSIKIKLSLIANLIAIFALIVLGIVSFYFTKTSLYESTLKNQTDLLKVTQSTVEDFRSTNQSFTRALEKDIANLPYQSL
ITEENIINNVGPILKYYHHSINALNVYLGLNNGKVLLSQKSNDAKMPELRDDLDIKTKDWYQEALKTNDIFVTPAYLDTV
LKQYVITYSKAIYKDGKIIGVLGVDIPSEDLQNLVAKTPGNTFLFDQKNKIFAATNKELLNPSIDHSPVLNAYKLNGDNN
FFSYKLNNEERLGACTKVFAYTACITESADIINKPIYKAAFIQAIVVIIVVVFSVILLYFIVSKYLSPLAAIQTGLTSFF
DFINYKTKNVSTIEVKTNDEFGQISKAINENILATKQGLEQDAKAVKESVETVGVVESGNLTARITANPRNPQLIELKNV
LNRLLDVLQTKVGSDMNAIHKIFEEYKSLDFRNKLDNANGSVEVTTNALGDEIVKMLKQSSDFANHLARKFKTSKCSSKP
YFIF.FSSSFFRRNCSCFRRDYFFYAKCFCKNQ.CYHSIEIEANTNLLVQSINDMAESIKEQTAGITQINESVAQIDQTT
KDNVEIANESAIISSTVSDIANNILEDVKKKRF
>CF2-75_Tlp3 C. coli  AR448_RS01565 pseudogene
MLKITKIKRKIMNSIKIKLSLIANLIAIFALIVLGIVSFYFTKTSLYESTLKNQTDLLKVTQSTVEDFRSTNQSFTRALE
KDIANLPYQSLITEENIINNVGPILKYYHHSINALNVYLGLNNGKVLLSQKSNDAKMPELRDDLDIKTKDWYQEALKTND
IFVTPAYLDTVLKQYVITYSKAIYKDGKIIGVLGVDIPSEDLQNLVAKTPGNTFLFDQKNKIFAATNKELLNPSIDHSPV
LNAYKLNGDNNFFSYKLNNEERLGACTKVFAYTACITESADIINKPIYKAAFIQAIVVIIVVVFSVILLYFIVSKYLSPL
AAIQTGLTSFFDFINYKTKNVSTIEVKSNDEFGQISNAINENILATKQGLEQDAKAVKESVETVGVVESGNLTARITANP
RNPQLIELKNVLNRLLDVLQTKVGSDMNAIHKIFEEYKSLDFRNKLDNANGSVEVTTNALGDEIVKMLKQSSDFANHLAS
ESSKLQSAVQNLTSSSNSQAASLEETAAALEEITSSMQNVSVKTSDVITQSEEIKNVTGIIGDIADQINLLAEITQKSLS
EIEANTNLLVQSINDMAESIKEQTAGITQINESVAQIDQTTKDNVEIANESAIISSTVSDIANNILEDVKKKRF
>RM5611_Tlp3 C. coli  YSU_RS01055
MNSIKIKLSLIANLIAIFALIVLGIVSFYFTKTSLYESTLKNQTDLLKVTQSTVEDFRSTNQSFTRALEKDIANLPYQSL
ITEENIINNVGPILKYYHHSINALNVYLGLNNGKVLLSQKSNDAKMPELRDDLDIKTKDWYQEALKTNDIFVTPAYLDTV
LKQYVITYSKAIYKDGKIIGVLGVDIPSEDLQNLVAKTPGNTFLFDQKNKIFAATNKELLNPSIDHSPVLNAYKLNGDNN
FFSYKLNNEERLGACTKVFAYTACITESADIINKPIYKAAFIQAIVVIIVVVFSVILLYFIVSKYLSPLAAIQTGLTSFF
DFINYKTKNVSTIEVKSNDEFGQISNAINENILATKQGLEQDAKAVKESVETVGVVESGNLTARITANPRNPQLIELKNV
LNRLLDVLQTKVGSDMNAIHKIFEEYKSLDFRNKLDNANGSVEVTTNALGDEIVKMLKQSSDFANHLASESSKLQSAVQN
LTSSSNSQAASLEETAAALEEITSSMQNVSVKTSDVITQSEEIKNVTGIIGDIADQINLLALNAAIEAARAGEHGRGFAV
VADEVRKLAERTQKSLSEIEANTNLLVQSINDMAESIKEQTAGITQINESVAQIDQTTKDNVEIANESAIISSTVSDIAN
NILEDVKKKRF
>MTVDSCj07_Tlp3  MTVDSCj07_1496
MNSIKIKLSLIANLIAIFALIVLGIVSFYFTKTSLYESTLKNQTDLLKVTQSTVEDFRSTNQSFTRALEKDIANLPYQSL
ITEENIINNVGPILKYYRHSINALNVYLGLNNGKVLLSQKSNDAKMPELRDDLDIKTKDWYQEALKTNDIFVTPAYLDTV
LKQYVITYSKAIYKDGKIIGVLGVDIPSEDLQNLVAKTPGNTFLFDQKNKIFAATNKELLNPSIDHSPVLNAYKLNGDNN
FFSYKLNNEERLGACTKVFAYTACITESADIINKPIYKAAFIQAIVVIIVVVFSVILLYFIVSKYLSPLAAIQTGLTSFF
DFINYKTKNVSTIEVKSNDEFGQISNAINENILATKRGLEQDNQAVKESVQTVSVVEGGNLTARITANPRNPQLIELKNV
LNKLLDVLQARVGSDMNAIHKIFEEYKSLDFRNKLENASGSVELTTNALGDEIVKMLKQSSDFANALANESGKLQTAVQS
LTTSSNSQAQSLEETAAALEEITSSMQNVSVKTSDVITQSEEIKNVTGIIGDIADQINLLALNAAIEAARAGEHGRGFAV
VADEVRKLAERTQKSLSEIEANTNLLVQSINDMAESIKEQTAGITQINDSVAQIDQTTKDNVEIANESAIISSTVSDIAN
NILEDVKKKRF
>MTVDSCj16_Tlp3  MTVDSCj16_1692
MNSIKIKLSLIANLIAIFALIVLGIVSFYFTKTSLYESTLKNQTDLLKVTQSTVEDFRSTNQSFTRALEKDIANLPYQSL
ITEENIINNVGPILKYYRHSINALNVYLGLNNGKVLLSQKSNDAKMPELRDDLDIKTKDWYQEALKTNDIFVTPAYLDTI
LKQYVITYSKAIYKDGKIIGVLGVDIPSEDLQNLVAKTPGNTFLFDQKNKIFAATNEALLDPSVDHSPVLNAYKAHGDNN
FFSYKLNNEERLGACTKVFAYTACITESADIINKPIYKAAFIQVIALIVMISISIILLYFIVSKYLSPLAAIQTGLTSFF
DFINYKTKNVSTIEVKSNDEFGQISNAINENILATKRGLEQDNQAVKESVQTVSVVEGGNLTARITANPRNPQLIELKNV
LNKLLDVLQARVGSDMNAIHKIFEEYKSLDFRNKLENASGSVELTTNALGDEIVKMLKQSSDFANALANESGKLQTAVQS
LTTSSNSQAQSLEETAAALEEITSSMQNVSVKTSDVITQSEEIKNVTGIIGDIADQINLLALNAAIEAARAGEHGRGFAV
VADEVRKLAERTQKSLSEIEANTNLLVQSINDMAESIKEQTAGITQINDSVAQIDQTTKDNVEIANESAIISSTVSDIAN
NILEDVKKKRF
>ICDCCJ07001_Tlp3 ICDCCJ07001_1476
MNSIKIKLSLIANLIAIFALIVLGIVSFYFTKTSLYESTLKNQTDLLKVTQSTVEDFRSTNQSFTRALEKDIANLPYQSL
ITEENIINNVGPILKYYRHSINALNVYLGLNNGKVLLSQKSNDAKMPELRDDLDIKTKDWYQEALKTNDIFVTPAYLDTV
LKQYVITYSKAIYKDGKIIGVLGVDIPSEDLQNLVAKTPGNTFLFDQKNKIFAATNKELLNPSIDHSPVSNAYKAHGDNN
FFSYKLNNEERLGACTKVFAYTACITESADIINKPIYKAAFIQAIVVIIVVVFSVILLYFIVSKYLSPLAAIQTGLTSFF
DFINHKTKNVSTIEVKSNDEFGQISNAINENILATKRGLEQDNQAVKESVETVHVVEGGNLTARITANPRNPQLIELKNV
LNRLLDALQARVGSDMNEIQRVFNSYKSLDFTTEVKDANGAVEVTTNALGQEIIKMLKQSSDFANALANESGKLQTAVQS
LTTSSNSQAQSLEETAAALEEITSSMQNVSVKTSDVITQSEEIKNVTGIIGDIADQINLLALNAAIEAARAGEHGRGFAV
VADEVRKLAERTQKSLSEIEANTNLLVQSINDMAESIKEQTAGITQINDSVAQIDQTTKDNVEIANESAIISSTVSDIAN
NILEDVKKKR
>RM3196_Tlp3 CjjRM3196_RS07815
MNSIKIKLSLIANLIAIFALIVLGIVSFYFTKTSLYESTLKNQTDLLKVTQSTVEDFRSTNQSFTRALEKDIANLPYQSL
ITEENIINNVGPILKYYRHSINALNVYLGLNNGKVLLSQKSNDAKMPELRDDLDIKTKDWYQEALKTNDIFVTPAYLDTV
LKQYVITYSKAIYKDGKIIGVLGVDIPSEDLQNLVAKTPGNTFLFDQKNKIFAATNKELLNPSIDHSPVSNAYKAHGDNN
FFSYKLNNEERLGACTKVFAYTACITESADIINKPIYKAAFIQAIVVIIVVVFSVILLYFIVSKYLSPLAAIQTGLTSFF
DFINHKTKNVSTIEVKSNDEFGQISNAINENILATKRGLEQDNQAVKESVETVHVVEGGNLTARITANPRNPQLIELKNV
LNRLLDALQARVGSDMNEIQRVFNSYKSLDFTTEVKDANGAVEVTTNALGQEIIKMLKQSSDFANALANESGKLQTAVQS
LTTSSNSQAQSLEETAAALEEITSSMQNVSVKTSDVITQSEEIKNVTGIIGDIADQINLLALNAAIEAARAGEHGRGFAV
VADEVRKLAERTQKSLSEIEANTNLLVQSINDMAESIKEQTAGITQINDSVAQIDQTTKDNVEIANESAIISSTVSDIAN
>35925B2_Tlp3 UC78_RS07430
MLKITKIKRKIMNSIKIKLSLIANLIAIFALIVLGIVSFYFTKTSLHESALKNQTDLLKVTQSTVEDFRSTNQSFTRALE
KDITNLPYQSLITEENIINNVGPILKYYRHSINALNVYLGLNNGKVLLSQESNDAKMPELRDDLDIKTKDWYQEALKTND
IFVTPAYLDTILKQYVITYSKAIYKDGKIIGVLGIDIPSEDLQNLVAKTPGNTFLFDQKNKIFAATNKELLNPSIDHSPV
LNAYKTHGDYNFFTYGLDGKERLGTCAKVFAYTACITESADIINKPIHKAAFIQAIVVIIVVVFSVILLYFIISKYLSPL
AAIQTGLTSFFDFINHKTKNVSTIEVKSNDEFGQISSAINENILQTKKGLEQDNQAVKESVETVSVVESGNLTARITANP
RNPQLIELKNVLNRLLDALQTRVGSDGSDMNEIQRVFNSYKSLDFTTEVKDANGAVEVTTNALGQEIIKMLKQSSDFANA
LANESGKLQTAVQSLTTSSNSQAQSLEETAAALEEITSSMQNVSVKTSDVITQSEEIKNVTGIIGDIADQINLLALNAAI
EAARAGEHGRGFAVVADEVRKLAERTQKSLSEIEANTNLLVQSINDMAESIKEQTAGITQINESVAQIDQTTKDNVEIAN
ESAIISSTVSDIANNILEDVKKKRF
>14980A_Tlp3  CJ14980A_RS07930
MLKITKIKRKIMNSIKIKLSLIANLIAIFALIVLGIVSFYFTKTSLYESTLKNQTDLLKVTQSTVEDFRSTNQSFTRALE
KDIANLPYQSLITEENIINNVGPILEYYRHSINALNVYLGLNNGKVLLSQKSNDAKMPELRDDLDIKTKDWYQEALKTND
IFVTPAYLDTILKQYVITYSKAIYKDGKIIGVLGVDIPLEDLQNSVANTPGNIFLFDQKNKIFAATNKELLNPSIDHSPV
LNAYKTHGDYNFFTYGLDGKERLGTCTKVFAYTACITESADIINKPIHKAAFIQAIVVIIVVVFSVILLYFIVSKYLSPL
AAIQTGLTSFFDFINYKTKNVSTIEVKSNDEFGQISNAINENILATKRGLEQDNQAVKESVQTVSVVEGGNLTARITANP
RNPQLIELKNVLNRLLDALQARVGSDMNEIQRVFNSYKSLDFTTEVKDANGAVEVTTNALGQEIIKMLKQSSDFANALAN
ESGKLQTAVQSLTTSSNSQAQSLEETAAALEEITSSMQNVSVKTSDVITQSEEIKNVTGIIGDIADQINLLALNAAIEAA
RAGEHGRGFAVVADEVRKLAERTQKSLSEIEANTNLLVQSINDMAESIKEQTAGITQINDSVAQIDQTTKDNVEIANESA
IISSTVSDIANNILEDVKKKRF
>00-0949_Tlp4  PJ16_RS01250
MQSINSGKSVGISAKLTLWVGILVVLILAITSAISYFDSRNNTYELLKDTQLKTMQDVDAFFKSYAMSKRNGIQILANEL
TNRPDMSDEELINLIKVIKKVNDYDLVYVGFDNTGKNYQSDDQILDLSKGYDTKNRPWYKAAKEAKKLIVTEPYKSAASG
EVGLTYAAPFYDRNGNFRGVVGGDYDLANFSTNVLTVGKSDNTFTEVLDSEGTILFNDEVAKILTKTELSINIANAIKAN
PALIDPRNQDTLFTAKDHQGVDYAIMCNSAFNPLFRICTITENKVYTEAVNSILMKQVIVGIIAIIIALILIILISRSLS
PLAAIQTGLTSFFDFINYKTKNVSTIEVKSNDEFGQISNAINENILATKRGLEQDNQAVKESVQTVSVVEGGNLTARITA
NPRNPQLIELKNVLNKLLDVLQARVGSDMNAIHKIFEEYKSLDFRNKLENASGSVELTTNALGDEIVKMLKQSSDFANAL
ANESGKLQTAVQSLTTSSNSQAQSLEETAAALEEITSSMQNVSVKTSDVITQSEEIKNVTGIIGDIADQINLLALNAAIE
AARAGEHGRGFAVVADEVRKLAERTQKSLSEIEANTNLLVQSINDMAESIKEQTAGITQINDSVAQIDQTTKDNVEIANE
SAIISSTVSDIANNILEDVKKKRF
>01-1512_Tlp4  PJ19_RS01250
MQSINSGKSVGISAKLTLWVGILVVLILAITSAISYFDSRNNTYELLKDTQLKTMQDVDAFFKSYAMSKRNGIQILANEL
TNRPDMSDEELINLIKVIKKVNDYDLVYVGFDNTGKNYQSDDQILDLSKGYDTKNRPWYKAAKEAKKLIVTEPYKSAASG
EVGLTYAAPFYDRNGNFRGVVGGDYDLANFSTNVLTVGKSDNTFTEVLDSEGTILFNDEVAKILTKTELSINIANAIKAN
PALIDPRNQDTLFTAKDHQGVDYAIMCNSAFNPLFRICTITENKVYTEAVNSILMKQVIVGIIAIIIALILIRFLISRSL
SPLAAIQTGLTSFFDFINYKTKNVSTIEVKSNDEFGQISNAINENILATKRGLEQDNQAVKESVQTVSVVEGGNLTARIT
ANPRNPQLIELKNVLNKLLDVLQARVGSDMNAIHKIFEEYKSLDFRNKLENASGSVELTTNALGDEIVKMLKQSSDFANA
LANESGKLQTAVQSLTTSSNSQAQSLEETAAALEEITSSMQNVSVKTSDVITQSEEIKNVTGIIGDIADQINLLALNAAI
EAARAGEHGRGFAVVADEVRKLAERTQKSLSEIEANTNLLVQSINDMAESIKEQTAGITQINDSVAQIDQTTKDNVEIAN
ESAIISSTVSDIANNILEDVKKKRF
>81-176_Tlp4 CJJ81176_RS01270
MQSINSGKSVGISAKLTLWVGILVVLILAITSAISYFDSRNNTYELLKDTQLKTMQDVDAFFKSYAMSKRNGIQILANEL
TNRPDMSDEELINLIKVIKKVNDYDLVYVGFDNTGKNYQSDDQILDLSKGYDTKNRPWYKAAKEAKKLIVTEPYKSAASG
EVGLTYAAPFYDRNGNFRGVVGGDYDLANFSTNVLTVGKSDNTFTEVLDSEGTILFNDEVAKILTKTELSINIANAIKAN
PALIDPRNQDTLFTAKDHQGVDYAIMCNSAFNPLFRICTITENKVYTEAVNSILMKQVIVGIIAIIIALILIRFLISRSL
SPLAAIQTGLTSFFDFINYKTKNVSTIEVKSNDEFGQISNAINENILATKRGLEQDNQAVKESVQTVSVVEGGNLTARIT
ANPRNPQLIELKNVLNKLLDVLQARVGSDMNAIHKIFEEYKSLDFRNKLENASGSVELTTNALGDEIVKMLKQSSDFANA
LANESGKLQTAVQSLTTSSNSQAQSLEETAAALEEITSSMQNVSVKTSDVITQSEEIKNVTGIIGDIADQINLLALNAAI
EAARAGEHGRGFAVVADEVRKLAERTQKSLSEIEANTNLLVQSINDMAESIKEQTAGITQINDSVAQIDQTTKDNVEIAN
ESAIISSTVSDIANNILEDVKKKRF
>32488_Tlp4 HK74_RS05665
MQSINSGKSVGISAKLTLWVGILVVLILAITSAISYFDSRNNTYELLKDTQLKTMQDVDAFFKSYAMSKRNGIQILANEL
TNRPDMSDEELINLIKVIKKVNDYDLVYVGFDNTGKNYQSDDQILDLSKGYDTKNRPWYKAAKEAKKLIVTEPYKSAASG
EVGLTYAAPFYDRNGNFRGVVGGDYDLANFSTNVLTVGKSDNTFTEVLDSEGTILFNDEVAKILTKTELSINIANAIKAN
PALIDPRNQDTLFTAKDHQGVDYAIMCNSAFNPLFRICTITENKVYTEAVNSILMKQVIVGIIAIIIALILIRFLISRSL
SPLAAIQTGLTSFFDFINYKTKNVSTIEVKSNDEFGQISNAINENILATKRGLEQDNQAVKESVQTVSVVEGGNLTARIT
ANPRNPQLIELKNVLNKLLDVLQARVGSDMNAIHKIFEEYKSLDFRNKLENASGSVELTTNALGDEIVKMLKQSSDFANA
LANESGKLQTAVQSLTTSSNSQAQSLEETAAALEEITSSMQNVSVKTSDVITQSEEIKNVTGIIGDIADQINLLALNAAI
EAARAGEHGRGFAVVADEVRKLAERTQKSLSEIEANTNLLVQSINDMAESIKEQTAGITQINDSVAQIDQTTKDNVEIAN
ESAIISSTVSDIANNILEDVKKKRF
>81116_Tlp4 C8J_0239
MQSINSGKSVGISAKLTLWVGILVVLILAITSAISYFDSRNNTYELLKDTQLKTMQDVDAFFKSYAMSKRNGIQILANEL
TNRPDMSDEELINLIKVIKKVNDYDLVYVGFDNTGKNYQSDDQILDLSKGYDTKNRPWYKAAKEAKKLIVTEPYKSAASG
EVGLTYAAPFYDRNGNFRGVVGGDYDLANFSTNVLTVGKSDNTFTEVLDSEGTILFNDEVAKILTKTELSINIANAIKAN
PALIDPRNQDTLFTAKDHQGVDYAIMCNSAFNPLFRICTITENKVYTEAVNSILMKQVIVGIIAIIIALILIRFLISRSL
SPLAAIQTGLTSFFDFINYKTKNVSTIEVKSNDEFGQISNAINENILATKRGLEQDNQAVKESVQTVSVVEGGNLTARIT
ANPRNPQLIELKNVLNKLLDVLQARVGSDMNAIHKIFEEYKSLDFRNKLENAGGSVELTTNALGDEIVKMLKQSSDFANA
LANESGKLQTAVQSLTTSSNSQAQSLEETAAALEEITSSMQNVSVKTSDVITQSEEIKNVTGIIGDIADQINLLALNAAI
EAARAGEHGRGFAVVADEVRKLAERTQKSLSEIEANTNLLVQSINDMAESIKEQTAGITQINDSVAQIDQTTKDNVEIAN
ESAIISSTVSDIANNILEDVKKKRF
>F38011_Tlp4 CJH_RS01290
MQSINSGKSAGISAKLTLWVGILVVLILAITSAVSYFDSRNNTYELLKDTQLKTMQDVGAFFESYGMSKRHGIQILANEL
NKRPDMSDEELINLIKAFKEVNDYDLVYVGFDNTGKNYQSDDQILDLSKGYDTKNRPWYKAAKEAKKLIVTEPYKSAASG
EVGLTYAAPFYDRNGNFRGVVGGDYDLANFSTNVLTVGKSDNTFTEVLDSEGTILFNDEVAKILTKTELSINIANAIKAN
PALIDPRNQDTLFTAKDHQGVDYAIMCNSAFNPLFRICTITENKVYTEAVNSILMKQVIVGIIAIIIALILIRFLISRSL
SPLAAIQTGLTSFFDFINYKTKNVSTIEVKSNDEFGQISNAINENILATKRGLEQDNQAVKESVQTVSVVEGGNLTARIT
ANPRNPQLIELKNVLNKLLDVLQARVGSDMNAIHKIFEEYKSLDFRNKLENASGSVELTTNALGDEIVKMLKQSSDFANA
LANESGKLQTAVQSLTTSSNSQAQSLEETAAALEEITSSMQNVSVKTSDVITQSEEIKNVTGIIGDIADQINLLALNAAI
EAARAGEHGRGFAVVADEVRKLAERTQKSLSEIEANTNLLVQSINDMAESIKEQTAGITQINDSVAQIDQTTKDNVEIAN
ESAIISSTVSDIANNILEDVKKKRF
>ICDCCJ07001_Tlp4 ICDCCJ07001_240
MQSINSGKSVGISAKLTLWVGILVVLILAITSAISYFDSRNNTYELLKDTQLKTMQDVGAFFESYGMSKRNGIQILANEL
NKRPDMSDEELINLIKAFKEVNGYDLVYVGFDNTGKNYQSDDQILDLSKGYDTKNRPWYKAAKEAKKLIVTEPYKSANSG
EVGLTYAAPFYDRNGNFRGVVGGDYDLAKFSTDVLAVGKSQNTYTVVLDPEGTILFRDDITKILTKTELSINIANAIKAN
PALIDPRNQDTLFTAKDHQGVDYAIMCNSAFNPLFRICTITENKVYTEAVNSILMKQVIVGIIAIIIALILIRFLISRSL
SPLAAIQTGLTSFFDFINHKTKNVSTIEVKSNDEFGQISNAINENILATKQGLEQDAKAVKESVETVGVVESGNLTARIT
ANPRNPQLIELKNVLNRLLDVLQTRVGSDMNAIHKIFEEYKSLDFRNKLDNANGSVEVTTNALGDEIVKMLKQSSDFANH
LASESSKLQSAVQNLTSSSNSQAASLEETAAALEEITSSMQNVSVKTSDVITQSEEIKNVTGIIGDIADQINLLALNAAI
EAARAGEHGRGFAVVADEVRKLAERTQKSLSEIEANTNLLVQSINDMAESIKEQTAGITQINDSVAQIDQTTKDNVEIAN
ESAIISSTVSDIANNILEDVKKKRF
>NCTC11168_Tlp4 Cj0262c
MQSINSGKSVGISAKLTLWVGILVVLILAITSAISYFDSRNNTYELLKDTQLKTMQDVDAFFKSYAMSKRNGIQILANEL
TNRPDMSDEELINLIKVIKKVNDYDLVYVGFDNTGKNYQSDDQILDLSKGYDTKNRPWYKAAKEAKKLIVTEPYKSAASG
EVGLTYAAPFYDRNGNFRGVVGGDYDLANFSTNVLTVGKSDNTFTEVLDSEGTILFNDEVAKILTKTELSINIANAIKAN
PALIDPRNQDTLFTAKDHQGVDYAIMCNSAFNPLFRICTITENKVYTEAVNSILMKQVIVGIIAIIIALILIRFLISRSL
SPLAAIQTGLTSFFDFINYKTKNVSTIEVKSNDEFGQISNAINENILATKRGLEQDNQAVKESVQTVSVVEGGNLTARIT
ANPRNPQLIELKNVLNKLLDVLQARVGSDMNAIHKIFEEYKSLDFRNKLENASGSVELTTNALGDEIVKMLKQSSDFANA
LANESGKLQTAVQSLTTSSNSQAQSLEETAAALEEITSSMQNVSVKTSDVITQSEEIKNVTGIIGDIADQINLLALNAAI
EAARAGEHGRGFAVVADEVRKLAERTQKSLSEIEANTNLLVQSINDMAESIKEQTAGITQINDSVAQIDQTTKDNVEIAN
ESAIISSTVSDIANNILEDVKKKRF
>RM3196_Tlp4 CjjRM3196_RS01285
MQSINSGKSVGISAKLTLWVGILVVLILAITSAISYFDSRNNTYELLKDTQLKTMQDVGAFFESYGMSKRNGIQILANEL
NKRPDMSDEELINLIKAFKEVNGYDLVYVGFDNTGKNYQSDDQILDLSKGYDTKNRPWYKAAKEAKKLIVTEPYKSANSG
EVGLTYAAPFYDRNGNFRGVVGGDYDLAKFSTDVLAVGKSQNTYTVVLDPEGTILFRDDITKILTKTELSINIANAIKAN
PALIDPRNQDTLFTAKDHQGVDYAIMCNSAFNPLFRICTITENKVYTEAVNSILMKQVIVGIIAIIIALILIRFLISRSL
SPLAAIQTGLTSFFDFINHKTKNVSTIEVKSNDEFGQISNAINENILATKQGLEQDAKAVKESVETVGVVESGNLTARIT
ANPRNPQLIELKNVLNRLLDVLQTRVGSDMNAIHKIFEEYKSLDFRNKLDNANGSVEVTTNALGDEIVKMLKQSSDFANH
LASESSKLQSAVQNLTSSSNSQAASLEETAAALEEITSSMQNVSVKTSDVITQSEEIKNVTGIIGDIADQINLLALNAAI
EAARAGEHGRGFAVVADEVRKLAERTQKSLSEIEANTNLLVQSINDMAESIKEQTAGITQINDSVAQIDQTTKDNVEIAN
ESAIISSTVSDIANNILEDVKKKRF
>T1-21_Tlp4 ASB61_01120
MQSINSGKSVGISAKLTLWVGILVVLILAITSAISYFDSRNNTYELLKDTQLKTMQDVGAFFESYGMSKRNGIQILANEL
NKRPDMSDEELINLIKAFKEVNGYDLVYVGFDNTGKNYQSDDQILDLSKGYDTKNRPWYKAAKEAKKLIVTEPYKSANSG
EVGLTYAAPFYDRNGNFRGVVGGDYDLAKFSTDVLAVGKSQNTYTVVLDPEGTILFRDDITKILTKTELSINIANAIKAN
PALIDPRNQDTLFTAKDHQGVDYAIMCNSAFNPLFRICTITENKVYTEAVNSILMKQVIVGIIAIIIALILIRFLISRSL
SPLAAIQTGLTSFFDFINYKTKNVSTIEVKSNDEFGQISNAINENILATKRGLEQDNQAVKESVQTVSVVEGGNLTARIT
ANPRNPQLIELKNVLNKLLDVLQARVGSDMNAIHKIFEEYKSLDFRNKLENASGSVELTTNALGDEIVKMLKQSSDFANA
LANESGKLQTAVQSLTTSSNSQAQSLEETAAALEEITSSMQNVSVKTSDVITQSEEIKNVTGIIGDIADQINLLALNAAI
EAARAGEHGRGFAVVADEVRKLAERTQKSLSEIEANTNLLVQSINDMAESIKEQTAGITQINDSVAQIDQTTKDNVEIAN
ESAIISSTVSDIANNILEDVKKKRF
>CFSAN032806_Tlp4  CPG33_08080
MQSINSGKSVGISAKLTLWVGILVVLILAITSAISYFDSRNNTYELLKDTQLKTMQDVDAFFKSYAMSKRNGIQILANEL
TNRPDMSDEELINLIKVIKKVNDYDLVYVGFDNTGKNYQSDDQILDLSKGYDTKNRPWYKAAKEAKKLIVTEPYKSAASG
EVGLTYAAPFYDRNGNFRGVVGGDYDLANFSTNVLTVGKSDNTFTEVLDSEGTILFNDEVAKILTKTELSINIANAIKAN
PALIDPRNQDTLFTAKDHQGVDYAIMCNSAFNPLFRICTITENKVYTEAVNSILMKQVIVGIIAIIIALILIRFLISRSL
SPLAAIQTGLTSFFDFINYKTKNVSTIEVKSNDEFGQISNAINENILATKRGLEQDNQAVKESVQTVSVVEGGNLTARIT
ANPRNPQLIELKNVLNKLLDVLQARVGSDMNAIHKIFEEYKSLDFRNKLENASGSVELTTNALGDEIVKMLKQSSDFANA
LANESGKLQTAVQSLTTSSNSQAQSLEETAAALEEITSSMQNVSVKTSDVITQSEEIKNVTGIIGDIADQINLLALNAAI
EAARAGEHGRGFAVVADEVRKLAERTQKSLSEIEANTNLLVQSINDMAESIKEQTAGITQINDSVAQIDQTTKDNVEIAN
ESAIISSTVSDIANNILEDVKKKRF
>FORC_046_Tlp4  FORC46_RS01295
MQSINSGKSVGISAKLTLWVGILVVLILAITSAISYFDSRNNTYELLKDTQLKTMQDVDAFFKSYAMSKRNGIQILANEL
TNRPDMSDEELINLIKVIKKVNDYDLVYVGFDNTGKNYQSDDQILDLSKGYDTKNRPWYKAAKEAKKLIVTEPYKSAASG
EVGLTYAAPFYDRNGNFRGVVGGDYDLANFSTNVLTVGKSDNTFTEVLDSEGTILFNDEVAKILTKTELSINIANAIKAN
PALIDPRNQDTLFTAKDHQGVDYAIMCNSAFNPLFRICTITENKVYTEAVNSILMKQVIVGIIAIIIALILIRFLISRSL
SPLAAIQTGLTSFFDFINYKTKNVSTIEVKSNDEFGQISNAINENILATKRGLEQDNQAVKESVQTVSVVEGGNLTARIT
ANPRNPQLIELKNVLNRLLDALQARVGSDMNEIQRVFNSYKSLDFTTEVKDANGAVEVTTNALGQEIIKMLKQSSDFANA
LANESGKLQTAVQSLTTSSNSQAQSLEETAAALEEITSSMQNVSVKTSDVITQSEEIKNVTGIIGDIADQINLLALNAAI
EAARAGEHGRGFAVVADEVRKLAERTQKSLSEIEANTNLLVQSINDMAESIKEQTAGITQINDSVAQIDQTTKDNVEIAN
ESAIISSTVSDIANNILEDVKKKRF
>FDAARGOS_422_Tlp4  CRM98_02185
MQSINSGKSVGISAKLTLWVGILVVLILAITSAISYFDSRNNTYELLKDTQLKTMQDVDAFFKSYAMSKRNGIQILANEL
TNRPDMSDEELINLIKVIKKVNDYDLVYVGFDNTGKNYQSDDQILDLSKGYDTKNRPWYKAAKEAKKLIVTEPYKSAASG
EVGLTYAAPFYDRNGNFRGVVGGDYDLANFSTNVLTVGKSDNTFTEVLDSEGTILFNDEVAKILTKTELSINIANAIKAN
PALIDPRNQDTLFTAKDHQGVDYAIMCNSAFNPLFRICTITENKVYTEAVNSILMKQVIVGIIAIIIALILIRFLISRSL
SPLAAIQTGLTSFFDFINYKTKNVSTIEVKSNDEFGQISNAINENILATKRGLEQDNQAVKESVQTVSVVEGGNLTARIT
ANPRNPQLIELKNVLNRLLDALQARVGSDMNEIQRVFNSYKSLDFTTEVKDANGAVEVTTNALGQEIIKMLKQSSDFANA
LANESGKLQTAVQSLTTSSNSQAQSLEETAAALEEITSSMQNVSVKTSDVITQSEEIKNVTGIIGDIADQINLLALNAAI
EAARAGEHGRGFAVVADEVRKLAERTQKSLSEIEANTNLLVQSINDMAESIKEQTAGITQINDSVAQIDQTTKDNVEIAN
ESAIISSTVSDIANNILEDVKKKRF
>00-2425_Tlp11 N135_RS01255
MNFRSLNLSTKLILSVAIGIVLGIVVIVLTVSIYTSKSMEKEAKDSIFLSSKRYVNYMEGILNEEVVLTKAMATSLNEIF
SKNDQVNAGIIESLLRNTFDSSGYAAYAFLYLQDSSILTHVESLDKNFKNSDGKSVTMIFFDETTGKAGGIKSIHAPSNF
SQLPIIEKIKKNARYGDLDTIFLGSPSRLNYDGTEFLGINLGMPLFNKEGKFIGIVGFTFDFLEISETILDPKLDFYKDD
LRFLITDQGVIVIHKNKDAILKTLPEINQDASVQLIIDAVKNHKDLIIDNYVDLSGNLSYAGVASFSTLGDSSHWSMVVT
APKKSIFAPLYELNFILISIAIIVLIAILIILYFCVKNIVGSKLPIIVNSLQNFFDFINHKTKNVSTIEVKSNDELGQMG
KIINENILATKRGLEQDNQAVKESVQTVSVVEGGNLTARITANPRNPQLIELKNVLNKLLDVLQARVGSDMNAIHKIFEE
YKSLDFRNKLENASGSVELTTNALGDEIVKMLKQSSDFANALANESGKLQTAVQSLTTSSNSQAQSLEETAAALEEITSS
MQNVSVKTSDVITQSEEIKNVTGIIGDIADQINLLALNAAIEAARAGEHGRGFAVVADEVRKLAERTQKSLSEIEANTNL
LVQSINDMAESIKEQTAGITQINDSVAQIDQTTKDNVEIANESAIISSTVSDIANNILEDVKKKRF
>00-6200_Tlp11  PJ18_RS01260
MNFRSLNLSTKLILSVAIGIVLGIVVIVLTVSIYTSKSMEKEAKDSIFLSSKRYVNYMEGILNEEVVLTKAMATSLNEIF
SKNDQVNAGIIESLLRNTFDSSGYAAYAFLYLQDSSILTHVESLDKNFKNSDGKSVTMIFFDETTGKAGGIKSIHAPSNF
SQLPIIEKIKKNARYGDLDTIFLGSPSRLNYDGTEFLGINLGMPLFNKEGKFIGIVGFTFDFLEISETILDPKLDFYKDD
LRFLITDQGVIVIHKNKDAILKTLPEINQDASVQLIIDAVKNHKDLIIDNYVDLSGNLSYAGVASFSTLGDSSHWSMVVT
APKKSIFAPLYELNFILISIAIIVLIAILIILYFCVKNIVGSKLPIIVNSLQNFFDFINHKTKNVSTIEVKSNDELGQMG
KIINENILATKRGLEQDNQAVKESVQTVSVVEGGNLTARITANPRNPQLIELKNVLNKLLDVLQARVGSDMNAIHKIFEE
YKSLDFRNKLENASGSVELTTNALGDEIVKMLKQSSDFANALANESGKLQTAVQSLTTSSNSQAQSLEETAAALEEITSS
MQNVSVKTSDVITQSEEIKNVTGIIGDIADQINLLALNAAIEAARAGEHGRGFAVVADEVRKLAERTQKSLSEIEANTNL
LVQSINDMAESIKEQTAGITQINDSVAQIDQTTKDNVEIANESAIISSTVSDIANNILEDVKKKRF
>IA3902_Tlp11 CJSA_0239
MNFRSLNLSTKLILSVAIGIVLGIVVIVLTVSIYTSKSMEKEAKDSIFLSSKRYVNYMEGILNEEVVLTKAMATSLNEIF
SKNDQVNAGIIESLLRNTFDSSGYAAYAFLYLQDSSILTHVESLDKNFKNSDGKSVTMIFFDETTGKAGGIKSIHAPSNF
SQLPIIEKIKKNARYGDLDTIFLGSPSRLNYDGTEFLGINLGMPLFNKEGKFIGIVGFTFDFLEISETILDPKLDFYKDD
LRFLITDQGVIVIHKNKDAILKTLPEINQDASVQLIIDAVKNHKDLIIDNYVDLSGNLSYAGVASFSTLGDSSHWSMVVT
APKKSIFAPLYELNFILISIAIIVLIAILIILYFCVKNIVGSKLPIIVNSLQNFFDFINHKTKNVSTIEVKSNDELGQMG
KIINENILATKRGLEQDNQAVKESVETVHVVEGGNLTARITANPRNPQLIELKNVLNRLLDALQARVGSDMNEIQRVFNS
YKSLDFTTEVKDANGAVELTTNALGDEIVKMLKQSSDFANALANESGKLQTAVQSLTTSSNSQAQSLEETAAALEEITSS
MQNVSVKTSDVITQSEEIKNVTGIIGDIADQINLLALNAAIEAARAGEHGRGFAVVADEVRKLAERTQKSLSEIEANTNL
LVQSINDMAESIKEQTAGITQINDSVAQIDQTTKDNVEIANESAIISSTVSDIANNILEDVKKKRF
>YH001_Tlp11 QZ67_RS01255
MNFRSLNLSTKLILSVAIGIVLGIVVIVLTVSIYTSKSMEKEAKDSIFLSSKRYVNYMEGILNEEVVLTKAMATSLNEIF
SKNDQVNAGIIESLLRNTFDSSGYAAYAFLYLQDSSILTHVESLDKNFKNSDGKSVTMIFFDETTGKAGGIKSIHAPSNF
SQLPIIEKIKKNARYGDLDTIFLGSPSRLNYDGTEFLGINLGMPLFNKEGKFIGIVGFTFDFLEISETILDPKLDFYKDD
LRFLITDQGVIVIHKNKDAILKTLPEINQDASVQLIIDAVKNHKDLIIDNYVDLSGNLSYAGVASFSTLGDSSHWSMVVT
APKKSIFAPLYELNFILISIAIIVLIAILIILYFCVKNIVGSKLPIIVNSLQNFFDFINHKTKNVSTIEVKSNDELGQMG
KIINENILATKRGLEQDNQAVKESVQTVSVVEGGNLTARITANPRNPQLIELKNVLNKLLDVLQARVGSDMNAIHKIFEE
YKSLDFRNKLENASGSVELTTNALGDEIVKMLKQSSDFANALANESGKLQTAVQSLTTSSNSQAQSLEETAAALEEITSS
MQNVSVKTSDVITQSEEIKNVTGIIGDIADQINLLALNAAIEAARAGEHGRGFAVVADEVRKLAERTQKSLSEIEANTNL
LVQSINDMAESIKEQTAGITQINDSVAQIDQTTKDNVEIANESAIISSTVSDIANNILEDVKKKRF
>BCW_6290_Tlp11  BKM79_01290
MNFRSLNLSTKLILSVAIGIVLGIVVIVLTVSIYTSKSMEKEAKDSIFLSSKRYVNYMEGILNEEVVLTKAMATSLNEIF
SKNDQVNAGIIESLLRNTFDSSGYAAYAFLYLQDSSILTHVESLDKNFKNSDGKSVTMIFFDETTGKAGGIKSIHAPSNF
SQLPIIEKIKKNARYGDLDTIFLGSPSRLNYDGTEFLGINLGMPLFNKEGKFIGIVGFTFDFLEISETILDPKLDFYKDD
LRFLITDQGVIVIHKNKDAILKTLPEINQDASVQLIIDAVKNHKDLIIDNYVDLSGNLSYAGVASFSTLGDSSHWSMVVT
APKKSIFAPLYELNFILISIAIIVLIAILIILYFCVKNIVGSKLPIIVNSLQNFFDFINHKTKNVSTIEVKSNDELGQMG
KIINENILATKRGLEQDNQAVKESVETVHVVEGGNLTARITANPRNPQLIELKNVLNRLLDALQARVGSDMNEIQRVFNS
YKSLDFTTEVKDANGAVELTTNALGDEIVKMLKQSSDFANALANESGKLQTAVQSLTTSSNSQAQSLEETAAALEEITSS
MQNVSVKTSDVITQSEEIKNVTGIIGDIADQINLLALNAAIEAARAGEHGRGFAVVADEVRKLAERTQKSLSEIEANTNL
LVQSINDMAESIKEQTAGITQINDSVAQIDQTTKDNVEIANESAIISSTVSDIANNILEDVKKKRF
>PT14_Tlp12 A911_01265
MQSINSGKSVGISAKLTLWVGILVVLILAITSTVSYFDAKNHTYELLKENQLKTMDDVKVTFENYSKSKQKAIEVLAYES
AKKLEDENISLLLDSFKKAFDFDIVFIAFDKNNKMLLSNGTILDKKSNFDITKQIWYQEAKNNKGITITQPYKSPIDQEI
GITYVFPIYKNNQLIAFVGGDYNLDKFSKDVLSLGHSSTTYAAVYDSEGRIIFHEVLDRILTKNTLSVNIANAIKENPEY
IDLNKRDILFPVFDDKGIKYEAMCDTSSNGLYRICAVTLDSNYTSAVNSILMKQVIVGIIAIIIALILIRFLISRSLSPL
AAIQTGLTSFFDFINYKTKNVSTIEVKSNDEFGQISNAINENILATKRGLEQDNQAVKESVQTVSVVEGGNLTARITANP
RNPQLIELKNVLNKLLDVLQARVGSDMNAIHKIFEEYKSLDFRNKLENASGSVELTTNALGDEIVKMLKQSSDFANALAN
ESGKLQTAVQSLTTSSNSQAQSLEETAAALEEITSSMQNVSVKTSDVITQSEEIKNVTGIIGDIADQINLLALNAAIEAA
RAGEHGRGFAVVADEVRKLAERTQKSLSEIEANTNLLVQSINDMAESIKEQTAGITQINDSVAQIDQTTKDNVEIANESA
IISSTVSDIANNILEDVKKKRF
>35925B2_Tlp12 UC78_RS01240
MQKMNSGKSVGISAKLTLWVGILVVLILAITSAVSYFDAKNHTYELLKENQLKTMNDVKVTFENYSKSKQKAIEVLAYES
AKKLEDENISLLLDSFKKAFDFDIVFIAFEKNNKMLLSNGTILDKKSNFDITKQIWYQEAKNNKGITITQPYKSPIDQEI
GITYVFPIYKNNQLIAFVGGDYNLDKFSKDVLSLGHSSTTYAAVYDSEGRIIFHEVLDRILTKNTLSINIANAIKENPKY
IDLNKRDILFPVFDDKGIKYETMCDTSSNGLYRICAVTLDSNYTSAVNSILMKQVIVGIIAIIIALILIRFLISRSLSPL
AAIQTGLTSFFDFINHKTKNVSTIEVKSNDEFGQISSAINENILQTKKGLEQDNQAVKESVETVSVVESGNLTARITANP
RNPQLIELKNVLNRLLDALQTRVGSDMNEIQRVFNSYKSLDFTTEVKDANGAVEVTTNALGQEIIKMLKQSSDFANALAN
ESGKLQTAVQSLTTSSNSQAQSLEETAAALEEITSSMQNVSVKTSDVITQSEEIKNVTGIIGDIADQINLLALNAAIEAA
RAGEHGRGFAVVADEVRKLAERTQKSLSEIEANTNLLVQSINDMAESIKEQTAGITQINESVAQIDQTTKDNVEIANESA
IISSTVSDIANNILEDVKKKRF
>00-1597_Tlp12  PJ17_RS01290
MQSINSGKSVGVSVKLTLWVGILVVLILAITSTVSYFDAKNHTYELLKENQLKTMDDVKVTFENYSKSKQKAIEVLAYES
AKKLEDENISLLLDSFKKAFDFDIVFIAFDKNNKMLLSNGTILDKKSNFDITKQIWYQEAKNNKGITITQPYKSPIDQEI
GITYVFPIYKNNQLIAFVGGDYNLDKFSKDVLSLGHSSTTYAAVYDSEGRIIFHEVLDRILTKNTLSVNIANAIKENPEY
IDPNKRDILFPVFDDKGIKYETMCDTSSNGLYRICAVTLDSNYTSAVNSILMKQAIVGIIAIIIALILIRFLISRSLSPL
AAIQTGLTSFFDFINYKTKNVSTIEVKSNDEFGQISNAINENILATKRGLEQDNQAVKESVQTVSVVEGGNLTARITANP
RNPQLIELKNVLNRLLDALQARVGSDMNEIQRVFNSYKSLDFTTEVKDANGAVEVTTNALGQEIIKMLKQSSDFANALAN
ESGKLQTAVQSLTTSSNSQAQSLEETAAALEEITSSMQNVSVKTSDVITQSEEIKNVTGIIGDIADQINLLALNAAIEAA
RAGEHGRGFAVVADEVRKLAERTQKSLSEIEANTNLLVQSINDMAESIKEQTAGITQINDSVAQIDQTTKDNVEIANESA
IISSTVSDIANNILEDVKKKRF
>CJM1cam_Tlp12 CJM1cam_RS01235
MQKMNSGKSVGISAKLTLWVGILVVLILAITSAVSYFDAKNHTYELLKENQLKTMDDVKVTFENYSKSKQKAIEVLAYES
AKKLEDENISLLLDSFKKAFDFDIVFIAFDKNNKMLLSNGTILDKKSNFDITKQIWYQEAKNNKGITITQPYKSPIDQEI
GITYVFPIYKNNQLIAFVGGDYNLDKFSKDVLSLGHSSTTYAAVYDSEGRIIFHEVLDRILTKNTLSVNIANTIKENPEY
IDLNKRDILFPVFDDKGIKYEAMCDTSSNGLYRICAVTLDSNYTSAVNSILMKQVIVGIIAIIIALILIRFLISRSLSPL
AAIQTGLTSFFDFINYKTKNVSTIEVKSNDEFGQISNAINENILATKRGLEQDNQAVKESVQTVSVVEGGNLTARITANP
RNPQLIELKNVLNRLLDALQARVGSDMNEIQRVFNSYKSLDFTTEVKDANGAVEVTTNALGQEIIKMLKQSSDFANALAN
ESGKLQTAVQSLTTSSNSQAQSLEETAAALEEITSSMQNVSVKTSDVITQSEEIKNVTGIIGDIADQINLLALNAAIEAA
RAGEHGRGFAVVADEVRKLAERTQKSLSEIEANTNLLVQSINDMAESIKEQTAGITQINDSVAQIDQTTKDNVEIANESA
IISSTVSDIANNILEDVKKKRF
>M1_Tlp12 CJM1_RS01230
MQKMNSGKSVGISAKLTLWVGILVVLILAITSAVSYFDAKNHTYELLKENQLKTMDDVKVTFENYSKSKQKAIEVLAYES
AKKLEDENISLLLDSFKKAFDFDIVFIAFDKNNKMLLSNGTILDKKSNFDITKQIWYQEAKNNKGITITQPYKSPIDQEI
GITYVFPIYKNNQLIAFVGGDYNLDKFSKDVLSLGHSSTTYAAVYDSEGRIIFHEVLDRILTKNTLSVNIANTIKENPEY
IDLNKRDILFPVFDDKGIKYEAMCDTSSNGLYRICAVTLDSNYTSAVNSILMKQVIVGIIAIIIALILIRFLISRSLSPL
AAIQTGLTSFFDFINYKTKNVSTIEVKSNDEFGQISNAINENILATKRGLEQDNQAVKESVQTVSVVEGGNLTARITANP
RNPQLIELKNVLNRLLDALQARVGSDMNEIQRVFNSYKSLDFTTEVKDANGAVEVTTNALGQEIIKMLKQSSDFANALAN
ESGKLQTAVQSLTTSSNSQAQSLEETAAALEEITSSMQNVSVKTSDVITQSEEIKNVTGIIGDIADQINLLALNAAIEAA
RAGEHGRGFAVVADEVRKLAERTQKSLSEIEANTNLLVQSINDMAESIKEQTAGITQINDSVAQIDQTTKDNVEIANESA
IISSTVSDIANNILEDVKKKRF
>R14_Tlp12 H730_RS01535
MQSINSGKSVGISAKLTLWVGILVVLILAITSTVSYFDAKNHTYELLKENQLKTMDDVKVTFENYSKSKQKAIEVLAYES
AKKLEDENISLLLDSFKKAFDFDIVFIAFDKNNKMLLSNGTILDKKSNFDITKQIWYQEAKNNKGITITQPYKSPIDQEI
GITYVFPIYKNNQLIAFVGGDYNLDKFSKDVLSLGHSSTTYAAVYDSEGRIIFHEVLDRILTKNTLSVNIANAIKENPEY
IDPNKRDILFPVFDDKGIKYETMCDTSSNGLYRICAVTLDSNYTSAVNSILMKQVIVGIIAIIIALILIRFLISRSLSPL
AAIQTGLTSFFDFINYKTKNVSTIEVKSNDEFGQISNAINENILATKRGLEQDNQAVKESVQTVSVVEGGNLTARITANP
RNPQLIELKNVLNRLLDALQARVGSDMNEIQRVFNSYKSLDFTTEVKDANGAVEVTTNALGQEIIKMLKQSSDFANALAN
ESGKLQTAVQSLTTSSNSQAQSLEETAAALEEITSSMQNVSVKTSDVITQSEEIKNVTGIIGDIADQINLLALNAAIEAA
RAGEHGRGFAVVADEVRKLAERTQKSLSEIEANTNLLVQSINDMAESIKEQTAGITQINDSVAQIDQTTKDNVEIANESA
IISSTVSDIANNILEDVKKKRF
>RM1221_Tlp12 CJE_RS01540
MQKMDSGKSVGVSVKLTLWVGILVVLILAITSTVSYFDAKNHTYELLKENQLKTMDDVKVTFENYSKSKQKAIEVLAYES
AKKLEDENISLLLDSFKKAFDFDIVFIAFDKNNKMLLSNGTILDKKSNFDITKQIWYQEAKNNKGITITQPYKSPIDQEI
GITYVFPIYKNNQLIAFVGGDYNLDKFSKDVLSLGHSSTTYAAVYDSEGRIIFHEVLDRILTKNTLSVNIANAIKENPEY
IDPNKRDILFPVFDDKGIKYETMCDTSSNGLYRICAVTLDSNYTSAVNSILMKQVIVGIIAIIIALILIRFLISRSLSPL
AAIQTGLTSFFDFINYKTKNVSTIEVKSNDEFGQISNAINENILATKRGLEQDNQAVKESVQTVSVVEGGNLTARITANP
RNPQLIELKNVLNKLLDVLQARVGSDMNAIHKIFEEYKSLDFRNKLENASGSVELTTNALGDEIVKMLKQSSDFANALAN
ESGKLQTAVQSLTTSSNSQAQSLEETAAALEEITSSMQNVSVKTSDVITQSEEIKNVTGIIGDIADQINLLALNAAIEAA
RAGEHGRGFAVVADEVRKLAERTQKSLSEIEANTNLLVQSINDMAESIKEQTAGITQINDSVAQIDQTTKDNVEIANESA
IISSTVSDIANNILEDVKKKRF
>RM1285_Tlp12  AOD58_RS01265 pseudogene
MQSINSGKSVGISAKLTLWVGILVVLILAITSTVSYFDAKNHTYELLKENQLKTMDDVKVTFENYSKSKQKAIEVLAYES
AKKLEDENISLLLDSFKKAFDFDIVFIAFDKNNKMLLSNGTILDKKSNFDITKQIWYQEAKNNKGITITQPYKSPIDQEI
GITYVFPIYKNNQLIAFVGGDYNLDKFSKDVLSLGHSSTTYAAVYDSEGRIIFHEVLDRILTKNTLSVNIANAIKENPEY
IDLNKRDILFPVFDDKGIKYEAMCDTSSNGLYRICAVTLDSNYTSAVNSILMKQVIVGIIAIIIALILIRFLISRSLSPL
AAIQTGLTSFFDFINYKTKNVSTIEVKSNDEFGQISNAINKTFLLLKEAEQDNQAVKESVQTVSVVEGGNLTARITANPR
NPQLIELKNVLNKLLDVLQARVGSDMNAIHKIFEEYKSLDFRNKLENASGSVELTTNALGDEIVKMLKQSSDFANALANE
SGKLQTAVQSLTTSSNSQAQSLEETAAALEEITSSMQNVSVKTSDVITQSEEIKNVTGIIGDIADQINLLALNAAIEAAR
AGEHGRGFAVVADEVRKLAERTQKSLSEIEANTNLLVQSINDMAESIKEQTAGITQINDSVAQIDQTTKDNVEIANESAI
ISSTVSDIANNILEDVKKKRF
>S3_Tlp12 CJS3_RS01255
MQKMDSGKSVGVSVKLTLWVGILVVLILAITSTVSYFDAKNHTYELLKENQLKTMDDVKVTFENYSKSKQKAIEVLAYES
AKKLEDENISLLLDSFKKAFDFDIVFIAFDKNNKMLLSNGTILDKKSNFDITKQIWYQEAKNNKGITITQPYKSPIDQEI
GITYVFPIYKNNQLIAFVGGDYNLDKFSKDVLSLGHSSTTYAAVYDSEGRIIFHEVLDRILTKNTLSVNIANAIKENPEY
IDPNKRDILFPVFDDKGIKYETMCDTSSNGLYRICAVTLDSNYTSAVNSILMKQAIVGIIAIIIALILIRFLISRSLSPL
AAIQTGLTSFFDFINYKTKNVSTIEVKSNDEFGQISNAINENILATKRGLEQDNQAVKESVQTVSVVEGGNLTARITANP
RNPQLIELKNVLNRLLDALQARVGSDMNEIQRVFNSYKSLDFTTEVKDANGAVEVTTNALGQEIIKMLKQSSDFANALAN
ESGKLQTAVQSLTTSSNSQAQSLEETAAALEEITSSMQNVSVKTSDVITQSEEIKNVTGIIGDIADQINLLALNAAIEAA
RAGEHGRGFAVVADEVRKLAERTQKSLSEIEANTNLLVQSINDMAESIKEQTAGITQINDSVAQIDQTTKDNVEIANESA
IISSTVSDIANNILEDVKKKRF
>MTVJDCj07_Tlp12  MTVDSCj07_0243
MQSINSGKSVGISAKLTLWVGILVVLILAITSTVSYFDAKNHTYELLKENQLKTMDDVKVTFENYSKSKQKAIEVLAYES
AKKLEDENISLLLDSFKKAFDFDIVFIAFDKNNKMLLSNGTILDKKSNFDITKQIWYQEAKNNKGITITQPYKSPIDQEI
GITYVFPIYKNNQLIAFVGGDYNLDKFSKDVLSLGHSSTTYAAVYDSEGRIIFHEVLDRILTKNTLSVNIANAIKENPEY
IDLNKRDILFPVFDDKGIKYEAMCDTSSNGLYRICAVTLDSNYTSAVNSILMKQVIVGIIAIIIALILIRFLISRSLSPL
AAIQTGLTSFFDFINYKTKNVSTIEVKSNDEFGQISNAINENILATKRGLEQDNQAVKESVQTVSVVEGGNLTARITANP
RNPQLIELKNVLNKLLDVLQARVGSDMNAIHKIFEEYKSLDFRNKLENASGSVELTTNALGDEIVKMLKQSSDFANALAN
ESGKLQTAVQSLTTSSNSQAQSLEETAAALEEITSSMQNVSVKTSDVITQSEEIKNVTGIIGDIADQINLLALNAAIEAA
RAGEHGRGFAVVADEVRKLAERTQKSLSEIEANTNLLVQSINDMAESIKEQTAGITQINDSVAQIDQTTKDNVEIANESA
IISSTVSDIANNILEDVKKKRF
>FDAARGOS_421_Tlp12  CRM97_03365
MQKMDSGKSVGVSVKLTLWVGILVVLILAITSTVSYFDAKNHTYELLKENQLKTMDDVKVTFENYSKSKQKAIEVLAYES
AKKLEDENISLLLDSFKKAFDFDIVFIAFDKNNKMLLSNGTILDKKSNFDITKQIWYQEAKNNKGITITQPYKSPIDQEI
GITYVFPIYKNNQLIAFVGGDYNLDKFSKDVLSLGHSSTTYAAVYDSEGRIIFHEVLDRILTKNTLSVNIANAIKENPEY
IDPNKRDILFPVFDDKGIKYETMCDTSSNGLYRICAVTLDSNYTSAVNSILMKQVIVGIIAIIIALILIRFLISRSLSPL
AAIQTGLTSFFDFINYKTKNVSTIEVKSNDEFGQISNAINENILATKRGLEQDNQAVKESVQTVSVVEGGNLTARITANP
RNPQLIELKNVLNKLLDVLQARVGSDMNAIHKIFEEYKSLDFRNKLENASGSVELTTNALGDEIVKMLKQSSDFANALAN
ESGKLQTAVQSLTTSSNSQAQSLEETAAALEEITSSMQNVSVKTSDVITQSEEIKNVTGIIGDIADQINLLALNAAIEAA
RAGEHGRGFAVVADEVRKLAERTQKSLSEIEANTNLLVQSINDMAESIKEQTAGITQINDSVAQIDQTTKDNVEIANESA
IISSTVSDIANNILEDVKKKRF
>00-1597_Tlp13  PJ17_01300
MFRLSSVSSKLLLSVAISVILATALMIAIVSFQVASYSEKEAKDTIFLSSKRYVNYIQGMLNEEVTLTKGVATSLNEMFQ
NNDHIDIDLIESLIKNTFDSSHYAAYTFLYLKDTTVLSDMQNVDKKYISPDGKTFSMIFFDQIVEKSGGITTISTPNNFS
QLNLIQNIEQNAKYGDKDSVFVDSPRKLNYDNNEFLGINFGMPIFNNKGKFIGVIGYTIDLLEISETILDPKFDFFEGDL
RFLMNDQGIIAIHKNKNAILKTLFDINKDQSAQLIVEAVKNHKDEILDNYIASTGDLSYASISSFSTLGNSSHWSVIVTA
PKKSVLAPLYKLQYIIISVAIIALIAILAVVYFFIRKIIGSRIPLILKSLENFFRFLNHEKIEVQTIEIKANDELGKMGK
IINENILATKRGLEQDNQAVKESVQTVSVVEGGNLTARITANPRNPQLIELKNVLNRLLDALQARVGSDMNEIQRVFNSY
KSLDFTTEVKDANGAVEVTTNALGQEIIKMLKQSSDFANALANESGKLQTAVQSLTTSSNSQAQSLEETAAALEEITSSM
QNVSVKTSDVITQSEEIKNVTGIIGDIADQINLLALNAAIEAARAGEHGRGFAVVADEVRKLAERTQKSLSEIEANTNLL
VQSINDMAESIKEQTAGITQINDSVAQIDQTTKDNVEIANESAIISSTVSDIANNILEDVKKKRF
>FJ3124_Tlp13  BLD38_02070
MFRLSSVSSKLLLSVAISVILATALMIAIVSFQVASYSEKEAKDTIFLSSKRYVNYIQGMLNEEVTLTKGVATSLNEMFQ
NNDHIDIDLIESLIKNTFDSSHYAAYTFLYLKDTTVLSDMQNVDKKYISPDGKTFSMIFFDQIVEKSGGITTISTPNNFS
QLNLIQNIEQNAKYGDKDSVFVDSPRKLNYDNNEFLGINFGMPIFNNKGKFIGVIGYTIDLLEISETILDPKFDFFEGDL
RFLMNDQGIIAIHKNKNAILKTLFDINKDQSAQLIVEAVKNHKDEILDNYIASTGDLSYASISSFSTLGNSSHWSVIVTA
PKKSVLAPLYKLQYIIISVAIIALIAILAVVYFFIRKIIGSRIPLILKSLENFFRFLNHEKIEVQTIEIKANDELGKMGK
IINENILATKRGLEQDNQAVKESVQTVSVVEGGNLTARITANPRNPQLIELKNVLNKLLDVLQARVGSDMNAIHKIFEEY
KSLDFRNKLENASGSVELTTNALGDEIVKMLKQSSDFANALANESGKLQTAVQSLTTSSNSQAQSLEETAAALEEITSSM
QNVSVKTSDVITQSEEIKNVTGIIGDIADQINLLALNAAIEAARAGEHGRGFAVVADEVRKLAERTQKSLSEIEANTNLL
VQSINDMAESIKEQTAGITQINDSVAQIDQTTKDNVEIANESAIISSTVSDIANNILEDVKKKRF
>MTVDSCj13_Tlp13  
MFRLSSVSSKLLLSVAISIIVAIALIIAIVSFQVASYSEKEARNTILLSSKRYVNYIQGILNEEVTLTKVVATSLNEMFQ
NNDHVDINLIESLIKNAFDSSHYAAYTFLYLKDTTVLSDMQNVDKKYISPDGKTFSMIFFDQIAEKSGGITTISTPNNFS
QLNLIQNIEQNAKYGDKDSVFVGSPRKLNYDNNEFLGINFGMPIFNNKGKFIGVIGYTLDLLEISEIILDPKFDFFEGDL
RILMNDQGIIAVHKNKNGILKTLFDINKDQSAQLIVEAVKNHKDEILDNYIASTGDLSYASISSFSTLGNSSHWSVIVTA
PKKSVLAPLYKLQYTIISVAIIALIAILTVVYFFIRKIIGSRIPLILKSLENFFRFLNHEKIEIQTIEIKANDELGKMGK
IINENILATKQGLEQDAKAVKESVETVGVVESGNLTARITANPRNPQLIELKNVLNKLLDVLQARVGSDMNAIHKIFEEY
KSLDFRNKLENASGSVELTTNALGDEIVKMLKQSSDFANALANESGKLQTAVQSLTTSSNSQAQSLEETAAALEEITSSM
QNVSVKTSDVITQSEEIKNVTGIIGDIADQINLLALNAAIEAARAGEHGRGFAVVADEVRKLAERTQKSLSEIEANTNLL
VQSINDMAESIKEQTAGITQINDSVAQIDQTTKDNVEIANESAIISSTVSDIANNILEDVKKKRF
>MTVDSCj16_Tlp13  MTVDSCj16_0306
MFRLSSVSSKLLLSVAISVIVAIALMIAIVSFQVASYSEKEAKDTIFLSSKRYVNYIQGILNEEVTLTKGVATSLNEMFQ
NNDHVDIDLIESLIKNTFDSSHYAAYTFLYLKDTTVLSDMQNVDKKYISPDGKTFSMIFFDQIAEKSGGITTISTPNNFS
QLNLIQNIEQNAKYGDKDSVFVGSPRKLNYDNNEFLGINFGMPIFNNKGKFIGVIGYTIDLLEISETILDPKFDFFEGDL
RFLMNDQGIIAIHKNKNAILKTLFDINKDQSAQLIVEAVKNHKDEILDNYIASTGDLSYASISSFSTLGNSSHWSVIVTA
PKKSVLAPLYKLQYIIISVAIIALIAILAVVYFFIRKIIGSRIPLILKSLENFFRFLNHEKIEVQTIEIKANDELGKMGK
IINENILATKRGLEQDNQAVKESVQTVSVVEGGNLTARITANPRNPQLIELKNVLNKLLDVLQARVGSDMNAIHKIFEEY
KSLDFRNKLENASGSVELTTNALGDEIVKMLKQSSDFANALANESGKLQTAVQSLTTSSNSQAQSLEETAAALEEITSSM
QNVSVKTSDVITQSEEIKNVTGIIGDIADQINLLALNAAIEAARAGEHGRGFAVVADEVRKLAERTQKSLSEIEANTNLL
VQSINDMAESIKEQTAGITQINDSVAQIDQTTKDNVEIANESAIISSTVSDIANNILEDVKKKRF
>14980A_Tlp13  CJ14980A_RS01195
MFRLSSVSSKLLLSVAISVIVATALMIAIVSFQVASYSEKEAKDTIFLSSKRYVNYIQGILNEEVTLTKGVATSLNEMFQ
NNDHVDIDLIESLIKNTFDSSHYAAYTFLYLKDTTVLSDMQNVDKKYISPDGKTFSMIFFDQIAEKSGGITTISTPNNFS
QLNLIQNIEQNAKYGDKDSVFVGSPRKLNYDNNEFLGINFGMPIFNNKGKFIGVIGYTIDLLEISETILDPKFDFFEGDL
RFLMNDQGIIAIHKNKNAILKTLFDINKDQSAQLIVEAVKNHKDEILDNYIASTGDLSYASISSFSTLGNSSHWSVIVTA
PKKSVLAPLYKLQYIIISVAIIALIAILAVVYFFIRKIIGSRIPLILKSLENFFRFLNHEKIEVQTIEIKANDELGKMGK
IINENILATKRGLEQDNQAVKESVQTVSVVEGGNLTARITANPRNPQLIELKNVLNKLLDVLQARVGSDMNAIHKIFEEY
KSLDFRNKLENASGSVELTTNALGDEIVKMLKQSSDFANALANESGKLQTAVQSLTTSSNSQAQSLEETAAALEEITSSM
QNVSVKTSDVITQSEEIKNVTGIIGDIADQINLLALNAAIEAARAGEHGRGFAVVADEVRKLAERTQKSLSEIEANTNLL
VQSINDMAESIKEQTAGITQINDSVAQIDQTTKDNVEIANESAIISSTVSDIANNILEDVKKKRF
>R14_Tlp13 H730_RS01545
MFRLSSVSSKLLLSVAISVIVAIALMIAIVSFQVASYSEKEAKDTIFLSSKRYVNYIQGILNEEVTLTKGVATSLNEMFQ
NNDHVDIDLIESLIKNTFDSSHYAAYTFLYLKDTTVLSDMQNVDKKYISPDGKTFSMIFFDQIAEKSGGITTISTPNNFS
QLNLIQNIEQNAKYGDKDSVFVGSPRKLNYDNNEFLGINFGMPIFNNKGKFIGVIGYTIDLLEISETILDPKFDFFEGDL
RFLMNDQGIIAIHKNKNAILKTLFDINKDQSAQLIVEAVKNHKDEILDNYIASTGDLSYASISSFSTLGNSSHWSVIVTA
PKKSVLAPLYKLQYIIISVAIIALIAILAVVYFFIRKIIGSRIPLILKSLENFFRFLNHEKIEVQTIEIKANDELGKMGK
IINENILATKRGLEQDNQAVKESVQTVSVVEGGNLTARITANPRNPQLIELKNVLNKLLDVLQARVGSDMNAIHKIFEEY
KSLDFRNKLENASGSVELTTNALGNEIVKMLKQSSDFANALANESGKLQTAVQSLTTSSNSQAQSLEETAAALEEITSSM
QNVSVKTSDVITQSEEIKNVTGIIGDIADQINLLALNAAIEAARAGEHGRGFAVVADEVRKLAERTQKSLSEIEANTNLL
VQSINDMAESIKEQTAGITQINDSVAQIDQTTKDNVEIANESAIISSTVSDIANNILEDVKKKRF
>RM1875_Tlp13 C. coli YSQ_RS08400
MFRLSSVSSKLLLSVAISIIVAIALIIAIVSFQVASYSEKEAKNAILLSSKRYVNYIQGILNEEVTLTKVVATSLNEMFQ
NNDHVDIDLIESLIKNAFDSSHYAAYTFLYLKDTTVLSDMQNVDKKYISPDGKTFSMIFFDQIAEKSGGITTISTPNNFS
QLNLIQNIEQNAKYGDKDSVFVGSPRKLNYDNNEFLGINFGMPIFNNKGKFIGVIGYTLDLLEISEIILDPKFDFFEGDL
RILMNDQGIIAVHKIKNGILKTLFDINKDQSAQLIVEAVKNHKDEILDNYIASTGDPSYASISSFSTLGNSSHWSVIVTT
PKKSVLAPLYKLQYTIISVAIIALIAILTVVYFFIRKIIGSRIPLILKSLENFFRFLNHEKIEIQTIEIKANDELGKMGK
IINENILATKQGLEQDAKAVKESVETVGVVESGNLTARITANPRNPQLIELKNVLNRLLDVLQTRVGSDMNAIHKIFEEY
KSLDFRNKLDNANGSVEVTTNALGDEIVKMLKQSSDFANHLASESSKLQSAVQNLTSSSNSQAASLEETAAALEEITSSM
QNVSVKTSDVITQSEEIKNVTGIIGDIADQINLLALNAAIEAARAGEHGRGFAVVADEVRKLAERTQKSLSEIEANTNLL
VQSINDMAESIKEQTAGITQINESVAQIDQTTKDNVEIANESAIISNTVSDIANNIL
>BFRCA9557_Tlp13 C. coli  AB430_RS02775
MFRLSSVSSKLLLSVAISVILATALMIAIVSFQVASYSEKEARNTILLSSKRYVNYIQGMLNEEVTLTKGVATSLNEMFQ
NNDHIDIDLIESLIKNTFDSSHYAAYTFLYLKDTTVLSDMQNVDKKYISPDGKTFSMIFFDQIVEKSGGITTISTPNNFS
QLNLIQNIEQNAKYGDKDSVFVDSPRKLNYDNNEFLGINFGMPIFNNKGKFIGVIGYTIDLLEISETILDPKFDFFEGDL
RFLMNDQGIIAIHKNKNAILKTLFDINKDQSAQLIVEAVKNHKDEILDNYIASTGDLSYASISSFSTLGNSSHWSVIVTA
PKKSVLAPLYKLQYIIISVAIIALIAILAVVYFFIRKIIGSRIPLILKSLENFFRFLNHEKIEIQTIEIKANDELGKMGK
IINENILATKQGLEQDAKAVKESVETVGVVERGNLTARITANPRNPQLIELKNVLNKLLDVLQTKVGSDMNAIHKIFEEY
KSLDFRNKLDNANGSVEVTTNALGDEIVKMLKQSSDFANHLASESSKLQSAVQNLTSSSNSQAASLEETAAALEEITSSM
QNVSVKTSDVITQSEEIKNVTGIIGDIADQINLLALNAAIEAARAGEHGRGFAVVADEVRKLAERTQKSLSEIEANTNLL
VQSINDMAESIKEQTAGITQINESVAQIDQTTKDNVEIANESAIISSTVSDIANSILEDVKKKRF
>CVM_N29710_Tlp13 C. coli G157_RS07430
MFRLSSVSSKLLLSVAISVILATALMIAIVSFQVASYSEKEARNTILLSSKRYVNYIQGMLNEEVTLTKGVATSLNEMFQ
NNDHIDIDLIESLIKNTFDSSHYAAYTFLYLKDTTVLSDMQNVDKKYISPDGKTFSMIFFDQIVEKSGGITTISTPNNFS
QLNLIQNIEQNAKYGDKDSVFVDSPRKLNYDNNEFLGINFGMPIFNNKGKFIGVIGYTIDLLEISETILDPKFDFFEGDL
RFLMNDQGIIAIHKNKNAILKTLFDINKDQSAQLIVEAVKNHKDEILDNYIASTGDLSYASISSFSTLGNSSHWSVIVTA
PKKSVLAPLYKLQYIIISVAIIALIAILAVVYFFIRKIIGSRIPLILKSLENFFRFLNHEKIEVQTIEIKANDELGKMGK
IINENILATKRGLEQDNQAVKESVQTVSVVEGGNLTARITANPRNPQLIELKNVLNRLLDALQARVGSDMNAIHKIFEEY
KSLDFRNKLDNANGSVEVTTNALGDEIVKMLKQSSDFANHLASESSKLQSAVQNLTSSSNSQAASLEETAAALEEITSSM
QNVSVKTSDVITQSEEIKNVTGIIGDIADQINLLALNAAIEAARAGEHGRGFAVVADEVRKLAERTQKSLSEIEANTNLL
VQSINDMAESIKEQTAGITQINESVAQIDQTTKDNVEIANESAIISSTVSDIANNILEDVKKKRF
>FB1_Tlp13 C. coli VC76_RS01340
MFRLSSVSSKLLLSVAISVILATALMIAIVSFQVASYSEKEARNTILLSSKRYVNYIQGMLNEEVTLTKGVATSLNEMFQ
NNDHIDIDLIESLIKNTFDSSHYAAYTFLYLKDTTVLSDMQNVDKKYISPDGKTFSMIFFDQIVEKSGGITTISTPNNFS
QLNLIQNIEQNAKYGDKDSVFVDSPRKLNYDNNEFLGINFGMPIFNNKGKFIGVIGYTIDLLEISETILDPKFDFFEGDL
RFLMNDQGIIAIHKNKNAILKTLFDINKDQSAQLIVEAVKNHKDEILDNYIASTGDLSYASISSFSTLGNSSHWSVIVTA
PKKSVLAPLYKLQYIIISVAIIALIAILAVVYFFIRKIIGSRIPLILKSLENFFRFLNHEKIEVQTIEIKANDELGKMGK
IINENILATKRGLEQDNQAVKESVQTVSVVEGGNLTARITANPRNPQLIELKNVLNRLLDALQARVGSDMNAIHKIFEEY
KSLDFRNKLDNANGSVEVTTNALGDEIVKMLKQSSDFANHLASESSKLQSAVQNLTSSSNSQAASLEETAAALEEITSSM
QNVSVKTSDVITQSEEIKNVTGIIGDIADQINLLALNAAIEAARAGEHGRGFAVVADEVRKLAERTQKSLSEIEANTNLL
VQSINDMAESIKEQTAGITQINESVAQIDQTTKDNVEIANESAIISSTVSDIANNILEDVKKKRF
>OR12_Tlp13 C. coli ATE51_RS09165
MFRLSSVSSKLLLSVAISVILAIALMIAIVSFQVASYSEKEAKDTILLSSKRYVNYIQGMLNEEVTLTKGVATSLNEMFQ
NNDHIDIDLIESLIKNTFDSSHYAAYTFLYLKDTTVLSDMQNVDKKYISPDGKTFSMIFFDQIAEKSGGITTISTPNNFS
QLNLIQNIEQNAKYGDKDSVFVDSPRKLNYDNNEFLGINFGMPIFNNKGKFIGVIGYTIDLLEISETILDPKFDFFEGDL
RFLMNDQGIIAIHKNKNAILKTLFDINKDQSAQLIVEAVKNHKDEILDNYIASTGDLSYASISSFSTLGNSSHWSVIVTA
PKKSVLAPLYKLQYIIISVAIIALIAILAVVYFFIRKIIGSRIPLILKSLENFFRFLNHEKIEVQTIEIKANDELGKMGK
IINENILATKRGLEQDNQAVKESVQTVSVVEGGNLTARITANPRNPQLIELKNVLNRLLDALQARVGSDMNEIQRVFNSY
KSLDFTTEVKDANGAVEVTTNALGQEIIKMLKQSSDFANALANESSKLQTAVQSLTTSSNSQAQSLEETAAALEEITSSM
QNVSVKTSDVITQSEEIKNVTGIIGDIADQINLLALNAAIEAARAGEHGRGFAVVADEVRKLAERTQKSLSEIEANTNLL
VQSINDMAESIKEQTAGITQINDSVAQIDQTTKDNVEIANESAIISSTVSDIANNILEDVKKKRF
>15-537360_Tlp13 C. coli  N149_RS01315
MFRLSSVSSKLLLSVAISVILATALMIAIVSFQVASYSEKEARNTILLSSKRYVNYIQGMLNEEVTLTKGVATSLNEMFQNN
DHIDIDLIESLIKNTFDSSHYAAYTFLYLKDTTVLSDMQNVDKKYISPDGKTFSMIFFDQIVEKSGGITTISTPNNFSQLNLIQ
NIEQNAKYGDKDSVFVDSPRKLNYDNNEFLGINFGMPIFNNKGKFIGVIGYTIDLLEISETILDPKFDFFEGDLRFLMNDQG
IIAIHKNKNAILKTLFDINKDQSAQLIVEAVKNHKDEILDNYIASTGDLSYASISSFSTLGNSSHWSVIVTAPKKSVLAPLYKLQY
IIISVAIIALIAILAVVYFFIRKIIGSRIPLILKSLENFFRFLNHEKIEVQTIEIKANDELGKMGKIINENILATKQGLEQDAKAVKES
VETVSVVEGGNLTARITANPRNPQLIELKNVLNRLLDALQARVGSDMNAIHKIFEEYKSLDFRNKLDNANGSVEVTTNALGDEIV
KMLKQSSDFANHLASESSKLQSAVQNLTSSSNSQAASLEETAAALEEITSSMQNVSVKTSDVITQSEEIKNVTGIIGDIADQIN
LLALNAAIEAARAGEHGRGFAVVADEVRKLAERTQKSLSEIEANTNLLVQSINDMAESIKEQTAGITQINESVAQIDQTTKD
NVEIANESAIISSTVSDIANNILEDVKKKRF
>14983A_Tlp13 C. coli  C14983A_RS08310
MFRLSSVSSKLLLSVAISVILATALMIAIVSFQVASYSEKEAKDTIFLSSKRYVNYIQGMLNEEVTLTKGVATSLNEMFQ
NNDHIDIDLIESLIKNTFDSSHYAAYTFLYLKDTTVLSDMQNVDKKYISPDGKTFSMIFFDQIVEKSGGITTISTPNNFS
QLNLIQNIEQNAKYGDKDSVFVDSPRKLNYDNNEFLGINFGMPIFNNKGKFIGVIGYTIDLLEISETILDPKFDFFEGDL
RFLMNDQGIIAIHKNKNAILKTLFDINKDQSAQLIVEAVKNHKDEILDNYIASTGDLSYASISSFSTLGNSSHWSVIVTA
PKKSVLAPLYKLQYIIISVAIIALIAILAVVYFFIRKIIGSRIPLILKSLENFFRFLNHEKIEVQTIEIKANDELGKMGK
IINENILATKRGLEQDNQAVKESVQTVSVVEGGNLTARITANPRNPQLIELKNVLNRLLDALQARVGSDMNEIQRVFNSY
KSLDFTTEVKDANGAVEVTTNALGQEIIKMLKQSSDFANALANESGKLQTAVQSLTTSSNSQAQSLEETAAALEEITSSM
QNVSVKTSDVITQSEEIKNVTGIIGDIADQINLLALNAAIEAARAGEHGRGFAVVADEVRKLAERTQKSLSEIEANTNLL
VQSINDMAESIKEQTAGITQINESVAQIDQTTKDNVEIANESAIISSTVSDIANNILEDVKKKRF
>BG2108_Tlp13 C. coli  BLD36_08455
MFRLSSVSSKLLLSVAISVILATALMIAIVSFQVASYSEKEARNTILLSSKRYVNYIQGMLNEEVTLTKGVATSLNEMFQ
NNDHIDIDLIESLIKNTFDSSHYAAYTFLYLKDTTVLSDMQNVDKKYISPDGKTFSMIFFDQIVEKSGGITTISTPNNFS
QLNLIQNIEQNAKYGDKDSVFVDSPRKLNYDNNEFLGINFGMPIFNNKGKFIGVIGYTIDLLEISETILDPKFDFFEGDL
RFLMNDQGIIAIHKNKNAILKTLFDINKDQSAQLIVEAVKNHKDEILDNYIASTGDLSYASISSFSTLGNSSHWSVIVTA
PKKSVLAPLYKLQYIIISVAIIALIAILAVVYFFIRKIIGSRIPLILKSLENFFRFLNHEKIEVQTIEIKANDELGKMGK
IINENILATKRGLEQDNQAVKESVQTVSVVEGGNLTARITANPRNPQLIELKNVLNRLLDVLQTKVGSDMNAIHKIFEEY
KSLDFRNKLDNANGSVEVTTNALGDEIVKMLKQSSDFANHLASESSKLQSAVQNLTSSSNSQAASLEETAAALEEITSSM
QNVSVKTSDVITQSEEIKNVTGIIGDIADQINLLALNAAIEAARAGEHGRGFAVVADEVRKLAERTQKSLSEIEANTNLL
VQSINDMAESIKEQTAGITQINESVAQIDQTTKDNVEIANESAIISSTVSDIANNILEDVKKKRF
>CF2-75_Tlp13 C. coli  AR448_RS09310 pseudogene
MFRLSSVSSKLLLSVAISIIVAIALIIAIVSFQVASYSEKEAKNAILLSSKRYVNYIQGILNEEVTLTKVVATSLNEMFQ
NNDHVDINLIESLIKNAFDSSHYAAYTFLYLKDTTVLSDMQNVDKKYISPDGKTFSMIFFDQIAEKSGGITTISTPNNFS
QLNLIQNIEQNAKYGDKDSVFVGSPRKLNYDNNEFLGINFGMPIFNNKGKFIGVIGYTLDLLEISEIILDPKFDFFEGDL
RILMNDQGIIAVHKIKNGILKTLFDINKDQSAQLIVEAVKNHKDEILDNYIASTGDPSYASISSFSTLGNSSHWSVIVTA
PKKSVLAPLYKLQYTIISVAIIALIAILTVVYFFIRKIIGSRIPLILKSLENFFRFLNHEKIEIQTIEIKANDELGKMGK
IINENILATKQGLEQDAKAVKESVETVGVVESGNLTARITANPRNPQLIELKNVLNRLLDVLQTKVGSDMNAIHKIFEEY
KSLDFRNKLDNANGSVEVTTNALGDEIVKMLKQSSDFANHLASESSKLQSAVQNLTSSSNSQAASLEETAAALEEITSSM
QNVSVKTSDVITQSEEIKNVTGIIGDIADQINLLAEITQKSLSEIEANTNLLVQSINDMAESIKEQTAGITQINESVAQI
DQTTKDNVEIANESAIISSTVSDIANNILEDVKKKRF
>CFSAN032805_Tlp13 C. coli  CPG34_07470
MFRLSSVSSKLLLSVAISVILATALMIAIVSFQVASYSEKEARNTILLSSKRYVNYIQGMLNEEVTLTKGVATSLNEMFQ
NNDHIDIDLIESLIKNTFDSSHYAAYTFLYLKDTTVLSDMQNVDKKYISPDGKTFSMIFFDQIVEKSGGITTISTPNNFS
QLNLIQNIEQNAKYGDKDSVFVDSPRKLNYDNNEFLGINFGMPIFNNKGKFIGVIGYTIDLLEISETILDPKFDFFEGDL
RFLMNDQGIIAIHKNKNAILKTLFDINKDQSAQLIVEAVKNHKDEILDNYIASTGDLSYASISSFSTLGNSSHWSVIVTA
PKKSVLAPLYKLQYIIISVAIIALIAILAVVYFFIRKIIGSRIPLILKSLENFFRFLNHEKIEVQTIEIKANDELGKMGK
IINENILATKRGLEQDNQAVKESVQTVSVVEGGNLTARITANPRNPQLIELKNVLNRLLDALQARVGSDMNAIHKIFEEY
KSLDFRNKLDNANGSVEVTTNALGDEIVKMLKQSSDFANHLASESSKLQSAVQNLTSSSNSQAASLEETAAALEEITSSM
QNVSVKTSDVITQSEEIKNVTGIIGDIADQINLLALNAAIEAARAGEHGRGFAVVADEVRKLAERTQKSLSEIEANTNLL
VQSINDMAESIKEQTAGITQINESVAQIDQTTKDNVEIANESAIISSTVSDIANNILEDVKKKRF
>YF2105_Tlp13 C. coli  BLD35_08395
MFRLSSVSSKLLLSVAISVILATALMIAIVSFQVASYSEKEARNTILLSSKRYVNYIQGMLNEEVTLTKGVATSLNEMFQ
NNDHIDIDLIESLIKNTFDSSHYAAYTFLYLKDTTVLSDMQNVDKKYISPDGKTFSMIFFDQIVEKSGGITTISTPNNFS
QLNLIQNIEQNAKYGDKDSVFVDSPRKLNYDNNEFLGINFGMPIFNNKGKFIGVIGYTIDLLEISETILDPKFDFFEGDL
RFLMNDQGIIAIHKNKNAILKTLFDINKDQSAQLIVEAVKNHKDEILDNYIASTGDLSYASISSFSTLGNSSHWSVIVTA
PKKSVLAPLYKLQYIIISVAIIALIAILAVVYFFIRKIIGSRIPLILKSLENFFRFLNHEKIEVQTIEIKANDELGKMGK
IINENILATKRGLEQDNQAVKESVQTVSVVEGGNLTARITANPRNPQLIELKNVLNRLLDVLQTKVGSDMNAIHKIFEEY
KSLDFRNKLDNANGSVEVTTNALGDEIVKMLKQSSDFANHLASESSKLQSAVQNLTSSSNSQAASLEETAAALEEITSSM
QNVSVKTSDVITQSEEIKNVTGIIGDIADQINLLALNAAIEAARAGEHGRGFAVVADEVRKLAERTQKSLSEIEANTNLL
VQSINDMAESIKEQTAGITQINESVAQIDQTTKDNVEIANESAIISSTVSDIANNILEDVKKKRF
>YH502_Tlp13 C. coli  BU815_01145
MFRLSSVSSKLLLSVAISVILATALMIAIVSFQVASYSEKEARNTILLSSKRYVNYIQGMLNEEVTLTKGVATSLNEMFQ
NNDHIDIDLIESLIKNTFDSSHYAAYTFLYLKDTTVLSDMQNVDKKYISPDGKTFSMIFFDQIVEKSGGITTISTPNNFS
QLNLIQNIEQNAKYGDKDSVFVDSPRKLNYDNNEFLGINFGMPIFNNKGKFIGVIGYTIDLLEISETILDPKFDFFEGDL
RFLMNDQGIIAIHKNKNAILKTLFDINKDQSAQLIVEAVKNHKDEILDNYIASTGDLSYASISSFSTLGNSSHWSVIVTA
PKKSVLAPLYKLQYIIISVAIIALIAILAVVYFFIRKIIGSRIPLILKSLENFFRFLNHEKIEVQTIEIKANDELGKMGK
TINENILATKQGLEQDAKAVKESVETVGVVESGNLTARITANPRNPQLIELKNVLNRLLDVLQTKVGSDMNAIHKIFEEY
KSLDFRNKLDNANGSVEVTTNALGDEIVKMLKQSSDFANHLASESSKLQSAVQNLTSSSNSQAASLEETAAALEEITSSM
QNVSVKTSDVITQSEEIKNVTGIIGDIADQINLLALNAAIEAARAGEHGRGFAVVADEVRKLAERTQKSLSEIEANTNLL
VQSINDMAESIKEQTAGITQINESVAQIDQTTKDNVEIANESAIISSTVSDIANNILEDVKKKRF
>YH503_Tlp13 C. coli  CXQ83_01115
MFRLSSVSSKLLLSVAISVILATALMIAIVSFQVASYSEKEARNTILLSSKRYVNYIQGMLNEEVTLTKGVATSLNEMFQ
NNDHIDIDLIESLIKNTFDSSHYAAYTFLYLKDTTVLSDMQNVDKKYISPDGKTFSMIFFDQIVEKSGGITTISTPNNFS
QLNLIQNIEQNAKYGDKDSVFVDSPRKLNYDNNEFLGINFGMPIFNNKGKFIGVIGYTIDLLEISETILDPKFDFFEGDL
RFLMNDQGIIAIHKNKNAILKTLFDINKDQSAQLIVEAVKNHKDEILDNYIASTGDLSYASISSFSTLGNSSHWSVIVTA
PKKSVLAPLYKLQYIIISVAIIALIAILAVVYFFIRKIIGSRIPLILKSLENFFRFLNHEKIEVQTIEIKANDELGKMGK
TINENILATKRGLEQDNQAVKESVQTVSVVEGGNLTARITANPRNPQLIELKNVLNRLLDVLQTKVGSDMNAIHKIFEEY
KSLDFRNKLDNANGSVEVTTNALGDEIVKMLKQSSDFANHLASESSKLQSAVQNLTSSSNSQAASLEETAAALEEITSSM
QNVSVKTSDVITQSEEIKNVTGIIGDIADQINLLALNAAIEAARAGEHGRGFAVVADEVRKLAERTQKSLSEIEANTNLL
VQSINDMAESIKEQTAGITQINESVAQIDQTTKDNVEIANESAIISSTVSDIANNILEDVKKKRF
>BG2108_Tlp14 C. coli BLD36_01725 
MNNIKIKLSVIANSIAIFALSILSIISFYFTKDSLYQSTLHAETDLLKATQISIEDFRSRNISLLNTLEKDILNLPYEAL
NSQDNIINNAGAILKYYRNSGNLLAVYIGLDNGENIVSDDLSEKKNTNITINGKANNYNATTREWYKEARNSNQIYITPA
YIDVVSNEYAITYSKALYKDGKFIGVLGFDVLLISLQDEITRTPGNTFVFDHKDRIFAATNKALLDPSVDHSPVLNAYKA
HGDNNFFSYKLNNEERLGVCTKVFAYTACITESTDVINKPIFKAAYIQVIALIIMISISIILLYFIVSKYLSPLAAIQTA
RITANPRNPQLIELKNVLNRLLDVLQTKVGSDMNAIHKIFEEYKSLDFRNKLDNANGSVEVTTNALGDEIVKMLKQSSDF
ANHLASESSKLQSAVQNLTSSSNSQAASLEETAAALEEITSSMQNVSVKTSDVITQSEEIKNVTGIIGDIADQINLLALN
AAIEAARAGEHGRGFAVVADEVRKLAERTQKSLSEIEANTNLLVQSINDMAESIKEQTAGITQINESVAQIDQTTKDNVE
IANESAIISSTVSDIANNILEDVKKKRF
>15-537360_Tlp14 C. coli  N149_RS07605
MNNIKIKLSVIANSIAIFALSILSIISFYFTKDSLYQSTLHAETDLLKATQISIENFRSRNISLLNALEKDILNLPYEAL
NSQDNIVNNVGAILKYYRNSGNVLAVYIGLDNGENIVSDDLSEKKNTNITINGKANNYNATTREWYKEARNSNQTYITPA
YIDVVSNEYAITYSKALYKDGKFIGVLGLDVLLISLQDEIARTPGNTFVFDHKDRVFAATNKALLDPSVDHSPVLNAYKA
HGDNNFFSYKLNNEERLGTCTKVFAYTACITESTDVINKPIFKAAYIQVIALIVMISISIILLYFIVSKYLSPLAAIQTG
LTSFFDFINHKTKNVSTIEIKSNDEFGQISKAINENILATKQGLEQDAKAVKESVETVGVVESGNLTARITANPRNPQLI
ELKNVLNRLLDVLQTKVGSDMNAIHKIFEEYKSLDFRNKLDNANGSVEVTTNALGDEIVKMLKQSSDFANHLASESSKLQ
SAVQNLTSSSNSQAASLEETAAALEEITSSMQNVSVKTSDVITQSEEIKNVTGIIGDIADQINLLALNAAIEAARAGEHG
RGFAVVADEVRKLAERTQKSLSEIEANTNLLVQSINDMAESIKEQTAGITQINESVAQIDQTTKDNVEIANESAIISNTV
SDIANNILEDVKKKRF
>YF2105_Tlp14 C. coli  BLD35_01720 pseudogene
MNNIKIKLSVIANSIAIFALSILSIISFYFTKDSLYQSTLHAETDLLKATQISIEDFRSRNISLLNTLEKDILNLPYEAL
NSQDNIINNAGAILKYYRNSGNLLAVYIGLDNGENIVSDDLSEKKNTNITINGKANNYNATTREWYKEARNSNQIYITPA
YIDVVSNEYAITYSKALYKDGKFIGVLGFDVLLISLQDEITRTPGNTFVFDHKDRIFAATNKALLDPSVDHSPVLNAYKA
HGDNNFFSYKLNNEERLGVCTKVFAYTACITESTDVINKPIFKAAYIQVIALIIMISISIILLYFIVSKYLSPLAAIQTG
LTSFFDFINHKTKNVSLLKQ..IWF.RSCLRARITANPRNPQLIELKNVLNRLLDVLQTKVGSDMNAIHKIFEEYKSLDF
RNKLDNANGSVEVTTNALGDEIVKMLKQSSDFANHLASESSKLQSAVQNLTSSSNSQAASLEETAAALEEITSSMQNVSV
KTSDVITQSEEIKNVTGIIGDIADQINLLALNAAIEAARAGEHGRGFAVVADEVRKLAERTQKSLSEIEANTNLLVQSIN
DMAESIKEQTAGITQINESVAQIDQTTKDNVEIANESAIISSTVSDIANNILEDVKKKRF
>YH501_Tlp14 C. coli  A6K30_01110
MNNIKIKLSVIANSIAIFALSILSIISFYFTKDSLYQSTLHAETDLLKATQISIENFRSRNISLLNALEKDILNLPYEAL
NSQDNIVNNVGAILKYYRNSGNLLAVYIGLDNGENIVSDDLSEKKNTNITINGKANNYNATTREWYKEARNSNQTYITPA
YIDVVSNEYAITYSKALYKDGKFIGVLGFDVLLISLQDEIARTPGNTFVFDHKDRVFAATNKALLDPSVDHSPVLNAYKA
HGDNNFFSYKLNNEERLGTCTKVFAYTACITESTDVINKPIFKAAYIQVIALIIMISISIILLYFIVSKYLSPLAAIQTG
LTSFFDFINHKTKNVSTIEIKSNDEFGQISKAINENILATKQGLEQDAKAVKESVETVGVVERGNLTARITANPRNPQLI
ELKNVLNKLLDVLQTKVGSDMNAIHKIFEEYKSLDFRNKLDNANGSVEVTTNALGDEIVKMLKQSSDFANHLASESSKLQ
SAVQNLTSSSNSQAASLEETAAALEEITSSMQNVSVKTSDVITQSEEIKNVTGIIGDIADQINLLALNAAIEAARAGEHG
RGFAVVADEVRKLAERTQKSLSEIEANTNLLVQSINDMAESIKEQTAGITQINESVAQIDQTTKDNVEIANESAIISSTV
SDIANNILEDVKKKRF
>YH502_Tlp14 C. coli  BU815_07825
MLKITKIKRKNMNNIKIKLSVIANSIAIFALSILSIISFYFTKDSLYQSTLHAKTDLLKATQISIENFRSRNISLLNALE
KDILNLPYEALNSQDNIVNNVGAILKYYRNSGNLLAVYIGLDNGENIVSDDLSEKKNTNITINGKANNYNATTREWYKEA
RNSNQIYITPAYIDVVSNEYAITYSKALYKDGKFIGVLGIDVLLTSLQDRIARTPGNTFVFDHKDRVFAATNKALLDPSV
DHSPVLNAYKTHGDYNFFTYGLDGKERLGACTKVFAYTACITESADIINKPIFKAAYIQVIALIVMISISIILLYFIVSK
YLSPLAAIQTGLTSFFDFINYKTKNVSTIEIKSNDEFGQISKTINENILATKQGLEQDAKAVKESVETVGVVESGNLTAR
ITANPRNPQLIELKNVLNRLLDVLQTKVGSDMNAIHKIFEEYKSLDFRNKLDNANGSVEVTTNALGDEIVKMLKQSSDFA
NHLASESSKLQSAVQNLTSSSNSQAASLEETAAALEEITSSMQNVSVKTSDVITQSEEIKNVTGIIGDIADQINLLALNA
AIEAARAGEHGRGFAVVADEVRKLAERTQKSLSEIEANTNLLVQSINDMAESIKEQTAGITQINESVAQIDQTTKDNVEI
ANESAIISSTVSDIANNILEDVKKKRF
>YH503_Tlp14 C. coli  CXQ83_07750
MLKITKIKRKNMNNIKIKLSVIANSIAIFALSILSIISFYFTKDSLYQSTLHAKTELLKATQISIEDFRSRNISLLNTLE
KDILNLPYEALNSQDNIINNAGAILKYYRNSGNLLAVYIGLDNGENIVSDDLSEKKNTNITINGKANNYNATTREWYKEA
RNSNQIYITPAYIDVVSNEYAITYSKALYKDGKFIGVLGIDVLLTSLQDRIARTPGNTFVFDHKDRVFAATNEALLDPSV
DHSPVLNAYKAHGDNNFFSYKLNNEERLGACTKAFAYTACITESTDVINKPIFKAAYIQVIALIIMISISIILLYFIVSK
YLSPLAAIQTGLTSFFDFINHKTKNVSTIEIKTNDEFGQISKTINENILATKQGLEQDAKAVKESVETVGVVERGNLTAR
ITANPRNPQLIELKNVLNRLLDVLQTKVGSDMNAIHKIFEEYKSLDFRNKLDNANGSVEVTTNALGDEIVKMLKQSSDFA
NHLASESSKLQSAVQNLTSSSNSQAASLEETAAALEEITSSMQNVSVKTSDVITQSEEIKNVTGIIGDIADQINLLALNA
AIEAARAGEHGRGFAVVADEVRKLAERTQKSLSEIEANTNLLVQSINDMAESIKEQTAGITQINESVAQIDQTTKDNVEI
ANESAIISSTVSDIANNILEDVKKKRF
>ZV1224_Tlp14a C. coli  BLD43_01940
MNNIKIKLSVIANSIAIFALSILSIISFYFTKDSLYQSTLHTETELLKAAQISIEDFRSRNISLLNALEKDILNLPYEAL
NSQDNIINNVGAILKYYRNSGNLLAVYIGLDNGENIVSDDLSEKKNTNITINGKANNYNATTREWYKEARNSNQTYITPA
YIDVVSNEYAITYSKALYKDGKFIGVLGFDVLLIDLQDKIARTPGNTFVFDHQDRIFAATNKALLDPSVDHSPVLNAYKA
HGDNNFFSYKLNNEERLGVCTKVFAYTACITESTDVINKPIFKAAYIQVIALIIMISISIILLYFIVSKYLSPLAAIQTG
LTSFFDFINHKTKNVSTIDVKTNDEFGQISKAINENILATKQGLEQDAKAVKESVETVGVVESGNLTARITANPRNPQLI
ELKNVLNRLLDVLQTKVGSDMNAIHKIFEEYKSLDFRNKLDNANGSVEVTTNALGDEIVKMLKQSSDFANHLASESSKLQ
SAVQNLTSSSNSQAASLEETAAALEEITSSMQNVSVKTSDVITQSEEIKNVTGIIGDIADQINLLALNAAIEAARAGEHG
RGFAVVADEVRKLAERTQKSLSEIEANTNLLVQSINDMAESIKEQTAGITQINESVAQIDQTTKDNVEIANESAIISSTV
SDIANNILEDVKKKRF
>ZV1224_Tlp14b C. coli  D43_09415
MNNIKIKLSVIANSIAIFALSILSIISFYFTKDSLYQSTLHTETELLKAAQISIEDFRSRNISLLNALEKDILNLPYEAL
NSQDNIINNVGAILKYYRNSGNLLAVYIGLDNGENIVSDDLSEKKNTNITINGKANNYNATTREWYKEARNSNQTYITPA
YIDVVSNEYAITYSKALYKDGKFIGVLGFDVLLIDLQDKIARTPGNTFVFDHQDRIFAATNKALLDPSVDHSPVLNAYKA
HGDNNFFSYKLNNEERLGVCTKVFAYTACITESTDVINKPIFKAAYIQVIALIIMISISIILLYFIVSKYLSPLAAIQTG
LTSFFDFINHKTKNVSTIDVKTNDEFGQISKAINENILATKQGLEQDAKAVKESVETVGVVESGNLTARITANPRNPQLI
ELKNVLNRLLDVLQTKVGSDMNAIHKIFEEYKSLDFRNKLDNANGSVEVTTNALGDEIVKMLKQSSDFANHLASESSKLQ
SAVQNLTSSSNSQAASLEETAAALEEITSSMQNVSVKTSDVITQSEEIKNVTGIIGDIADQINLLALNAAIEAARAGEHG
RGFAVVADEVRKLAERTQKSLSEIEANTNLLVQSINDMAESIKEQTAGITQINESVAQIDQTTKDNVEIANESAIISSTV
SDIANNILEDVKKKRF
>14983A_Tlp14 C. coli  CC14983A_RS01045
MNNIKIKLSVIANSIAIFALSILSIISFYFTKDSLYQSTLHAETDLLKATQISIEDFRSRNISLLNTLEKDILNLPYEAL
NSQDNIVNNVGAILKYYRNSGNLLAVYIGLDNGENIVSDDLSEKKNTNITINGKANNYNATTREWYKEARNSNQTYITPA
YIDVVSNEYAITYSKALYKDGKFIGVLGFDVLLINLQDEIARTPGNTFVFDHQDRIFAATNKALLDPSVDHSPVLNAYKA
HGDNNFFSYKLNNEERLGVCTKVFAYTACITESTDVINKPIFKAAYIQVIALIVMISISIILLYFIVSKYLSPLAAIQTG
LTSFFDFINHKTKNVSTIEIKSNDEFGQISKTINENILATKQGLEQDAKAVKESVETVGVVESGNLTARITANPRNPQLI
ELKNVLNRLLDVLQTKVGSDMNAIHKIFEEYKSLDFRNKLDNANGSVEVTTNALGDEIVKMLKQSSDFANHLASESSKLQ
SAVQNLTSSSNSQAASLEETAAALEEITSSMQNVSVKTSDVITQSEEIKNVTGIIGDIADQINLLALNAAIEAARAGEHG
RGFAVVADEVRKLAERTQKSLSEIEANTNLLVQSINDMAESIKEQTAGITQINESVAQIDQTTKDNVEIANESAIISSTV
SDIANNILEDVKKKRF
>CG8421_Tlp14 CJ8421_RS00740
MNNIKIKLSVIANSIAIFALSILSIISFYFTKDSLYQSTLYTETELLKATQISIEDFRSRNISLLNTLEKDILKLPYEAL
NSQDNIVNNVGAILKYYRNSGNLLAVYIGLDNGENIMSSDLSEKKNTNITINGKANNYNATTREWYKEARNSNQIYITPA
YIDAISNEYCITYSKALYKDGKFIGVLGIDILLTSLQDQIARTPGNTFVFDNKDKIFAATNEALLDPSVDHSPVLNAYKA
HGDNNFFSYKLNNEERLGACTKVFAYTACITESADIINKPIFKAAYIQVIALIVMISISIVSKYLSPLAAIQTGLTSFFD
FINYKTKNVSTIEVKSNDEFGQISNAINENILATKRGLEQDNQAVKESVQTVSVVEGGNLTARITANPRNPQLIELKNVL
NKLLDVLQARVGSDMNAIHKIFEEYKSLDFRNKLENASGSVELTTNALGDEIVKMLKQSSDFANALANESGKLQTAVQSL
TTSSNSQAQSLEETAAALEEITSSMQNVSVKTSDVITQSEEIKNVTGIIGDIADQINLLALNAAIEAARAGEHGRGFAVV
ADEVRKLAERTQKSLSEIEANTNLLVQSINDMAESIKEQTAGITQINDSVAQIDQTTKDNVEIANESAIISSTVSDIANN
ILEDVKKKRF
>00-1597_Tlp14  PJ17_RS00730
MNNIKIKLSVIANSIAIFALSILSIISFYFTKDSLYQSTLYTETELLKATQISIEDFRSRNISLLNTLEKDILKLPYEAL
NSQDNIVNNVGAILKYYRNSGNLLAVYIGLDNGENIMSSDLSEKKNTNITINGKANNYNATTREWYKEARNSNQIYITPA
YIDVVSNEYCITYSKALYKDGKFIGVLGFDVLLTSLQDRIARTPGNTFVFDHKDKVFAATNKALLDPSVDHSPVLNAYKA
HGDNNFFSYKLNNEERLGACTKVFAYTACITESTDVINKPIFKAAYIQVIALIIMISISIILLYFIVSKYLSPLAAIQTG
LTSFFDFINYKTKNVSTIEVKSNDEFGQISNAINENILATKRGLEQDNQAVKESVQTVSVVEGGNLTARITANPRNPQLI
ELKNVLNRLLDALQARVGSDMNEIQRVFNSYKSLDFTTEVKDANGAVEVTTNALGQEIIKMLKQSSDFANALANESGKLQ
TAVQSLTTSSNSQAQSLEETAAALEEITSSMQNVSVKTSDVITQSEEIKNVTGIIGDIADQINLLALNAAIEAARAGEHG
RGFAVVADEVRKLAERTQKSLSEIEANTNLLVQSINDMAESIKEQTAGITQINDSVAQIDQTTKDNVEIANESAIISSTV
SDIANNILEDVKKKR
>PT14_Tlp14 A911_00695
MNNIKIKLSVIANSIAIFALSILSIISFYFTKDSLYQSTLYTETELLKATQISIEDFRSRNISLLNTLEKDILKLPYEAL
NSQDNIVNNVGAILKYYRNSGNLLAVYIGLDNGENIMSSDLSEKKNTNITINGKANNYNATTREWYKEARNSNQIYITPA
YIDAVSNEYCITYSKALYKDGKFIGVLGIDILLTSLQDQIARTPGNTFVFDNKDKIFAATNEALLDPSVDHSPVLNAYKA
HGDNNFFSYKLNNEERLGACTKVFAYTACITESADIINKPIFKAAYIQVIALIVMISISIILLYFIVSKYLSPLAAIQTG
LTSFFDFINYKTKNVSTIEVKSNDEFGQISNAINENILATKRGLEQDNQAVKESVQTVSVVEGGNLTARITANPRNPQLI
ELKNVLNKLLDVLQARVGSDMNAIHKIFEEYKSLDFRNKLENASGSVELTTNALGDEIVKMLKQSSDFANALANESGKLQ
TAVQSLTTSSNSQAQSLEETAAALEEITSSMQNVSVKTSDVITQSEEIKNVTGIIGDIADQINLLALNAAIEAARAGEHG
RGFAVVADEVRKLAERTQKSLSEIEANTNLLVQSINDMAESIKEQTAGITQINDSVAQIDQTTKDNVEIANESAIISSTV
SDIANNILEDVKKKRF
>S3_Tlp14 CJS3_RS00720
MNNIKIKLSVIANSIAIFALSILSIISFYFTKDSLYQSTLYTETELLKATQISIEDFRSRNISLLNTLEKDILKLPYEAL
NSQDNIVNNVGAILKYYRNSGNLLAVYIGLDNGENIMSSDLSEKKNTNITINGKANNYNATTREWYKEARNSNQIYITPA
YIDAISNEYCITYSKALYKDGKFIGVLGIDILLTSLQDQIARTPGNTFVFDNKDKIFAATNEALLDPSVDHSPVLNAYKA
HGDNNFFSYKLNNEERLGACTKVFAYTACITESADIINKPIFKAAYIQVIALIVMISISIILLYFIVSKYLSPLAAIQTG
LTSFFDFINYKTKNVSTIEVKSNDEFGQISNAINENILATKRGLEQDNQAVKESVQTVSVVEGGNLTARITANPRNPQLI
ELKNVLNKLLDVLQARVGSDMNAIHKIFEEYKSLDFRNKLENASGSVELTTNALGDEIVKMLKQSSDFANALANESGKLQ
TAVQSLTTSSNSQAQSLEETAAALEEITSSMQNVSVKTSDVITQSEEIKNVTGIIGDIADQINLLALNAAIEAARAGEHG
RGFAVVADEVRKLAERTQKSLSEIEANTNLLVQSINDMAESIKEQTAGITQINDSVAQIDQTTKDNVEIANESAIISSTV
SDIANNILEDVKKRGFN
>14980A_Tlp14  CJ14980A_RS00690
MLKVLLQKLIKFKRKNMNNIKIKLSVIANSIAIFALSILSIISFYFTKDSLYQSTLYTETELLKATQISIEDFRSRNISL
LNTLEKDILKLPYEALNSQDNIVNNVGAILKYYRNSGNLLAVYIGLDNGENIMSSDLSEKKNTNITINGKANNYNATTRE
WYKEARNSNQIYITPAYIDAISNEYCITYSKALYKDGKFIGVLGIDILLTSLQDQIARTPGNTFVFDNKDKIFAATNEAL
LDPSVDHSPVLNAYKAHGDNNFFSYKLNNEERLGACTKVFAYTACITESADIINKPIFKAAYIQVIALIVMISISIILLY
FIVSKYLSPLAAIQTGLTSFFDFINYKTKNVSTIEVKSNDEFGQISNAINENILATKRGLEQDNQAVKESVQTVSVVEGG
NLTARITANPRNPQLIELKNVLNKLLDVLQARVGSDMNAIHKIFEEYKSLDFRNKLENASGSVELTTNALGDEIVKMLKQ
SSDFANALANESGKLQTAVQSLTTSSNSQAQSLEETAAALEEITSSMQNVSVKTSDVITQSEEIKNVTGIIGDIADQINL
LALNAAIEAARAGEHGRGFAVVADEVRKLAERTQKSLSEIEANTNLLVQSINDMAESIKEQTAGITQINDSVAQIDQTTK
DNVEIANESAIISSTVSDIANNILEDVKKKRF
>MTVDSCj16_Tlp14  CjMTVDSCj16_0202
MNNIKIKLSVIANSIAIFALSILSIISFYFTKDSLYQSTLYTETELLKATQISIEDFRSRNISLLNTLEKDILKLPYEAL
NSQDNIVNNVGAILKYYRNSGNLLAVYIGLDNGENIMSSDLSEKKNTNITINGKANNYNATTREWYKEARNSNQINITPA
YIDAISNEYCITYSKALYKDGKFIGVLGIDILLTSLQDQIARTPGNTFVFDNKDKIFAATNEALLDPSVDHSPVLNAYKA
HGDNNFFSYKLNNEERLGACTKVFAYTACITESADIINKPIYKAAFIQVIALIVMISISIILLYFIVSKYLSPLAAIQTG
LTSFFDFINYKTKNVSTIEVKSNDEFGQISNAINENILATKRGLEQDNQAVKESVQTVSVVEGGNLTARITANPRNPQLI
ELKNVLNKLLDVLQARVGSDMNAIHKIFEEYKSLDFRNKLENASGSVELTTNALGDEIVKMLKQSSDFANALANESGKLQ
TAVQSLTTSSNSQAQSLEETAAALEEITSSMQNVSVKTSDVITQSEEIKNVTGIIGDIADQINLLALNAAIEAARAGEHG
RGFAVVADEVRKLAERTQKSLSEIEANTNLLVQSINDMAESIKEQTAGITQINDSVAQIDQTTKDNVEIANESAIISSTV
SDIANNILEDVKKKRF
>BFR-CA-9557_Tlp14 C. coli AB430_RS00540
MNNIKIKLSVIANSIAIFALSILSIISFYFTKDSLYQSTLHAETDLLKATQISIENFRSRNISLLNALEKDILNLPYEAL
NSQDNIVNNVGAILKYYRNSGNVLAVYIGLDNGENIVSDDLSEKKNTNITINEKANNYNATTREWYKEARNSNQTYITPA
YIDVVSNEYAITYSKALYKDGKFIGVLGFDVLLISLQDEIARTPGNTFVFDHKDRVFAATNKALLDPSVDHSPVLNAYKA
HGDNNFFSYKLNNEERLGTCTKVFAYTACITESTDVINKPIFKAAYIQVIALIIMISISIILLYFIVSKYLSPLAAIQTG
LTSFFDFINHKTKNVSTIDVKTNDEFGQISKAINENILATKQGLEQDAKAVKESVETVGVVERGNLTARITANPRNPQLI
ELKNVLNRLLDVLQTKVGSDMNAIHKIFEEYKSLDFRNKLDNANGSVEVTTNALGDEIVKMLKQSSDFANHLASESSKLQ
SAVQNLTSSSNSQAASLEETAAALEEITSSMQNVSVKTSDVITQSEEIKNVTGIIGDIADQINLLALNAAIEAARAGEHG
RGFAVVADEVRKLAERTQKSLSEIEANTNLLVQSINDMAESIKEQTAGITQINESVAQIDQTTKDNVEIANESAIISSTV
SDIANNILEDVKKKRF
>CFSAN032805_Tlp14 C. coli  CPG34_01055
MLKITKIKRKNMNNIKIKLSVIANSIAIFALSILSIISFYFTKDSLYQSTLHAETDLLKATQISIENFRSRNISLLNALE
KDILNLPYEALNSQDNIVNNVGAILKYYRNSGNLLAVYIGLDNGENIVSDDLSEKKNTNITINGKANNYNATTREWYKEA
RNSNQTYITPAYIDVVSNEYAITYSKALYKDGKFIGVLGFDVLLINLQDEIARTPGNTFVFDHKDRVFAAANKALLDPSV
DHSPVLNAYKAHGDNNFFSYKLNNEERLGTCTKVFAYTACITESTDVINKPIFKAAYIQVIALIVMISISIILLYFIVSK
YLSPLAAIQTGLTSFFDFINHKTKNVSTIDVKTNDEFGQISKTINENILATKQGLEQDAKAVKESVETVGVVERGNLTAR
ITANPRNPQLIELKNVLNKLLDVLQTKVGSDMNAIHKIFEEYKSLDFRNKLDNANGSVEVTTNALGDEIVKMLKQSSDFA
NHLASESSKLQSAVQNLTSSSNSQAASLEETAAALEEITSSMQNVSVKTSDVITQSEEIKNVTGIIGDIADQINLLALNA
AIEAARAGEHGRGFAVVADEVRKLAERTQKSLSEIEANTNLLVQSINDMAESIKEQTAGITQINESVAQIDQTTKDNVEI
ANESAIISSTVSDIANNILEDVKKKRF
>MG1116_Tlp14 C. coli
MNNIKIKLSVIANSIAIFALSILSIISFYFTKDSLYQSTLHAETDLLKATQISIEDFRSRNISLLNTLEKDILNLPYEAL
NSQDNIINNAGAILKYYRNSGNLLAVYIGLDNGENIVSDDLSEKKNTNITINGKANNYNATTREWYKEARNSNQIYITPA
YIDVVSNEYAITYSKALYKDGKFIGVLGFDVLLISLQDEIARTPGNTFVFDHQDRIFAATNKALLDPSVDHSPVLNAYKA
HGDNNFFSYKLNNEERLGVCTKVFAYTACITESTDVINKPIFKAAYIQVIALIVMISISIILLYFIVSKYLSPLATITKN
VSTIDIKTNDEFGQISKAINENILATKQGLEQDAKAVKESVETVGVVESGNLTARITANHARITANPRNPQLIELKNVLN
RLLDVLQTKVGSDMNAIHKIFEEYKSLDFRNKLDNANGSVEVTTNALGDEIVKMLKQSSDFANHLASESSKLQSAVQNLT
SSSNSQAASLEETAAALEEITSSMQNVSVKTSDVITQSEEIKNVTGIIGDIADQINLLALNAAIEAARAGEHGRGFAVVA
DEVRKLAERTQKSLSEIEANTNLLVQSINDMAESIKEQTAGITQINESVAQIDQTTKDNVEIANESAIISSTVSDIANNI
LEDVKKKRF
>WA333_Tlp14 C. coli BLD33_00790
MNNIKIKLSVIANSIAIFALSILSIISFYFTKDSLYQSTLHAETDLLKATQISIEDFRSRNISLLNALEKDILNLPYEAL
NSQDNIVNNVGAILKYYRNSGNLLAVYIGLDNGENIVSDDLSEKKNTNITINGKANNYNATTREWYKEARNSNQTYITPA
YIDVVSNEYAITYSKALYKDGKFIGVLGFDVLLISLQDLIARTPGNTFVFDHKDRVFAATNKALLDPSVDHSPVLNAYKA
HGDNNFFSYKLNNEERLGTCTKVFAYTACITESTDVINKPIFKAAYIQVIALIVMISISIILLYFIVSKYLSPLAAINHK
TKNVSTIEIKSNDEFGQISKTINENILATKQGLEQDAKAVKESVETVGVVESGNLTARITANPRNPQLIELKNVLNRLLD
VLQTKVGSDMNAIHKIFEEYKSLDFRNKLDNANGSVEVTTNALGDEIVKMLKQSSDFANHLASESSKLQSAVQNLTSSSN
SQAASLEETAAALEEITSSMQNVSVKTSDVITQVEIEANTNLLVQSINDMAESIKEQTAGITQINESVAQIDQTTKDNVE
IANESAIISSTVSDIANNILEDVKKKRF
>CVM N29710_Tlp14 C. coli G157_RS01095
MNNIKIKLSVIANSIAIFALSILSIISFYFTKDSLYQSTLYAETEFLKATQVSIEDFRSRNISLLNALEKDILNLPYEAL
NSQDNIVNNAGVILKYYRDSGNFLAVYIGLDNGENIVSNDLSEKKNTNITINGKANNYNATTREWYKEARNSNQIYIAPA
YIDAVSNEYTITYSKALYKDGKFIGVLGIDTLLTGLQDAIARTPGNAFVFNSKDEIFAAPNKALLDPSVDYSPILNAYKL
NGDNNFFSYELNNEEGLGVCKKIFTYTACITESVDVINEPIFKAVYIQVIALIIMISISIILLYFIVSKYLSPLAAIQTG
LTSFFDFINHKTKNVSTIEIKSNDEFGQISKTINENILATKQGLEQDAKAVKESVETVGVVESGNLTARITANPRNPQLI
ELKNVLNKLLDVLQAKVGSDMNEIQRVFNSYKSLDFTTEVKDANGAVEVTTNALGQEIIKMLKQSSDFANHLASESSKLQ
SAVQNLTSSSNSQAASLEETAAALEEITSSMQNVSVKTSDVITQSEEIKNVTGIIGDIADQINLLALNAAIEAARAGEHG
RGFAVVADEVRKLAERTQKSLSEIEANTNLLVQSINDMAESIKEQTAGITQINESVAQIDQTTKDNVEIANESAIISSTV
SDIANNILEDVKKKRF
>OR12_Tlp14 C. coli ATE51_RS01090
MNNIKIKLSVIANSIAIFALSILSIISFYFTKDSLYQSTLHAETDLLKATQISIEDFRSRNISLLNTLEKDILNLPYEAL
NSQDNIVNNVGAILKYYRNSGNLLAVYIGLDNGENIVSDDLSEKKNTNITINGKANNYNATTREWYKEARNSNQTYITPA
YIDVVSNEYAITYSKALYKDGKFIGVLGIDVLLTNLQDEIARTPGNTFVFDHKDRVFAATNKALLDPSVDHSPVLNAYKA
HGDNNFFSYKLNNEERLGTCTKVFAYTACITESTDVINKPIFKAAYIQVIALIIMISISIILLYFIVSKYLSPLAAIQTG
LTSFFDFINHKTKNVSTIEIKTNDEFGQISKTINENILATKQGLEQDAKAVKESVETVGVVERGNLTARITANPRNPQLI
ELKNVLNKLLDVLQTKVGSDMNAIHKIFEEYKSLDFRNKLDNANGSVEVTTNALGDEIVKMLKQSSDFANHLASESSKLQ
SAVQNLTSSSNSQAASLEETAAALEEITSSMQNVSVKTSDVITQSEEIKNVTGIIGDIADQINLLALNAAIEAARAGEHG
RGFAVVADEVRKLAERTQKSLSEIEANTNLLVQSINDMAESIKEQTAGITQINESVAQIDQTTKDNVEIANESAIISSTV
SDIANNILEDVKKKRF
>BP3181_Tlp14 C. coli  BLD39_01710
MNNIKIKLSVIANSIAIFALSILSIISFYFTKDSLYQSTLYTETELLKATQISIEDFRSRNISLLNTLEKDILNLPYEAL
NSQDNIINNAGAILKYYRNSGNLLAVYIGLDNGENIVSDDLSEKKNTNITINGKANNYNATTREWYKEARNSNQMYITPA
YIDVVSNEYAITYSKALYKDGKFIGVLGFDVLLTSLQDRIARTPGNSFVFDHKDRIFAATNKALLDPSVDHSPVLNAYKA
HGDNNFFSYKLNNEERLGVCTKVFAYTACITESADIINKPIFKAAYIQVIALIVMISISIILLYFIVSKYLSPLAAIQTG
LTSFFDFINHKTKNVSTIEIKSNDEFGQISKTINENILATKQGLEQDAKAVKESVETVGVVESGNLTARITANPRNPQLI
ELKNVLNRLLDVLQTKVGSDMNAIHKIFEEYKSLDFRNKLDNANGSVEVTTNALGDEIVKMLKQSSDFANHLASESSKLQ
SAVQNLTSSSNSQAASLEETAAALEEITSSMQNVSVKTSDVITQSEEIKNVTGIIGDIADQINLLALNAAIEAARAGEHG
RGFAVVADEVRKLAERTQKSLSEIEANTNLLVQSINDMAESIKEQTAGITQINESVAQIDQTTKDNVEIANESAIISSTV
SDIANNILEDVKKKRF
>RM4661_Tlp14 C. coli YSS_RS08195
MNNIKIKLSVIANSIAIFALSILSIISFYFTKDSLYKSTLYAETEFLKATQVSIENFRSRNISLLNALEKDILNLPYEAL
NSQDNIVNNAGAILKYYRNSGNFLAVYIGLDNGENIVSDDLSEKKNTNITINGKANNYNATTREWYKEARNSNQIYIVPA
YIDTVSNEYTITYSKALYKDGKFIGVLGIDALLTGLQDAIARTPGNAFVFNSKDEIFAAPNKALLDPSVDYSPILNAYKL
NGDNNFFSYELNNEEGLGVCKKIFTYTACITESVDVINEPIFKAVYIQVIALIIMISISIILLYFIVSKYLSPLAAIQTG
LTSFFDFINHKTKNVSTIDVKTNDEFGQISKAINENILATKQGLEQDAKAVKESVETVGVVESGNLTARITANPRNPQLI
ELKNVLNRLLDVLQTKVGSDMNAIHKIFEEYKSLDFRNKLDNASGNVEVTTNALGDEIVKMLKQSSDFANHLASESSKLQ
SAVQNLTSSSNSQAASLEETAAALEEITSSMQNVSVKTSDVITQSEEIKNVTGIIGDIADQINLLALNAAIEAARAGEHG
RGFAVVADEVRKLAERTQKSLSEIEANTNLLVQSINDMAESIKEQTAGITQINESVAQIDQTTKDNVEIANESAIISNTV
SDIANSILEDVEKEKVLIDCSLTPSLN
>01-1512_Tlp14  PJ19_RS00730
MNNIKIKLSVIANSIAIFALSILSIISFYFTKDSLYQSTLYTETELLKATQISIEDFRSRNISLLNTLEKDILKLPYEAL
NSQDNIVNNVGAILKYYRNSGNLLAVYIGLDNGENIMSSDLSEKKNTNITINGKANNYNATTREWYKEARNSNQIYITPA
YIDAISNEYCITYSKALYKDGKFIGVLGIDILLTSLQDQIARTPGNTFVFDNKDKIFAATNEALLDPSVDHSPVLNAYKA
HGDNNFFSYKLNNEERLGACTKVFAYTACITESADIINKPIYKAAFIQVIALIVMISISIILLYFIVSKYLSPLAAIQTG
LTSFFDFINYKTKNVSTIEVKSNDEFGQISNAINENILATKRGLEQDNQAVKESVQTVSVVEGGNLTARITANPRNPQLI
ELKNVLNKLLDVLQARVGSDMNAIHKIFEEYKSLDFRNKLENASGSVELTTNALGDEIVKMLKQSSDFANALANESGKLQ
TAVQSLTTSSNSQAQSLEETAAALEEITSSMQNVSVKTSDVITQSEEIKNVTGIIGDIADQINLLALNAAIEAARAGEHG
RGFAVVADEVRKLAERTQKSLSEIEANTNLLVQSINDMAESIKEQTAGITQINDSVAQIDQTTKDNVEIANESAIISSTV
SDIANNILEDVKKKRF
>00-0949_Tlp14  PJ16_RS00730
MNNIKIKLSVIANSIAIFALSILSIISFYFTKDSLYQSTLYTETELLKATQISIEDFRSRNISLLNTLEKDILKLPYEAL
NSQDNIVNNVGAILKYYRNSGNLLAVYIGLDNGENIMSSDLSEKKNTNITINGKANNYNATTREWYKEARNSNQIYITPA
YIDAISNEYCITYSKALYKDGKFIGVLGIDILLTSLQDQIARTPGNTFVFDNKDKIFAATNEALLDPSVDHSPVLNAYKA
HGDNNFFSYKLNNEERLGACTKVFAYTACITESADIINKPIYKAAFIQVIALIVMISISIILLYFIVSKYLSPLAAIQTG
LTSFFDFINYKTKNVSTIEVKSNDEFGQISNAINENILATKRGLEQDNQAVKESVQTVSVVEGGNLTARITANPRNPQLI
ELKNVLNKLLDVLQARVGSDMNAIHKIFEEYKSLDFRNKLENASGSVELTTNALGDEIVKMLKQSSDFANALANESGKLQ
TAVQSLTTSSNSQAQSLEETAAALEEITSSMQNVSVKTSDVITQSEEIKNVTGIIGDIADQINLLALNAAIEAARAGEHG
RGFAVVADEVRKLAERTQKSLSEIEANTNLLVQSINDMAESIKEQTAGITQINDSVAQIDQTTKDNVEIANESAIISSTV
SDIANNILEDVKKKRF
>R14_Tlp14 30_RS00720
MNNIKIKLSVIANSIAIFALSILSIISFYFTKDSLYQSTLYTETELLKATQISIEDFRSRNISLLNTLEKDILKLPYEAL
NSQDNIVNNVGAILKYYRNSGNLLAVYIGLDNGENIMSSDLSEKKNTNITINGKANNYNATTREWYKEARNSNQIYITPA
YIDAISNEYCITYSKALYKDGKFIGVLGIDILLTSLQDQIARTPGNTFVFDNKDKIFAATNEALLDPSVDHSPVLNAYKT
HGDYNFFTYGLDGKERLGACTKVFAYTACITESADIINKPIFKAAYIQVIALIVMISISIILLYFIVSKYLSPLAAIQTG
LTSFFDFINYKTKNVSTIEVKSNDEFGQISNAINENILATKRGLEQDNQAVKESVQTVSVVEGGNLTARITANPRNPQLI
ELKNVLNRLLDALQARVGSDMNEIQRVFNSYKSLDFTTEVKDANGAVEVTTNALGQEIIKMLKQSSDFANALANESGKLQ
TAVQSLTTSSNSQAQSLEETAAALEEITSSMQNVSVKTSDVITQSEEIKNVTGIIGDIADQINLLALNAAIEAARAGEHG
RGFAVVADEVRKLAERTQKSLSEIEANTNLLVQSINDMAESIKEQTAGITQINDSVAQIDQTTKDNVEIANESAIISSTV
SDIANNILEDVKKKRFF
>FJ3124_Tlp14  BLD38_01530
MNNIKIKLSVIANSIAIFALSILSIISFYFTKDSLYQSTLYTETELLKATQISIEDFRSRNISLLNTLEKDILKLPYEAL
NSQDNIVNNVGAILKYYRNSGNLLAVYIGLDNGENIMSSDLSEKKNTNITINGKANNYNATTREWYKEARNSNQIYITPA
YIDAISNEYCITYSKALYKDGKFIGVLGIDILLTSLQDQIARTPGNTFVFDNKDKIFAATNEALLDPSVDHSPVLNAYKA
HGDNNFFSYKLNNEERLGACTKVFAYTACITESADIINKPIFKAAYIQVIALIVMISISIILLYFIVSKYLSPLAAIQTG
LTSFFDFINYKTKNVSTIEVKSNDEFGQISNAINENILATKRGLEQDNQAVKESVQTVSVVEGGNLTARITANPRNPQLI
ELKNVLNKLLDVLQARVGSDMNAIHKIFEEYKSLDFRNKLENASGSVELTTNALGDEIVKMLKQSSDFANALANESGKLQ
TAVQSLTTSSNSQAQSLEETAAALEEITSSMQNVSVKTSDVITQSEEIKNVTGIIGDIADQINLLALNAAIEAARAGEHG
RGFAVVADEVRKLAERTQKSLSEIEANTNLLVQSINDMAESIKEQTAGITQINDSVAQIDQTTKDNVEIANESAIISSTV
SDIANNILEDVKKKRF
>MTVDSCj13_Tlp14  MTVDSCj13_0139
MNNIKIKLSVIANSIAIFALSILSIISFYFTKDSLYQSTLYTETELLKATQISIEDFRSRNISLLNTLEKDILKLPYEAL
NSQDNIVNNAGAILKYYRNSGNLLAVYIGLDNGENIMSSDLSEKKNTNITINGKANNYNATTREWYKEARNSNQIYITPA
YIDAISNEYCITYSKALYKDGKFIGVLGIDILLTSLQDQIARTPGNTFVFDNKDKIFAATNEALLDPSVDHSPVLNAYKA
HGDNNFFSYKLNNEERLGACTKVFAYTACITESADIINKPIFKAAYIQVIALIVMISISIILLYFIVSKYLSPLAAIQTG
LTSFFDFINYKTKNVSTIEVKSNDEFGQISNAINENILATKRGLEQDNQAVKESVQTVSVVESGNLTARITANPRNPQLI
ELKNVLNKLLDVLQARVGSDMNAIHKIFEEYKSLDFRNKLENASGSVELTTNALGDEIVKMLKQSSDFANALANESGKLQ
TAVQSLTTSSNSQAQSLEETAAALEEITSSMQNVSVKTSDVITQSEEIKNVTGIIGDIADQINLLALNAAIEAARAGEHG
RGFAVVADEVRKLAERTQKSLSEIEANTNLLVQSINDMAESIKEQTAGITQINDSVAQIDQTTKDNVEIANESAIISSTV
SDIANNILEDVKKKRF
>RM1875_Tlp15 C. coli YSQ_RS08640
MKLSIRKKMLMLGGICLVSMLITFGIFYYNNLQGSEKIAQITKNLINKEINVKVELLTKSMAIALGDLIKNVHSEEEKVK
IIATAIENFRFEEDKSGYFFVYQKTTVKAHPVRKDLIGTDLYNAKDENGVFYVRELYQRALEKGGFVTFHFTKPQPNGEN
TIAEKTAYSYLIPNADDLWISTGVYKDTLEPYIDGNLKNCYHFFSKNFFKTIIFFTLFILIIIPFIFIFYRNLITGVQGI
KTNITSFFDFINHKTKNVSTIEVKSNDEFGQISKAINENILATKQGLEQDAKAVKESVETVGVVESGNLTARITANPRNP
QLIELKNVLNRLLDVLQTRVGSDMNAIHKIFEEYKSLDFRNKLDNANGSVEVTTNALGDEIVKMLKQSSDFANHLASESS
KLQSAVQNLTSSSNSQAASLEETAAALEEITSSMQNVSVKTSDVITQSEEIKNVTGIIGDIADQINLLALNAAIEAARAG
EHGRGFAVVADEVRKLAERTQKSLSEIEANTNLLVQSINDMAESIKEQTAGITQINESVAQIDQTTKDNVEIANESAIIS
STVSDIANNILEDVKKKRF
>76339_Tlp15 C. coli  BN865_RS01030 pseudogene
MQLSIRKKMLMLGGICLVSMLVTFGIFYYNNLQGSEKIAQTTKNLINKEIDVKVELLTKSMAIALGDLIRNVHSEEEKVK
IIATAIENFRFEEDKSGYFFVYQKTTVKAHPVRKDLIGTDLYNAKDENGVFYVRELYQRALEKGGFVTFHFTKPQPDGKS
TIAEKTAYSYLIPNTNDLWISTGVYKDTLESYIDGNLEELLSFFSKNFFKTIIFSILFILIIIPFIFIFYRNLITGVQGI
EANITSFFDFINHKTKDVSTIDVKTNDEFGQISKAINENILATKQGLEQDAKAVKESVETVGVVERGNLTARITANPRNP
QLIELKNVLNKLLDVLQTKVGSDMNAIHKIFEEYKSLDFRNKLDNANGSVEVTTNALGDEIVKMLKQSSDFANHLASESS
KLQSAVQNLTSSSNSQAASLEETAAALEEITSSMQNVSVKTSDVITQSEEIKNVTGIIGDIADQINLLALNAAIEAARAG
EHGRGFAVVADEVRKLAERTQKSLSEIEANTNLLVQSINDMAESIKEQTAGITQINESVAQIDQTTKDNVEIANESAIIS
NTVSDIANNILEDVRKKRF
>14983A_Tlp16 C. coli  CC14983A_RS08570
MQLSIRKKMLMLGAICFISMLATFAIFYYNNLQGSQKIAQTTKNLINKEIDIKVELLTKSMAIALGDLIKDVDDEKEKIK
IIATAIENFRFEEDQSGYFFVYQKTTVKAHPVRKDLIGTDLYNAKDENGIFYVRELYQRALDKGGFVTFHFTKPQPNGEN
TIAEKTAYSYLIPNTDDLWISTGVYKDTLEPYIDRSLEELLSFFSKSFFKTVLFSIIFILIIIPFIFIFYRNLIVGVQGI
DANITSFFNFINHKTKNVSTIEIKSNDEFGQISKAINENILATKQGLEQDAKAVKESVETVGVVESGNLTARITANPRNP
QLIELKNVLNRLLDVLQTKVGSDMNAIHKIFEEYKSLDFRNKLDNANGSVEVTTNALGDEIVKMLKQSSDFANHLASESS
KLQSAVQNLTSSSNSQAASLEETAAALEEITSSMQNVSVKTSDVITQSEEIKNVTGIIGDIADQINLLALNAAIEAARAG
EHGRGFAVVADEVRKLAERTQKSLSEIEANTNLLVQSINDMAESIKEQTAGITQINESVAQIDQTTKDNVEIANESAIIS
STVSDIANNILEDVKKKRF
>BFR-CA-9557_Tlp16 C. coli AB430_RS02525
MQLSIRKKMLMLGAICFISMLATFAIFYYNNLKGSQKIAQTTKNLINKEIDIKVELLTKSMAIALGDLIKDVDDEKEKIK
ISLPQLKILDLKRKSGYFFVYQKTTVKAHPVRKDLIGTDLHNAKDENGIFYVRELYQRALDKGGFVTFHFTKPQPNGENT
IAEKTAYSYLIPNADDLWISTGVYKDTLEPYIDRSLEELLSFFSKSFFKTVLFSIIFILIIIPFIFIFYRNLIVGVQGID
ANITSFFNFINHKTKNVSTIEIKSNDEFGQISKTINENILATKQGLEQDAKAVKESVETVGVVERGNLTARITANPRNPQ
LIELKNVLNKLLDVLQTKVGSDMNAIHKIFEEYKSLDFRNKLDNANGSVEVTTNALGDEIVKMLKQSSDFANHLASESSK
LQSAVQNLTSSSNSQAASLEETAAALEEITSSMQNVSVKTSDVITQSEEIKNVTGIIGDIADQINLLALNAAIEAARAGE
HGRGFAVVADEVRKLAERTQKSLSEIEANTNLLVQSINDMAESIKEQTAGITQINESVAQIDQTTKDNVEIANESAIISS
TVSDIANSILEDVKKKRF
>FB1_Tlp16 C. coli VC76_RS01090
MQLSIRKKMLMLGAICFISMLATFAIFYYNNLKGSQKIAQTTKNLINKEIDIKVELLTKSMAIALGDLIKDVDDEKEKIK
ISLPQLKILDLKRIKSGYFFVYQKTTVKAHPVRKDLIGTDLHNAKDENGIFYVRELYQRALDKGGFVTFHFTKPQPNGEN
TIAEKTAYSYLIPNADDLWISTGVYKDTLEPYIDRSLEELLSFFSKSFFKTVLFSIIFILIIIPFIFIFYRNLIVGVQGI
DANITSFFNFINHKTKNVSTIDVKTNDEFGLISKAINENILATKQGLEQDAKAVKESVETVGVVERGNLTARITANPRNP
QLIELKNVLNRLLDVLQTKVGSDMNAIHKIFEEYKSLDFRNKLDNANGSVEVTTNALGDEIVKMLKQSSDFANHLASESS
KLQSAVQNLTSSSNSQAASLEETAAALEEITSSMQNVSVKTSDVITQSEEIKNVTGIIGDIADQINLLALNAAIEAARAG
EHGRGFAVVADEVRKLAERTQKSLSEIEANTNLLVQSINDMAESIKEQTAGITQINESVAQIDQTTKDNVEIANESAIIS
STVSDIANNILEDVKKKRF
>HC2-48_Tlp16 C. coli  AR446_RS07110  pseudogene
MQLSIRKKMLMLGAICFISMLATFAIFYYNNLQGSQKIAQTTKNLINKEINIKVELLTKSMAIALGDLIKNVHSEEEKVK
IIATAIENFRFEEDKSGYFFVYQKTTVKAHPVRKDLIGSDLYNAKDENGIFYVRELYQRALDKGGFVTFHFTKPQPNGEN
TIAEKTAYSYLIPNADDLWISTGVYKDTLEPYIDRSLEELLSFFSKSFFKTVLFSIIFILIIIPFIFIFYRNLIVGVQGI
DANITSFFDFINHNKNVSTIDVKTNDEFGQISKAINENILATKQGLEQDAKAVKESVETVGVVESGNLTARITANPRNPQ
LIELKNVLNRLLDVLQTKVGSDMNAIHKIFEEYKSLDFRNKLDNANGSVEVTTNALGDEIVKMLKQSSDFANHLASESSK
LQSAVQNLTSSSNSQAASLEETAAALEEITSSMQNVSVKTSDVITQSEIEANTNLLVQSINDMAESIKEQTAGITQINES
VAQIDQTTKDNVEIANESAIISSTVSDIANNILEDVKKKRF
>OR12_Tlp16 C. coli ATE51_RS09705
MQLSIRKKMLMLGAICFISMLATFAIFYYNNLKGSQKIAQTTKNLINKEIDIKVELLTKSMAIALGDLIKDVDDEKEKIK
ISLPQLKILDLKRIKSGYFFVYQKTTVKAHPVRKDLIGTDLHNAKDENGIFYVRELYQRALDKGGFVTFHFTKPQPNGEN
TIAEKTAYSYLIPNADDLWISTGVYKDTLEPYIDRSLEELLSFFSKSFFKTVLFSIIFILIIIPFIFIFYRNLIVGVQGI
DANITSFFNFINHKTKNVSTIEIKSNDEFGQISKTINENILATKQGLEQDAKAVKESVETVGVVKRGNLTARITANPRNP
QLIELKNVLNKLLDVLQTKVGSDMNAIHKIFEEYKSLDFRNKLDNANGSVEVTTNALGDEIVKMLKQSSDFANHLASESS
KLQSAVQNLTSSSNSQAASLEETAAALEEITSSMQNVSVKTSDVITQSEEIKNVTGIIGDIADQINLLALNAAIEAARAG
EHGRGFAVVADEVRKLAERTQKSLSEIEANTNLLVQSINDMAESIKEQTAGITQINESVAQIDQTTKDNVEIANESAIIS
STVSDIANNILEDVKKKRF
>15-537360_Tlp16 C. coli  N149_RS08685
MQLSIRKKMLMLGAICFISMLATFAIFYYNNLKGSQKIAQTTKNLINKEIDIKVELLTKSMAIALGDLIKDVDDEKEKIK
ISLPQLKILDLKRIKSGYFFVYQKTTVKAHPVRKDLIGTDLHNAKDENGIFYVRELYQRALDKGGFVTFHFTKPQPNGEN
TIAEKTAYSYLIPNADDLWISTGVYKDTLEPYIDRSLEELLSFFSKSFFKTVLFSIIFILIIIPFIFIFYRNLIVGVQGI
DANITSFFNFINHKTKNVSTIEIKSNDEFGQISKAINENILATKQGLEQDAKAVKESVETVGVVESGNLTARITANPRNP
QLIELKNVLNRLLDALQARVGSDMNAIHKIFEEYKSLDFRNKLDNANGSVEVTTNALGDEIVKMLKQSSDFANHLASESS
KLQSAVQNLTSSSNSQAASLEETAAALEEITSSMQNVSVKTSDVITQSEEIKNVTGIIGDIADQINLLALNAAIEAARAG
EHGRGFAVVADEVRKLAERTQKSLSEIEANTNLLVQSINDMAESIKEQTAGITQINESVAQIDQTTKDNVEIANESAIIS
STVSDIANNILEDVKKKRF
>RM5611_Tlp16 C. coli  
MQLSIRKKMLMLGAICFISMLATFAIFYYNNLQGSQKIAQTTKNLINKEINIKVELLTKSMAIALGDLIKNVHSEEEKVK
IIATAIENFRFEEDKSGYFFVYQKTTVKAHPVRKDLIGSDLYNAKDENGIFYVRELYQRALDKGGFVTFHFTKPQPNGEN
TIAEKTAYSYLIPNADDLWISTGVYKDTLEPYIDRSLEELLSFFSKSFFKTVLFSIIFILIIIPFIFIFYRNLIVGVQGI
DANITSFFDFINHKTKNVSTIDVKTNDEFGQISKAINENILATKQGLEQDAKAVKESVETVGVVESGNLTARITANPRNP
QLIELKNVLNRLLDVLQTKVGSDMNAIHKIFEEYKSLDFRNKLDNANGSVEVTTNALGDEIVKMLKQSSDFANHLASESS
KLQSAVQNLTSSSNSQAASLEETAAALEEITSSMQNVSVKTSDVITQSEEIKNVTGIIGDIADQINLLALNAAIEAARAG
EHGRGFAVVADEVRKLAERTQKSLSEIEANTNLLVQSINDMAESIKEQTAGITQINESVAQIDQTTKDNVEIANESAIIS
STVSDIANNILEDVKKKRF
>YH502_Tlp16 C. coli  BU815_08075 pseudogene
MQLSIRKKMLMLGAICFISMLATFAIFYYNNLKGSQKIAQTTKNLINKEIDIKVELLTKSMAIALGDLIKDVDDEKEKIK
ISLPQLKILDLKRIKSGYFFVYQKTTVKAHPVRKDLIGTDLHNAKDENGIFYVRELYQRALDKGGFVTFHFTKPQPNGEN
TIAEKTAYSYLIPNADDLWISTGVYKDTLEPYIDRSLEELLSFFSKSFFKTVLFSIIFILIIIPFIFIFYRNLIVGVQGI
DANITSFFNFINHKTKNVSTIEIKSNDEFGQISKTINENILATKQGLEQDAKAVKESVETVGVVESGNLTARITANPRNP
QLIELKNVLNRLLDVLQTKVGSDMNAIHKIFEEYKSLDFRNKLDNANGSVEVTTNALGDEIVKMLKQSSDFANHLASESS
KLQSAVQNLTSSSNSQAASLEETAAALEEITSSMQNVSVKTSDVITQSEEIKNVTGIIGDIADQINLLALNAAIEAARAG
EHGRGFAVVADEVRKLAERTQKSLSEIEANTNLLVQSINDMAESIKEQTAGITQINESVAQIDQTTKDNVEIANESAIIS
STVSDIANNILEDVKKKRF
>YH503_Tlp16 C. coli  CXQ83_08000  CXQ83_08005
MQLSIRKKMLMLGAICFISMLATFAIFYYNNLKGSQKIAQTTKNLINKEIDIKVELLTKSMAIALGDLIKDVDDEKEKIK
ISLPQLKILDLKRIKSGYFFVYQKTTVKAHPVRKDLIGTDLHNAKDENGIFYVRELYQRALDKGGFVTFHFTKPQPNGEN
TIAEKTAYSYLIPNADDLWISTGVYKDTLEPYIDRSLEELLSFFSKSFFKTVLFSIIFILIIIPFIFIFYRNLIVGVQGI
DANITSFFNFINHKTKNVSTIEIKSNDEFGQISKTINENILATKRGLEQDNQAVKESVQTVSVVEGGNLTARITANPRNP
QLIELKNVLNRLLDVLQTKVGSDMNAIHKIFEEYKSLDFRNKLDNANGSVEVTTNALGDEIVKMLKQSSDFANHLASESS
KLQSAVQNLTSSSNSQAASLEETAAALEEITSSMQNVSVKTSDVITQSEEIKNVTGIIGDIADQINLLALNAAIEAARAG
EHGRGFAVVADEVRKLAERTQKSLSEIEANTNLLVQSINDMAESIKEQTAGITQINESVAQIDQTTKDNVEIANESAIIS
STVSDIANNILEDVKKKRF.
>4031_Tlp17 BN867_RS01210
MNFRSLNISTKLILSVAIGVILGIIVLVSTVSIYISENMEKEAKDSIFLASKRYTNYMEGILNETVALTKGTATSLNDMF
EHNNQVDADLIESLMKNLFDSSLYSAYTFLYLKDTSVLGDAQGIDKRYTSSDGKTFAMIYFDQTTGKSGGIETIQTPNNF
GNLKIIEQVEKNAKYGDKDSLFVGPPTKLNYDGKDFLGINFGMPIFNNKGKLIGVAGYTLDFSEVSETILDPKLDFFEGD
LRFLMTDKGVITIHKNHNAILKTLGDINKDPSVELVNNAVKEHKTVIIDDYVASTGDLSYASVSSFSTANNSSHWSMVVT
APKNSVLAPLKKLEIIFIIISFFILLVILIIVYVCVKKIVGSRIPVILKSLENFFHFLNHKKHEVDLISIKADDELGKMG
KMINENILATKKGLEQDNQAVKESVQTVSVVESGNLTARITANPRNPQLIELKNVLNKLLDVLQARVGSDMNAIHKIFEE
YKSLDFRNKLENASGSVELTTNALGDEIVKMLKQSSDFANALANESGKLQTAVQSLTTSSNSQAQSLEETAAALEEITSS
MQNVSVKTSDVITQSEEIKNVTGIIGDIADQINLLALNAAIEAARAGEHGRGFAVVADEVRKLAERTQKSLSEIEANTNL
LVQSINDMAESIKEQTAGITQINESVAQIDQTTKDNVEIANESAIISSTVSDIANNILEDVKKKRF
>76339_Tlp18 C. coli BN865_RS00790 BN865_RS07970  pseudogene
MFKSLNIGSKLVLSVAVSVIAAIAILITILSFEVASYAEKEAKDTIFLSSKRYANYMEGVLNESVVLTKGISASINEMFS
KHDQVGADLIESLLKNTFDSSGYAAYAFLYLKDPSVLSDTYNMDKKYKSQNGNTFAMIFFDETTGKSGGIKAIQTPDNFS
QLRIIQDIEKNARYGSRDTLFIGSPTKLNYDGTEFLGINFGMPIFNSKGNFIGVVGYSLDFLEISQAMLDPKLDFFEGDL
RALTTDQGVITIHKDKNAILKTLTDINKDPSVKLITDLIKEHKDALIDNYVASTGDLSYASVVSFNTLGDSSRWSMIVTA
PKKSALEPLFRLQFAIITTAIIALIVILFIVYFCVRKIVGIRIPVILKSLEDFFRFLNHEKIEVHTIKISSNDELGKMAK
AINENILATKQGLEQDAKAVKESVETVEVVERGNLTARITANPRNPQLIELKNVLNKLLDVLQTKVGSDMNAIHKIFEEY
KSLDFRNKLDNANGSVEVTTNALGDEIVKMLKQSSDFANHLASESSKLQSAVQNLTSSSNSQAASLEETAAALEEITSSM
QNVSVKLSDVITQSEEIKNVTGIIGDIADQINLLALNAAIEAARAGEHGRGFAVVADEVRKLAERTQKSLSEIEANTNLL
VQSINDMAESIKEQTAGITQINESVAQIDQTTKDNVEIANESAIISNTVSDIANNILEDVRKKRF
>T1-21_Tlp19a ASB61_00575 pseudogene
MNSIKIKLSLIANLIAIFALIVLGIVSFYFTKTSLYESTLKNQTDLLKVTQSTVEDFRSTNQSFTRALEKDIANLPYQSL
ITEENIINNVGPILKYYRHSINALNVYLGLNNGKVLLSQKSNDAKMPELRDDLDIKTKDWYQEALKTNDIFVTPAYLDTI
LKQYVITYSKAIYKDGKIIGVLGVDIPLEDLQNSVANTPGNTFLFDQKNKIFAATNKELLNPSIDHSPVLNAYKTHGDYN
FFTYGLDGKERLGTCTKVFAPLPTCSYPNRFNFILYFINYKTKNVSTIEVKSNDEFGQISNAINENILATKRGLEQDNQA
VKESVQTVSVVEGGNLTARITANPRNPQLIELKNVLNKLLDVLQARVGSDMNAIHKIFEEYKSLDFRNKLENASGSVELT
TNALGDEIVKMLKQSSDFANALANESGKLQTAVQSLTTSSNSQAQSLEETAAALEEITSSMQNVSVKTSDVITQSEEIKN
VTGIIGDIADQINLLALNAAIEAARAGEHGRGFAVVADEVRKLAERTQKSLSEIEANTNLLVQSINDMAESIKEQTAGIT
QINDSVAQIDQTTKDNVEIANESAIISSTVSDIANNILEDVKKKRF
>T1-21_Tlp19b ASB61_07215 pseudogene
MNNIKIKLSLIANSITIFALSILSIISFYFTKDSLYQSTLYTQTELLKATQISIEDFRSRNISLLNTLEKDILNLPYEAL
NSQDNIINNAGAILKYYRNSGNLLAVYIGLDNGENIVSDDLSEKKNTNITINGKANNYNATTREWYKEARNSNQMYITPA
YIDVVSNEYAITYSKALYKDGKFIGVLGFDVLLTSLQDRIARTPGNSFVFDHKDRIFAAANKALLDPSVDHSPVLNAYKA
HGDNNFFSYKLNNEERLGACTKVFAPLPTCSYPNRFNFILYFINYKTKNVSTIEVKSNDEFGQISNAINENILATKRGLE
QDNQAVKESVQTVSVVEGGNLTARITANPRNPQLIELKNVLNKLLDVLQARVGSDMNAIHKIFEEYKSLDFRNKLENASG
SVELTTNALGDEIVKMLKQSSDFANALANESGKLQTAVQSLTTSSNSQAQSLEETAAALEEITSSMQNVSVKTSDVITQS
EEIKNVTGIIGDIADQINLLALNAAIEAARAGEHGRGFAVVADEVRKLAERTQKSLSEIEANTNLLVQSINDMAESIKEQ
TAGITQINDSVAQIDQTTKDNVEIANESAIISSTVSDIANNILEDVKKKRF
>CO2-160_Tlp20a C. coli AR449_RS08085
MKSVKIKVSLIANLIAIVCLIFLGIITFIFVKDEVFNQVVKSESNYVRTAKNSMEAFKARNTAALESLAKNILKLPYEQI
SNQEALMRYVGKDLKVFRDAGGFLAVYIAQPDGELVVTNPDSDEKGLNFGIYGKADNYDARTRDYFKGAVKANGLYVTPS
YLDLTTNLPCFTYATPLYKEGKFIGVLAIDILVKDLQREFENLPGRTFVFDSENSIFVSTDKELLKPGYDVSPVANIAKD
KKDYEPFRYVRPLDGTQRFGVCAKVLGEYTACVGESIDYIEEPVFKIAYIQIAIVIITSIISVLLLYFIVSRYLSPLASI
QVGLNSFFDFINHKTKNVSTIDVKTNDEFGQISKAINENILATKQGLEQDAKAVKESVETVGVVESGNLTARITANPRNP
QLIELKNVLNRLLDVLQTKVGSDMNAIHKIFEEYKSLDFRNKLDNANGSVEVTTNALGDEIVKMLKQSSDFANHLASESS
KLQSAVQNLTSSSNSQAASLEETAAALEEITSSMQNVSVKTSDVITQSEEIKNVTGIIGDIADQINLLALNAAIEAARAG
EHGRGFAVVADEVRKLAERTQKSLSEIEANTNLLVQSINDMAESIKEQTAGITQINESVAQIDQTTKDNVEIANESAIIS
STVSDIANNILEDVKKKRF
>FB1_Tlp20 C. coli VC76_RS07950
MKSVKIKVSLIANLIAIVCLIFLGIITFIFVKDEVFNQVVKSESNYVRTAKNSMEAFKARNTAALESLAKNILKLPYEQI
SNQEALMRYVGKDLKVFRDAGGFLAVYIAQPDGELVVTDPDSDEKGLNFGIYGKADNYDARTRDYFKGAVKANGLYVTPS
YLDLTTNLPCFTYATPLYKEGKFIGVLAIDILVKDLQREFENLPGRTFVFDSENSIFVSTDKELLKPGYDVSPVANIAKD
KKDYEPFRYVRPLDGTQRFGVCAKVLGEYTACVGEPIDYIEEPVFKIAYIQIAIVIITSIISVLLLYFIVSRYLSPLASI
QVGLNSFFDFINHKTKNVSTIDVKTNDEFGLISKAINENILATKQGLEQDAKAVKESVETVGVVERGNLTARITANPRNP
QLIELKNVLNKLLDVLQARVGSDMNAIHKIFEEYKSLDFRNKLENASGSVELTTNALGDEIVKMLKQSSDFANALANESG
KLQTAVQSLTTSSNSQAQSLEETAAALEEITSSMQNVSVKTSDVITQSEEIKNVTGIIGDIADQINLLALNAAIEAARAG
EHGRGFAVVADEVRKLAERTQKSLSEIEANTNLLVQSINDMAESIKEQTAGITQINESVAQIDQTTKDNVEIANESAIIS
STVSDIANNILEDVKKKRF
>CO2-160_Tlp20b C. coli AR449_RS08610
MKSVKIKVSLIANLIAIVCLIFLGIITFIFVKDEVFNQVVKSESNYVRTAKNSMEAFKARNTAALESLAKNILKLPYEQI
SNQEALMRYVGKDLKVFRDAGGFLAVYIAQPDGELVVTNPDSDEKGLNFGIYGKADNYDARTRDYFKGAVKANGLYVTPS
YLDLTTNLPCFTYATPLYKEGKFIGVLAIDILVKDLQREFENLPGRTFVFDSENSIFVSTDKELLKPGYDVSPVANIAKD
KKDYEPFRYVRPLDGTQRFGVCAKVLGEYTACVGESIDYIEEPVFKIAYIQIAIVIITSIISVLLLYFIVSRYLSPLASI
QVGLNSFFDFINHKTKNVSTIDVKTNDEFGQISKAINENILATKQGLEQDAKAVKESVETVGVVESGNLTARITANPRNP
QLIELKNVLNRLLDVLQTKVGSDMNAIHKIFEEYKSLDFRNKLDNANGSVEVTTNALGDEIVKMLKQSSDFANHLASESS
KLQSAVQNLTSSSNSQAASLEETAAALEEITSSMQNVSVKTSDVITQSEEIKNVTGIIGDIADQINLLALNAAIEAARAG
EHGRGFAVVADEVRKLAERTQKSLSEIEANTNLLVQSINDMAESIKEQTAGITQINESVAQIDQTTKDNVEIANESAIIS
STVSDIANNILEDVKKKRF
>HC2-48_Tlp20 C. coli  AR446_RS07395 pseudogene
VKSVKIKVSLIANLIAIVCLIFLGIITFIFVKDEVFNQVVKSESNYVRTAKNSMEAFKARNTAALESLAKNILKLPYEQI
SNQEALMRYVGKDLKVFRDAGGFLAVYIAQPDGELVVTNPDSDEKGLNFGIYGKADNYDARTRDYFKGAVKANGLYVTPS
YLDLTTNLPCFTYATPLYKEGKFIGVLAIDILVKDLQREFENLPGRTFVFDSENSIFVSTDKELLKPGYDVSPVANIAKD
KKDYEPFRYVRPLDGTQRFGVCAKVLGEYTACVGESIDYIEEPVFKIAYIQIAIVIITSIISVLLLYFIVSRYLSPLASI
QVGLNSFFDFINHNKNVSTIDVKTNDEFGQISKAINENILATKQGLEQDAKAVKESVETVGVVESGNLTARITANPRNPQ
LIELKNVLNRLLDVLQTKVGSDMNAIHKIFEEYKSLDFRNKLDNANGSVEVTTNALGDEIVKMLKQSSDFANHLASESSK
LQSAVQNLTSSSNSQAASLEETAAALEEITSSMQNVSVKTRCYHSIEIEANTNLLVQSINDMAESIKEQTAGITQINESV
AQIDQTTKDNVEIANESAIISSTVSDIANNILEDVKKKRF
>76339_Tlp20 C. coli  BN865_RS01275
MKSVKIKVSLIANLIAIVCLIFLGIITFIFVKDEVFNQVVKAESNYVRTAKNSMEAFKARNTAALESLAKNILKLPYEQI
SNQEALMRYVGKDLKVFRDAGGFLAVYIAQPDGELVVTDPDSDEKGLNFGIYGKADNYDARTRDYFKGAVKANGLYVTPS
YLDLTTNLPCFTYAIPLYKEGKFIGVLAIDILVKDLQREFENLPGRTFVFDSKNSIFASTDKELLKPGYDVSPVADIAKD
KKDYEPFHYIRPLDGTERFGVCAKVLGEYTACVGEPIDYIEEPVFKIAYIQIAIVIITSIISVLLLYFIVSRYLSPLASI
QAGLNSFFDFINHKTKDVSTIDVKTNDEFGQISKAINENILATKQGLEQDAKAVKESVETVGVVERGNLTARITANPRNP
QLIELKNVLNKLLDVLQTKVGSDMNAIHKIFEEYKSLDFRNKLDNANGSVEVTTNALGDEIVKMLKQSSDFANHLASESS
KLQSAVQNLTSSSNSQAASLEETAAALEEITSSMQNVSVKTSDVITQSEEIKNVTGIIGDIADQINLLALNAAIEAARAG
EHGRGFAVVADEVRKLAERTQKSLSEIEANTNLLVQSINDMAESIKEQTAGITQINESVAQIDQTTKDNVEIANESAIIS
NTVSDIANNILEDVRKKRF
>15-537360_Tlp20 C.coli  N149_RS07870
MKSVKIKVSLIANLIAIVCLIFLGIITFIFVKDEVFNQVVKSESNYVRTAKNSMEAFKARNTAALESLAKNILKLPYEQI
SNQEALMRYVGKDLKVFRDAGGFLAVYIAQPDGELVVTDPDSDEKGLNFGIYGKADNYDARTRDYFKGAVKANGLYVTPS
YLDLTTNLPCFTYATPLYKEGKFIGVLAIDILVKDLQREFENLPGRTFVFDSENSVFVSTDKELLKPGYDVSPVANIAKD
KKDYEPFRYARPLDGTQRFGVCAKVLGEYTACVGEPIDYIEEPVFKIAYIQIAIVIITSIISVLLLYFIVSRYLSPLAAI
QTGLTSFFDFINHKTKNVSTIDVKTNDEFGQISKAINENILATKQGLEQDAKAVKESVETVGVVESGNLTARITANPRNP
QLIELKNVLNRLLDALQARVGSDMNEIQRVFNSYKSLDFTTEVKDANGAVEVTTNALGQEIIKMLKQSSDFANALANESG
KLQTAVQSLTTSSNSQAASLEETAAALEEITSSMQNVSVKTSDVITQSEEIKNVTGIIGDIADQINLLALNAAIEAARAG
EHGRGFAVVADEVRKLAERTQKSLSEIEANTNLLVQSINDMAESIKEQTAGITQINESVAQIDQTTKDNVEIANESAIIS
STVSDIANNILEDVKKKRF
>14983A_Tlp20 C. coli  CC14983A_RS08835 pseudogene
VKSVKSVKIKVSLIANLIAIVCLIFLGIITFIFVKDEVFNQVVKSESNYVRTAKNSMEAFKARNTAALESLAKNILKLPY
EQISNQEALMRYVGKDLKVFRDAGGFLAVYIAQSDGELVVTDPDSDEKGLNF.IYGKADNYDARTRDYFKGAVKANGLYV
TPSYLDLTTNLPCFTYATPLYKEGKFIGVLAIDILVKDLQREFENLPGRTFVFDSENSIFVSTNKELLKPGYDVSLVANI
AKDKKDYEPFRYVRPLDGTQRFGVCAKVLGEYTACVGEPIDYIEEPVFKIAYIQIAIVIITSIISVLLLYFIVSRYLSPL
ASIQVGLNSFFDFINHKTKNVSTIEIKSNDEFGQISKAINENILATKQGLEQDAKAVKESVETVGVVESGNLTARITANP
RNPQLIELKNVLNRLLDVLQTKVGSDMNAIHKIFEEYKSLDFRNKLDNANGSVEVTTNALGDEIVKMLKQSSDFANHLAS
ESSKLQSAVQNLTSSSNSQAASLEETAAALEEITSSMQNVSVKTSDVITQSEEIKNVTGIIGDIADQINLLALNAAIEAA
RAGEHGRGFAVVADEVRKLAERTQKSLSEIEANTNLLVQSINDMAESIKEQTAGITQINESVAQIDQTTKDNVEIANESA
IISSTVSDIANNILEDVKKKRF
>CVM N29710_Tlp20 C. coli G157_RS07685 
VKSVKIKVSLIANLIAIVCLILGIITFIFVKDEVFNQVVKSESNYVRTTKNSMEAFKARNTAALESLAKNILKLPYEQIS
NQEALMRYVGKDLKVFRDAGGFLAVYIAQPDGELVVTDPDSDEKGLNF.IYGKADNYDARTRDYFKGAVKANGLYVTPSY
LDLTTNLPCFTYATPLYKEGKFIGVLAIDILVKDLQREFENLPGRTFVFDSENSIFVSTDKELLKPGYDVSPVANIAKDK
KDYEPFRYVRPLDGTQRFGVCAKVLGEYTACVGEPIDYIEEPVFKIAYIQIAIVIITSIISVLLLYFIVSRYLSPLAAIQ
TGLTSFFDFINHKTKNVSTIEIKTNDEFGQISKTINENILATKQGLEQDAKAVKESVETVGVVERGNLTARITANPRNPQ
LIELKNVLNKLLDVLQTKVGSDMNAIHKIFEEYKSLDFRNKLDNANGSVEVTTNALGDEIVKMLKQSSDFANHLASESSK
LQSAVQNLTSSSNSQAASLEETAAALEEITSSMQNVSVKTSDVITQSEEIKNVTGIIGDIADQINLLALNAAIEAARAGE
HGRGFAVVADEVRKLAERTQKSLSEIEANTNLLVQSINDMAESIKEQTAGITQINESVAQIDQTTKDNVEIANESAIISS
TVSDIANNILEDVKKKRF
>CF2-75_Tlp20 C. coli AR448_RS08865 pseudogene
VKSVKSVKIKVSLIANLIAIVCLIFLGIITFIFVKDEVFNQVVKSESNYVRTAKNSMEAFKARNTAALESLAKNILKLPY
EQISNQEALMRYVGKDLKVFRDAGGFLAVYIAQPDGELVVTNPDSDEKGLNFGIYGKADNYDARTRDYFKGAVKANGLYV
TPSYLDLTTNLPCFTYATPLYKEGKFIGVLAIDILVKDLQREFENLPGRTFVFDSENSIFVSTDKELLKPGYDVSPVANI
AKDKKDYEPFRYVRPLDGTQRFGVCAKVLGEYTACVGESIDYIEEPVFKIAYIQIAIVIITSIISVLLLYFIVSRYLSPL
ASIQVGLNSFFDFINHKTKNVSTIDVKTNDEFGQISKAINENILATKQGLEQDAKAVKESVETVGVVESGNLTARITANP
RNPQLIELKNVLNRLLDVLQTKVGSDMNAIHKIFEEYKSLDFRNKLDNANGSVEVTTNALGDEIVKMLKQSSDFANHLAS
ESSKLQSAVQNLTSSSNSQAASLEETAAALEEITSSMQNVSVKTSDVITQSEEIKNVTGIIGDIADQINL.LAEITQKSL
SEIEANTNLLVQSINDMAESIKEQTAGITQINESVAQIDQTTKDNVEIANESAIISSTVSDIANNILEDVKKKRF
>CFSAN032805_Tlp20 C. coli  CPG34_07990  pseudogene
VKSVKIKVSLIANLIAIVCLIFLGIITFIFVKDEVFNQVVKSESNYVRTTKNSMEAFKARNTAALESLAKNILKLPYEQI
SNQEALMRYVGKDLKVFRDAGGFLAVYIAQPDGELVVTDPDSDEKGLNF.IYGKADNYDARTRDYFKGAVKANGLYVTPS
YLDLTTNLPCFTYATPLYKEGKFIGVLAIDILVKDLQREFENLPGRTFVFDSENSIFVSTNKELLKPGYDVSPVANIAKD
KKDYEPFRYVRPLDGTQRFGVCAKVLGEYTACVGEPIDYIEEPVFKIAYIQIAIVIITSIISVLLLYFIVSRYLSPLAAI
QTGLTSFFDFINHKTKNVSTIEIKSNDEFGQISKAINENILATKQGLEQDAKAVKESVETVGVVERGNLTARITANPRNP
QLIELKNVLNKLLDVLQTKVGSDMNAIHKIFEEYKSLDFRNKLDNANGSVEVTTNALGDEIVKMLKQSSDFANHLASESS
KLQSAVQNLTSSSNSQAASLEETAAALEEITSSMQNVSVKTSDVITQSEEIKNVTGIIGDIADQINLLALNAAIEAARAG
EHGRGFAVVADEVRKLAERTQKSLSEIEANTNLLVQSINDMAESIKEQTAGITQINESVAQIDQTTKDNVEIANESAIIS
STVSDIANNILEDVKKKRF
>RM5611_Tlp20 C. coli  YSU_RS08010
MKSVKIKVSLIANLIAIVCLIFLGIITFIFVKDEVFNQVVKSESNYVRTAKNSMEAFKARNTAALESLAKNILKLPYEQI
SNQEALMRYVGKDLKVFRDAGGFLAVYIAQPDGELVVTNPDSDEKGLNFGIYGKADNYDARTRDYFKGAVKANGLYVTPS
YLDLTTNLPCFTYATPLYKEGKFIGVLAIDILVKDLQREFENLPGRTFVFDSENSIFVSTDKELLKPGYDVSPVANIAKD
KKDYEPFRYVRPLDGTQRFGVCAKVLGEYTACVGESIDYIEEPVFKIAYIQIAIVIITSIISVLLLYFIVSRYLSPLASI
QVGLNSFFDFINHKTKNVSTIDVKTNDEFGQISKAINENILATKQGLEQDAKAVKESVETVGVVESGNLTARITANPRNP
QLIELKNVLNRLLDVLQTRVGSDMNAIHKIFEEYKSLDFRNKLDNANGSVEVTTNALGDEIVKMLKQSSDFANHLASESS
KLQSAVQNLTSSSNSQAASLEETAAALEEITSSMQNVSVKTSDVITQSEEIKNVTGIIGDIADQINLLALNAAIEAARAG
EHGRGFAVVADEVRKLAERTQKSLSEIEANTNLLVQSINDMAESIKEQTAGITQINESVAQIDQTTKDNVEIANESAIIS
STVSDIANNILEDVKKKRF
>YH501_Tlp20 C. coli  A6K30_08005  pseudogene
VKSVKSVKIKVSLIANLIAIVCLILLGIITFIFVKDEVFNQVVKSESNYVRTTKNSMEAFKARNTAALESLAKNILKLPY
EQISNQEALMRYVGKDLKVFRDAGGFLAVYIAQPDGELVVTDPDSDEKGLNF.IYGKADNYDARTRDYFKGAVKANGLYV
TPSYLDLTTNLPCFTYATPLYKEGKFIGVLAIDILVKDLQREFENLPGRTFVFDSENSIFVSTDKELLKPGYDVSPVANI
AKDKKDYEPFRYVRPLDGTQRFGVCAKVLGEYTACVGEPIDYIEEPVFKIAYIQIAIVIITSIISVLLLYFIVSRYLSPL
AAIQTGLTSFFDFINHKTKNVSTIEIKTNDEFGQISKTINENILATKQGLEQDAKAVKESVETVGVVERGNLTARITANP
RNPQLIELKNVLNKLLDVLQTKVGSDMNAIHKIFEEYKSLDFRNKLDNANGSVEVTTNALGDEIVKMLKQSSDFANHLAS
ESSKLQSAVQNLTSSSNSQAASLEETAAALEEITSSMQNVSVKTSDVITQSEEIKNVTGIIGDIADQINLLALNAAIEAA
RAGEHGRGFAVVADEVRKLAERTQKSLSEIEANTNLLVQSINDMAESIKEQTAGITQINESVAQIDQTTKDNVEIANESA
IISSTVSDIANNILEDVKKKRF
>YH502_Tlp20 C. coli  BU815_08345  BU815_08350
VKSVKIKVSLIANLIAIVCLIFLGIITFIFVKDEVFNQVVKSESNYVRTAKNSMEAFKARNTAALESLAKNILKLPYEQI
SNQEALMRYVGKDLKVFRDAGGFLAVYIAQSDGELVVTDPDSDEKGLNF.IYGKADNYDARTRDYFKGAVKANGLYVTPS
YLDLTTNLPCFTYATPLYKEGKFIGVLAIDILVKDLQREFENLPGRTFVFDSENSIFVSTNKELLKPGYDVSLVANIAKD
KKDYEPFRYVRPLDGTQRFGVCAKVLGEYTACVGEPIDYIEEPVFKIAYIQIAIVIITSIISVLLLYFIVSRYLSPLASI
QVGLNSFFDFINHKTKNVSTIDVKTNDEFGQISKAINENILATKQGLEQDAKAVKESVETVGVVESGNLTARITANPRNP
QLIELKNVLNRLLDVLQTKVGSDMNAIHKIFEEYKSLDFRNKLDNANGSVEVTTNALGDEIVKMLKQSSDFANHLASESS
KLQSAVQNLTSSSNSQAASLEETAAALEEITSSMQNVSVKTSDVITQSEEIKNVTGIIGDIADQINLLALNAAIEAARAG
EHGRGFAVVADEVRKLAERTQKSLSEIEANTNLLVQSINDMAESIKEQTAGITQINESVAQIDQTTKDNVEIANESAIIS
STVSDIANNILEDVKKKRF
>FDAARGOS_295_Tlp21 C. doylei  CEP74_00425
MKSSISTKLTILIGILIVLAFGISSMISYLSSLNNSRSLLQNNQMTVLKNTATAFENANANKELTMQALAKDLAKNLNNE
KDIYTILADFKNLTLFDSAFFGYDKMGKTYLSSGDYLDLSKNYDVTTRAWYKGAKENNGIVITPPYLSRSTGNIAIGYGI
PVVVEGKIVGVVGSEYNLANYAKDVLSVGRSQNTYTAIYDPQGTILFHEKTELMLQKNTLSTNITKIINQNTALLNAKTP
FVVDNGEGEQYEAFCRNVVSDFYRMCTLTQSKIYSDMANEILFKQILIGIIAISVILLFIQLIIKKYLSPLAAIQTGLTS
FFDFINHKTKNITAINIKSKDEFGQMANAINENILATKKGLEQDNQAVKESVQTVHVVESGNLTARITANPRNPQLIELK
NVLNKLLDVLQARVGSDMNEIQRVFNSYKSLDFTTEVKDANGAVELTTNALGDEIIKMLKQSSDFANALANESGKLQTAV
QSLTTSSNSQAQSLEETAAALEEITSSMQNVSVKTSDVITQSEEIKNVTGIIGDIADQINLLALNAAIEAARAGEHGRGF
AVVADEVRKLAERTQKSLSEIEANTNLLVQSINDMAESIKEQTAGITQINDSVAQIDQTTKDNVEIANESAIISSTVSDI
ANNILEDVKKKRF
>HF5-4A-4_Tlp22  AD53_01525
MTLICKAVLYYAMSKRNGIQILANELTNRPDMSDEELINLIKVIKKVNDYDLVYVGFDNTGKNYQSDDQILDLSKGYDTK
NRPWYKAAKEAKKLIVTEPYKSAASGEVGLTYAAPFYDRNGNFRGVVGGDYDLANFSTNVLTVGKSDNTFTEVLDSEGTI
LFNDEVAKILTKTELSINIANAIKANPALIDPRNQDTLFTAKDHQGVDYAIMCNSAFNPLFRICTITENKVYTEAVNSIL
MKQVIVGIIAIIIALILIRFLISRSLSPLAAIQTGLTSFFDFINYKTKNVSTIEVKSNDEFGQISNAINENILATKRGLE
QDNQAVKESVQTVSVVEGGNLTARITANPRNPQLIELKNVLNKLLDVLQARVGSDMNAIHKIFEEYKSLDFRNKLENASG
SVELTTNALGDEIVKMLKQSSDFANALANESGKLQTAVQSLTTSSNSQAQSLEETAAALEEITSSMQNVSVKTSDVITQS
EEIKNVTGIIGDIADQINLLALNAAIEAARAGEHGRGFAVVADEVRKLAERTQKSLSEIEANTNLLVQSINDMAESIKEQ
TAGITQINDSVAQIDQTTKDNVEIANESAIISSTVSDIANNILEDVKKKRF
>RM3196_Tlp23 CjjRM3196_RS00755
MKSVKLKVTLIANLITVVCLVILGVITFMFVKQAIFHEVVNAEINYVKTAKNSIESFKARNSLALESLAKSILKHPVEQL
DNQDALMHYVGKDLKNFRDAGRFLAVYIAQPNGELVVSDPDSDAKNLDFGTYGKADNYDARTREYYIEAVKTNKLYITPS
YIDVTTNLPCFTYSIPLYKDGKFIGVLAVDVLAADLQAEFENLPGRIFVFDEENKVFVSTDKTLLQQGYDISTIANLAKT
KKDFEPFEYTRPKDGSERFAVCVKVSGIYTACVAKPIEQIEAPVYKAAFIQAIVVIIVVVFSVILLYFIVSKYLSPLAAI
QTGLTSFFDFINHKTKNVSTIEVKSNDEFGQISNAINENILATKRGLEQDNQAVKESVETVHVVEGGNLTARITANPRNP
QLIELKNVLNRLLDALQARVGSDMNEIQRVFNSYKSLDFTTEVKDANGAVEVTTNALGQEIIKMLKQSSDFANALANESG
KLQTAVQSLTTSSNSQAQSLEETAAALEEITSSMQNVSVKTSDVITQSEEIKNVTGIIGDIADQINLLALNAAIEAARAG
EHGRGFAVVADEVRKLAERTQKSLSEIEANTNLLVQSINDMAESIKEQTAGITQINDSVAQIDQTTKDNVEIANESAIIS
STVSDIANNILEDVKKKRF
>ICDCCJ07001_Tlp23 ICDCCJ07001_139
MKSVKLKVTLIANLITVVCLVILGVITFMFVKQAIFHEVVNAEINYVKTAKNSIESFKARNSLALESLAKSILKHPVEQL
DNQDALMHYVGKDLKNFRDAGRFLAVYIAQPNGELVVSDPDSDAKNLDFGTYGKADNYDARTREYYIEAVKTNKLYITPS
YIDVTTNLPCFTYSIPLYKDGKFIGVLAVDILAADLQAEFENLPGRIFVFDEENKVFVSTDKTLLQQGYDISTIANLAKT
KKDFEPFEYTRPKDGSERFAVCVKVSGIYTACVAKPIEQIEAPVYKAAFIQAIVVIIVVVFSVILLYFIVIKYLSPLAAI
QTGLTSFFDFINHKTKNVSTIEVKSNDEFGQISNAINENILATKRGLEQDNQAVKESVETVHVVEGGNLTARITANPRNP
QLIELKNVLNRLLDALQARVGSDMNEIQRVFNSYKSLDFTTEVKDANGAVEVTTNALGQEIIKMLKQSSDFANALANESG
KLQTAVQSLTTSSNSQAQSLEETAAALEEITSSMQNVSVKTSDVITQSEEIKNVTGIIGDIADQINLLALNAAIEAARAG
EHGRGFAVVADEVRKLAERTQKSLSEIEANTNLLVQSINDMAESIKEQTAGITQINDSVAQIDQTTKDNVEIANESAIIS
STVSDIANNILEDVKKKRF
>4031_Tlp23 BN867_RS00705
MKSVKLKVALIANLIAVVCLVILGVITFMFVKQAIFHEVVKAETNYVKTAKNSMESFKARNSLALESLAKSILKHPVEQL
DSQDALMRYVGKDLKNFRDAGRFLAVYIA.PNGELVVSDPDSDAKKVDFGTYGKADNYDARTREYYIEAVKTNKLYVTPS
YIDATTNLPCFTYSTPLFKDGKFIGVLAVDVLVTDLQAEFENLPGRTFVFDEENKVFASTDKTLLQQGYDISAIANLAKI
KENFEPFEYTRPKDGSERFAVCTKVSGAYTACVGEPIEQIEAPVYKIAFIQAIVVIIVVVFSVILLYFIVSKYLSPLAAI
QTGLTSFFDFINHKTKNVSTIEVKSNDEFGQISNAINENILATKRGLEQDNQAVKESVETVSVVESGNLTARITANPRNP
QLIELKNVLNKLLDVLQARVGSDMNAIHKIFEEYKSLDFRNKLENASGSVELTTNALGDEIVKMLKQSSDFANALANESG
KLQTAVQSLTTSSNSQAQSLEETAAALEEITSSMQNVSVKTSDVITQSEEIKNVTGIIGDIADQINLLALNAAIEAARAG
EHGRGFAVVADEVRKLAERTQKSLSEIEANTNLLVQSINDMAESIKEQTAGITQINESVAQIDQTTKDNVEIANESAIIS
STVSDIANNILEDVKKKRF
>CJM1cam_Tlp24 CJM1cam_RS00715
MKSVKLKVALIANLIAVVCLVILGVITFMFVKQAIFHEVVKAETNYVKTAKNSMESFKARNSLALESLAKSILKHPVEQL
DSQDALMRYVGKDLKNFRDAGRFLAVYIAQPNGELVVSDPDSDAKKVDFGTYGKADNYDARTREYYIEAVKTNKLYVTPS
YIDATTNLPCFTYSTPLYKDGKFIGVLAVDVLVTDLQAEFENLPGRTFVFDEENKVFASTDKTLLQQGYDISAIANLAKI
KENFEPFEYTRPKDGSERFAVCTKVSGVYTACVGEPIEQIEAPVYKIAFIQTAIVIFTSIISVILLYFIVSKYLSPLAAI
QTGLTSFFDFINHKTKNVSTIEVKSNDEFGQISSAINENILATKRGLEQDNQAVKESVETVSVVESGNLTARITANPRNP
QLIELKNVLNKLLDVLQARVVLYECYS.NF.RIQSLDFRNKLENASGSVELTTNALGDEIVKMLKQSSDFANALANESGK
LQTAVQSLTTSSNSQAQSLEETAAALEEITSSMQNVSVKTSDVITQSEEIKNVTGIIGDIADQINLLALNAAIEAARAGE
HGRGFAVVADEVRKLAERTQKSLSEIEANTNLLVQSINDMAESIKEQTAGITQINESVAQIDQTTKDNVEIANESAIISS
TVSDIANNILEDVKKKRF
>M1_Tlp24 CJM1_RS00715
MKSVKLKVALIANLIAVVCLVILGVITFMFVKQAIFHEVVKAETNYVKTAKNSMESFKARNSLALESLAKSILKHPVEQL
DSQDALMRYVGKDLKNFRDAGRFLAVYIAQPNGELVVSDPDSDAKKVDFGTYGKADNYDARTREYYIEAVKTNKLYVTPS
YIDATTNLPCFTYSTPLYKDGKFIGVLAVDVLVTDLQAEFENLPGRTFVFDEENKVFASTDKTLLQQGYDISAIANLAKI
KENFEPFEYTRPKDGSERFAVCTKVSGVYTACVGEPIEQIEAPVYKIAFIQTAIVIFTSIISVILLYFIVSKYLSPLAAI
QTGLTSFFDFINHKTKNVSTIEVKSNDEFGQISSAINENILATKRGLEQDNQAVKESVETVSVVESGNLTARITANPRNP
QLIELKNVLNKLLDVLQARVVLI.CYS.NF.RIQSLDFRNKLENASGSVELTTNALGDEIVKMLKQSSDFANALANESGK
LQTAVQSLTTSSNSQAQSLEETAAALEEITSSMQNVSVKTSDVITQSEEIKNVTGIIGDIADQINLLALNAAIEAARAGE
HGRGFAVVADEVRKLAERTQKSLSEIEANTNLLVQSINDMAESIKEQTAGITQINESVAQIDQTTKDNVEIANESAIISS
TVSDIANNILEDVKKKRF
>CG8421_Tlp25 CJ8421_RS01280
MQSINSGKSVGVSVKLTLWVGILVVLILAITSTVSYFDAKNHTYELLKENQLKTMDDVLMINIKRFRYKKSCYSILMKQV
IVGIIAIIIALILIRFLISRSLSPLAAIQTGLTSFFDFINYKTKNVSTIEVKSNDEFGQISNAINENILATKRGLEQDNQ
AVKESVQTVSVVEGGNLTARITANPRNPQLIELKNVLNKLLDVLQARVGSDMNAIHKIFEEYKSLDFRNKLENASGSVEL
TTNALGDEIVKMLKQSSDFANALANESGKLQTAVQSLTTSSNSQAQSLEETAAALEEITSSMQNVSVKTSDVITQSEEIK
NVTGIIGDIADQINLLALNAAIEAARAGEHGRGFAVVADEVRKLAERTQKSLSEIEANTNLLVQSINDMAESIKEQTAGI
TQINDSVAQIDQTTKDNVEIANESAIISSTVSDIANNILEDVKKKRF
>Clari_SlaughterBeach_Tlp100  CD56_RS08150
MILILSSVIFIGIGILSVTIISKSQEMLNDEAHKLLLSSANRYSNGIQAITQNAYSTLETAQGVIKNFANKDNNLDIEDL
KILISSMLDSNSWTYFAYIHLNQYHDNNPLNLTPSGKFLLLAKDENPQQKGSIKFIQAEEVILQQNSLIKALQTKQPAVG
RPRDYSINGEKLYLVNIVLPIFGKNNETIGAIGMLVRIDLLREELNDPNKSLFANDQRLLISSDGLIISSPKAEYIGKII
TEINPHPSAKTILDMQSTKTNGLFTFIPASTNEENLAQLVNFDLWEGSNDHWSVVTIAPKKSVEKPADSLAFIIFAISTI
VLFIIISVIYFYVKKSVVGAIHKLQTGLNSFFDFINHKTKDSAMIDVKTNDELGAMAKAINENITKTKNALEQDAKAVEQ
SVDTAKEIEGGNLTARITAIPANPQLVELKNVLNEMLNVLEQKVGSNMNEINRVFDSYKALDFTTEVKNAKGGVEVTTNV
LGQEIVAMLRQSSEFASLLADESGKLQSAVKNLTDSSSSQASSLEETAAALEEITSSMQNVSHKTSEVIAQSEEIKNVTS
IIGDIADQINLLALNAAIEAARAGEHGRGFAVVADEVRNLAERTQKSLGEIEANTNILVQSINEMGESIKEQTTGITQIN
DAVAQIDHVTQENLKIAKDSAIVADNVNKIASDILEDARKKKF
>Clari_RM16701_Tlp100  UPTC16701_RS07780
MFKNFNLTTKMILILSSVIFIGIGILSVTIISKSQEMLNDEAHKLLLSSANRYSNGIQAITQNAYSTLETAQGVIKNFAN
KDNNLDIEDLKILISSMLDSNSWTYFAYIHLNQYHSNNPLNLTPSGKFLLLAKDENPQQKGSINFIQAEEIIMQQNSLIK
ALHTKQPAVGRPRDYSINGEKLYLVNIVLPIFGKNNETIGAIGMLVRVDLLREELNDPNKSLFANDQRLLISSDGLIISS
PKAEYIGKIITEINPHPSAKTILDMQSTKTNGLFTFIPASTNEENLAQLVNFDLWEGSNNHWSVVTIAPKKSVEKPADSL
AFIIFAISVIVLFIIISVIYFYVKKSIVGTIHKLQTGLNSFFDFINHKTKDSAMIDVKTNDELGAMAKAINENITKTKNA
LEQDAKAVEQSVDTAKEIEGGNLTARITAIPANPQLVELKNVLNEMLNVLEQKVGSNMNEINRVFDSYKALDFTTEVKNA
KGGVEVTTNVLGQEIVAMLRQSSEFASLLADESGKLQSAVKNLTDSSSSQASSLEETAAALEEITSSMQNVSHKTSEVIA
QSEEIKNVTSIIGDIADQINLLALNAAIEAARAGEHGRGFAVVADEVRNLAERTQKSLGEIEANTNILVQSINEMGESIK
EQTTGITQINDAVAQIDHVTQENLKIAKDSAIVADNVNKIANDILEDARKKKF
>Clari_SlaughterBeach_Tlp101  CD56_RS05810
MKSIKLKISLIANIIAIICLIILGIISYIFTKKALNHEVVNAETNYVKVAEKSMRDFKSLHTHSLEQLSQAILRLPYNEL
NTQEKLMENTGDLLKTVRDINSYLAVYIAQSNGELIVSDPDSDSKGLDYGIYGKADNYDATTREFYIEARKKNGLYITAA
YIDATTGLPCFTYAMPLIKDGKFIGVLAIDVLVKDLQEKFNELPGRTFVFDHAYTVFASTDKSLVGGEQNPDIVTVAKAY
ENAGNYNIFNYTTQNGGDRFGICVKIDGYTTCAGEDVEVIETPALKIAYIQTTIVIFTSIASIILLYFIISYYLSPLQAI
QTGLNSFFDFINHKTKDSAMIDVKTNDELGAIAKAINENITKTKNALEQDAKAVEQSVDTVREVEGGNLTARITAIPAHP
QLLELKNYINEMLNVLEQKVGSNMNEINRVFDSYKALDFTTEVKNAKGGVEVTTNVLGQEIVAMLRQSSEFASLLADESG
KLQSAVKNLTDSSSSQASSLEETAAALEEITSSMQNVSHKTSEVIAQSEEIKNVTSIIGDIADQINLLALNAAIEAARAG
EHGRGFAVVADEVRNLAERTQKSLGEIEANTNILVQSINEMGESIKEQTTGITQINDAVAQIDHVTQENLKIAKDSAAIS
DNVNKIANDILEDARKKKF
>Clari_RM16712_Tlp101  UPTC16712_RS05675
MKSIKIKISLISNIIAIICLVILGVISFIFTEKALNYEVVKAETNYVKAAEKSMRDFKNTHSHALKQLSQTITRLSYQEL
NTQEKLMNNTGELLKTVRDMNNYLAVYIAQPNGELIVSDPDSDSKGLNYGIYGKADNYDATTREFYIEAKKKNGLYITPS
YIDVTTGLPCFTYSMPLVKDGKFIGILAIDVLVKDLQTEFSELPGRTFVFDQAYTVFASTDKSLISAEQNPDIITVAKAY
EKAGDYNIFSYSTKNGQDRFGICVKIDNYTTCAGENIEVIKAPALKIAYIQATIVIFTSIASIVLLYFIISYFLSPLQSI
QTGLNSFFDFINYKTKDSAMIDVKTNDELGAMAKAINENITRTKNALEQDAKAVEQSVDTAKEIESGNLTARITAIPANP
QLVELKNVLNDMLNVLEQKVGSNMNEINRVFDSYKALDFTTEVKNAKGGVEVTTNVLGQEIVAMLRQSSEFASLLADESG
KLQSAVKDLTDSSSSQASSLEETAAALEEITSSMQNVSHKTSEVIAQSEEIKNVTSIIGDIADQINLLALNAAIEAARAG
EHGRGFAVVADEVRNLAERTQKSLGEIEANTNILVQSINEMGESIKEQTTGITQINDAVAQIDHVTQENLKIAKDSAAIS
DNVNKIANDILEDARKKKF
>Clari_LMG11760_Tlp101  CONCH_RS05400
MKSIKLKISLIANVIAIICLIVLGVISFIFTKKALNHEVVKAETNYVKVAEKSMRDFKNLHTHSLEQLSQAILKLPYNEL
NTQEKLMENTGSLLKTVRDINSYLAVYIAQSNGELIVSDPDSDSKGLDYGIYGKADNYDATTREFYIETRKKNGLYITAA
YIDATTGLPCFTYAMPLIKDGKFIGVLAIDVLVKDLQEKFNELPGRTFVFDHAYTVFASTDKSLVGQEQNPDIVTVAKAY
ENTGDYNIFNYTTQNGGDRFGICVKIDGYTTCAGENVEVIETPALKIAYIQTIIVIFTSITSIVLLYFIISYYLSPLQTI
QNGLSSFFDFINHKTKDSAMIDVKSNDEFGAMAKAINENITKTKNALEQDTKAVEQSVETVREVEGGNLTARINAMPANP
QLLKLKNYLNEMLNVLEQKVGSNMNEINRVFDSYKALDFTTEVANAKGGVEVTANALGKEIVAMLRQSSEFANLLASESG
KLQSAVKNLTDSSSSQASSLEETAAALEEITSSMQNVSHKTSEVIAQSEEIKNVTSIIGDIADQINLLALNAAIEAARAG
EHGRGFAVVADEVRNLAERTQKSLGEIEANTNILVQSINEMGESIKEQTTGITQINDAVAQIDHVTQENLKIANDSAIVA
DNVNKIASDILEDARKKKF
>Clari_RM16701_Tlp101  UPTC16701_RS05480
MKSIKLKISLIANVIAIICLIVLGIISFIFTKKALNHEVVKAETNYVKVAEKSMRDFKSLHTHSLEQLSQAILRLPYNDL
NTQEKLMENTGGLLKTVRDINSYLAVYIAQSNGELIVSDPDSDSKGLDYGIYGKADNYDATTREFYIEARKKNGLYITPS
YIDATTGLPCFTYAMPLIKDGKFIGVLAIDVLVKDLQEKFNELPGRTFVFDQAYTVFASTDKSLVGGEQNPDIVTVAKAY
ENAGDYNIFNYTTQNGGDRFGICVKIDGYTTCAGENVEVIETPALKIAYIQTIIVIFTSIASIILLYFIISYYLSPLQAI
QKGLNSFFDFINHKTKDSAMIDVKSNDEFGVIAKAINENITKTKNALEQDAKAVEQSVETVREVEGGNLAARITAMPAHP
QLLELKNYLNEMLAVLEQKVGSNMNEINRVFDSYKALDFTTEVKNAKGGVEVTANALGQEIVAMLRQSSEFASLLADESG
KLQSAVKNLTDSSSSQASSLEETAAALEEITSSMQNVSHKTSEVIAQSEEIKNVTSIIGDIADQINLLALNAAIEAARAG
EHGRGFAVVADEVRNLAERTQKSLGEIEANTNILVQSINEMGESIKEQTTGITQINDAVAQIDHVTQENLKIAKDSAIVA
DNVNKIASDILEDARKKKF
>Clari_SlaughterBeach_Tlp102  CD56_RS05810
MKSIKLKISLIANIIAIICLIILGIISYIFTKKALNHEVVNAETNYVKVAEKSMRDFKSLHTHSLEQLSQAILRLPYNEL
NTQEKLMENTGDLLKTVRDINSYLAVYIAQSNGELIVSDPDSDSKGLDYGIYGKADNYDATTREFYIEARKKNGLYITAA
YIDATTGLPCFTYAMPLIKDGKFIGVLAIDVLVKDLQEKFNELPGRTFVFDHAYTVFASTDKSLVGGEQNPDIVTVAKAY
ENAGNYNIFNYTTQNGGDRFGICVKIDGYTTCAGEDVEVIETPALKIAYIQTTIVIFTSIASIILLYFIISYYLSPLQAI
QTGLNSFFDFINHKTKDSAMIDVKTNDELGAIAKAINENITKTKNALEQDAKAVEQSVDTVREVEGGNLTARITAIPAHP
QLLELKNYINEMLNVLEQKVGSNMNEINRVFDSYKALDFTTEVKNAKGGVEVTTNVLGQEIVAMLRQSSEFASLLADESG
KLQSAVKNLTDSSSSQASSLEETAAALEEITSSMQNVSHKTSEVIAQSEEIKNVTSIIGDIADQINLLALNAAIEAARAG
EHGRGFAVVADEVRNLAERTQKSLGEIEANTNILVQSINEMGESIKEQTTGITQINDAVAQIDHVTQENLKIAKDSAAIS
DNVNKIANDILEDARKKKF
>Clari_RM16712_Tlp103  UPTC16712_RS06645
MFQSITSRLTLVIAIISIIVLVGVNGLSYYNIKEDTYEYLEEIQKKTMLDTAEVFFIYSNAKRKAVSTLAEEIVKQDFSN
DENIYNFLEAFKKANNFDIIYFALEENGKHYKSDHTYLDKSKGFDVKTRAWYINAKKEGGLIVSDPYSSFADGKMKIAYA
MPVFKNDKFIGVVGGDYDLERFSKDVLSVGKSSQAYTAIYDIEGNAFFHPEVEKIGKKDELSENISVYMRANPHFLELNN
ENAIAYIPNEQGIMEAIMCTNSFNSKYKVCTVTKEKVYSEKVNEALIKQIIIGAISLVIALIVIRFMINYNLSPLKKIQT
GLNSFFDFINYKTKDSAMIDVKTNDELGAMAKAINENITRTKNALEQDAKAVEQSVDTAKEIESGNLTARITAIPANPQL
VELKNVLNDMLNVLEQKVGSNMNEINRVFDSYKALDFTTEVKNAKGGVEVTTNVLGQEIVAMLRQSSEFASLLADESGKL
QSAVKDLTDSSSSQASSLEETAAALEEITSSMQNVSHKTSEVIAQSEEIKNVTSIIGDIADQINLLALNAAIEAARAGEH
GRGFAVVADEVRNLAERTQKSLGEIEANTNILVQSINEMGESIKEQTTGITQINDAVAQIDHVTQENLKIAKDSAAISDN
VNKIANDILEDARKKKF
>Clari_RM16701_Tlp103  UPTC16701_RS06480
MFQNITGRLTLVIAIVSMIVLAVVNGLSYYNAKEDTYDYLEEIQRKTMLDTAEVFSIYSNAKRKAISTLAEEIVKQDFSD
DGNIYKILEAFKKANNFDIIYFALEENGKHYKSDHTYLDKSKGFDVKTRAWYINAKKEGKLIVSDPYSSFADGKMKIAYA
VPVFKNNQFIGVVGGDYDLERFSKDVLSVGKSSQAYTAIYDIEGNAFFHPEIEKIGKKDKFSENISAYMKANPQFLDPKN
ESAIAYIPNEQGVMEAIMCTNSFSSKYKVCTVTKEKVYSEKANSALIKQVLAAFVAILIALVLIKIVISKLLSPLQKIQT
GLNSFFDFINHKTKDSAMIDVKTNDELGAMAKAINENITKTKNALEQDAKAVEQSVDTAKEIEGGNLTARITAIPANPQL
VELKNVLNEMLNVLEQKVGSNMNEINRVFDSYKALDFTTEVKNAKGGVEVTTNVLGQEIVAMLRQSSEFASLLADESGKL
QSAVKNLTDSSSSQASSLEETAAALEEITSSMQNVSHKTSEVIAQSEEIKNVTSIIGDIADQINLLALNAAIEAARAGEH
GRGFAVVADEVRNLAERTQKSLGEIEANTNILVQSINEMGESIKEQTTGITQINDAVAQIDHVTQENLKIAKDSAAISDN
VNKIANDILEDARKKKF
>Clari_SlaughterBeach_Tlp104  CD56_RS07860
MFKFNSLSNKLTMIACFLIAIILIVVNVINYFESKQNTSYYLEEIQKKTMIDVNKAYEIYSNSKRTAISSIVSFMEKNPN
VETREIFDILATIKESAGFDVVYLGFDINGKLYQSNRIVRSPEETGFDARTRSWYQEAKAAGKLVVSDPYKSVEDDAVTI
SYTAPIFVNGKLLAVVGGDYNLHTFSKDVLAIGHSESSYAGVYDKEGVIVFHEDKDRMLTKNDLSINIANAVKANPDLID
PTKQETLFYAKDDQGKTQVVTCNQALNPKYMVCSITDESVYTDAVNKVLFQQIIIALIAIAVALLLVRFAIIKNLKPIAV
ITTGLNSFFDFINHKTKDSAMIDVKTNDELGAMAKAINENITKTKNALEQDAKAVEQSVDTAKEIEGGNLTARITAIPAN
PQLVELKNVLNEMLNVLEQKVGSNMNEINRVFDSYKALDFTTEVKNAKGGVEVTTNVLGQEIVAMLRQSSEFASLLADES
GKLQSAVKNLTDSSSSQASSLEETAAALEEITSSMQNVSHKTSEVIAQSEEIKNVTSIIGDIADQINLLALNAAIEAARA
GEHGRGFAVVADEVRNLAERTQKSLGEIEANTNILVQSINEMGESIKEQTTGITQINDAVAQIDHVTQENLKIAKDSAAI
SDNVNKIANDILEDARKKKF
>Clari_RM16712_Tlp104  UPTC16712_RS07765
MFKFNSLSNKITMIACSLIAIILIVANIINYYQSKESTRYYLEEIQKKTMFDVNSAYNIYSGAKREAISSIVKFVEKNPK
VDTAEIFDMLETIKEAAGFNVVYIGFNDDGKLYQSNRIIRSPEETGFDARTRSWYQEAKAAGKLVVSDPYKSIEDGSITV
SYTAPILVNGKLLAVVGGDYDLERFSKDVLVMGHSQSSYAAVYDKNDGSIIFHEDKDRMLTKNDLSINIANAVKSDPDLI
DPNKEESLFYAKDGAGKTQVVTCNQALNPKYVVCSITDESVYTDAVNKVLFQQVIIALIAIIVALILVRFAIIKNLKPIA
VITTGLNSFFDFINYKTKDSAMIDVKTNDELGAMAKAINENITRTKNALEQDAKAVEQSVDTAKEIESGNLTARITAIPA
NPQLVELKNVLNDMLNVLEQKVGSNMNEINRVFDSYKALDFTTEVKNAKGGVEVTTNVLGQEIVAMLRQSSEFASLLADE
SGKLQSAVKDLTDSSSSQASSLEETAAALEEITSSMQNVSHKTSEVIAQSEEIKNVTSIIGDIADQINLLALNAAIEAAR
AGEHGRGFAVVADEVRNLAERTQKSLGEIEANTNILVQSINEMGESIKEQTTGITQINDAVAQIDHVTQENLKIAKDSAA
ISDNVNKIANDILEDARKKKF
>Clari_RM16701_Tlp104  UPTC16701_RS07545
MFKFNSLSNKLTMIACFLIAIILIVVNVINYFESKQNTSYYLEEIQKKTMIDVNKAYEIYSNSKRTAISSIVSFMEKNPN
VETREIFDILATIKESAGFDVVYLGFDINGKLYQSNKIVRSPEETGFDARTRSWYQEAKAAGKLVVSDPYKSVEDDAVTI
SYTAPIFVNGKLLAVVGGDYNLHTFSKDVLAIGHSESSYAGVYDKEGVIVFHEDKDRMLTKNDLSINIANAVKANPDLID
PTKQETLFYAKDDQGKTQVVTCNQALNPKYMVCSITDESVYTDAVNKVLFQQIIIALIAIAVALLLVRFAIIKNLKPIAV
ITTGLNSFFDFINHKTKDSAMIDVKTNDELGAMAKAINENITKTKNALEQDAKAVEQSVDTAKEIEGGNLTARITAIPAN
PQLVELKNVLNDMLNVLEQKVGSNMNEINRVFDSYKALDFTTEVKNAKGGVEVTTNVLGQEIVAMLRQSSEFASLLADES
GKLQSAVKNLTDSSSSQASSLEETAAALEEITSSMQNVSHKTSEVIAQSEEIKNVTSIIGDIADQINLLALNAAIEAARA
GEHGRGFAVVADEVRNLAERTQKSLGEIEANTNILVQSINEMGESIKEQTTGITQINDAVAQIDHVTQENLKIAKDSAAI
SDNVNKIANDILEDARKKKF
>Clari_CCUG22395_Tlp104  UPTC4110_RS07605
MFKFNSLSNKLTMIACFLIAIILIVVNIINYYQSKESTSYYLEEIQKKTMFDVNSAYNIYSGAKRDAIQSIVKFVEKNPR
VDSAELFDVLETVKEAAGFNVVYLGFNNDGKLYQSNRIIRSPEETGFDARTRSWYQEAKTAGKLVVSDPYKSIEDDSITV
SYTAPIFVNGKLLAVVGGDYDLERFSKDVLVMGHSQSSYAAVYDKNDGSIIFHEDKDRMLTKNDLSINIANAVKADPDLI
DPTKQETLFYAKDDQGKTQVATCNQTVNPKYMVCSITDESVYTDAVNKVLFQQIIIALIAIAVALLLVRFAIIKNLKPIA
VITTGLNSFFDFINHKTKDSAMIDVKTNDELGAMAKAINENITKTKNALEQDAKAVEQSVDTAKEIESGNLTARITAIPA
NPQLIELKNVLNEMLNVLEQKVGSNMNEINRVFDSYKALDFTTEVKNAKGGVEVTTNVLGQEIVAMLRQSSEFASLLADE
SGKLQSAVKNLTDSSSSQASSLEETAAALEEITSSMQNVSHKTSEVIAQSEEIKNVTSIIGDIADQINLLALNAAIEAAR
AGEHGRGFAVVADEVRNLAERTQKSLGEIEANTNILVQSINEMGESIKEQTTGITQINDAVAQIDHVTQENLKIAKDSAA
ISDNVNKIANDILEDARKKKF
>Clari_Slaughter_Beach_Tlp105  CD56_RS07865
MGKITKTLTGKLTFFAFLAIIAILFIANAFNYAEVKHDVQKLINDIQVKTMQDVLKSFDDYTASRSDAIKAVAAEIQKNP
NASLEEIYTMVKVAKESSRFDVLYVGLAKNGAMIRSNGNHQMPSDGYDPRTRTWYTSVSSGENKVVISKPYMAPSLKAPS
LAFSYPIVVDGKFIGAVGGNYDLNTFSDNVLAMGRSQSGYTVVLDDEGTVLFHESSKALLTKDDLSQNIVKAYLSTPEGK
AGQLSSEPMIIEDGSAPRKAVICQESSTGYNVCVIADEKIYKDPVNKALVKQIIIGAISLVIALIVIRFMINYNLSPLQK
IQTGLNSFFDFINHKTKDSAMIDVKTNDELGAMAKAINENITKTKNALEQDAKAVEQSVDTAKEIEGGNLTARITAIPAN
PQLVELKNVLNEMLNVLEQKVGSNMNEINRVFDSYKALDFTTEVKNAKGGVEVTTNVLGQEIVAMLRQSSEFASLLADES
GKLQSAVKNLTDSSSSQASSLEETAAALEEITSSMQNVSHKTSEVIAQSEEIKNVTSIIGDIADQINLLALNAAIEAARA
GEHGRGFAVVADEVRNLAERTQKSLGEIEANTNILVQSINEMGESIKEQTTGITQINDAVAQIDHVTQENLKIAKDSAAI
SDNVNKIANDILEDARKKKF
>Clari_RM16712_Tlp105  UPTC16712_RS06640
MGKITKTLTSKLTFFVFLAIIAILFIANAFNYIEVKHDVQKLINDIQVKTMQDVLKSFDDYTTSRSDAIKAVAAEIQKNP
NASLEEIYTMVKVAKESSRFDVLYVGLAKNGAMIRSNGNHQMPSDGYDPRTRTWYTSVTSGEDKVVISKPYMAPSLKAPS
LAFSYPIVVNGKFIGAVGGNYDLNTFSDNVLAMGRSQSGYTVVLDDEGTVLFHESSKALLTKDDLSQNIVKAYLSTPEGK
AGQLSNKPMIIEDGSAPRKAVICQESSIGYNVCVIADEKIYKDPINEALIKQIIIGAISLVIALIVIRFMINYNLSPLKK
IQTGLNSFFDFINYKTKDSAMIDVKTNDELGAMAKAINENITRTKNALEQDAKAVEQSVDTAKEIESGNLTARITAIPAN
PQLVELKNVLNDMLNVLEQKVGSNMNEINRVFDSYKALDFTTEVKNAKGGVEVTTNVLGQEIVAMLRQSSEFASLLADES
GKLQSAVKDLTDSSSSQASSLEETAAALEEITSSMQNVSHKTSEVIAQSEEIKNVTSIIGDIADQINLLALNAAIEAARA
GEHGRGFAVVADEVRNLAERTQKSLGEIEANTNILVQSINEMGESIKEQTTGITQINDAVAQIDHVTQENLKIAKDSAAI
SDNVNKIANDILEDARKKKF
>Clari_RM16701_Tlp105  UPTC16701_RS07550
MGKITKTLTGKLTFFAFLAIIAILFIANAFNYAGVKHDVQKLINDIQVKTIQDVLKSFDDYTASRSDTIKAVAAEIQKNP
NASLEEIYTMVKVAKESSRFDVLYVGLAKNGAMIRSNGNHQMPSDGYDPRTRTWYTSVSSGENKVVISKPYMAPSLKAPS
LAFSYPIVVDGKFIGAVGGNYDLNTFSDNVLAMGRSQSGYTVVLDDEGTVLFHESSKALLTKDDLSQNIVKAYLSTPEGK
AGQLSSEPMIIEDGSAPRKAVICQESSTGYNVCVIADEKIYKDPVNKALVKQIIIGAISLVIALIVIRFMINYNLSPLQK
IQTGLNSFFDFINHKTKDSAMIDVKTNDELGAMAKAINENITKTKNALEQDAKAVEQSVDTAKEIEGGNLTARITAIPAN
PQLVELKNVLNDMLNVLEQKVGSNMNEINRVFDSYKALDFTTEVKNAKGGVEVTTNVLGQEIVAMLRQSSEFASLLADES
GKLQSAVKNLTDSSSSQASSLEETAAALEEITSSMQNVSHKTSEVIAQSEEIKNVTSIIGDIADQINLLALNAAIEAARA
GEHGRGFAVVADEVRNLAERTQKSLGEIEANTNILVQSINEMGESIKEQTTGITQINDAVAQIDHVTQENLKIAKDSAAI
SDNVNKIANDILEDARKKKF
>Clari_CCUG22395_Tlp105  UPTC4110_RS07610
MGKITKTLTGKLTFFAFLAIIAILFIANAFNYAEVKHDVQKLINDIQVKTMQDVLKSFDDYTASRSDAIKAVAAEIQKNP
NASLEEIYTMVKVAKESSRFDVLYVGLAKNGAMIRSNGNHQMPSDGYDPRTRTWYTSVSSGENKVVISKPYMAPSLKAPS
LAFSYPIVVDGKFIGAVGGNYDLNTFSDNVLAMGRSQSGYTVVLDDEGTVLFHESSKALLTKDDLSQNIVKAYLSTPEGK
AGQLSSEPMIIEDGSAPRKAVICQESSTGYNVCVIADEKIYKDPVNKALVKQIIIGVISLVIALIVIRFMINYNLSPLQK
IQTGLNSFFDFINHKTKDSAMIDVKTNDELGAMAKAINENITKTKNALEQDAKAVEQSVDTAKEIESGNLTARITAIPAN
PQLIELKNVLNEMLNVLEQKVGSNMNEINRVFDSYKALDFTTEVKNAKGGVEVTTNVLGQEIVAMLRQSSEFASLLADES
GKLQSAVKNLTDSSSSQASSLEETAAALEEITSSMQNVSHKTSEVIAQSEEIKNVTSIIGDIADQINLLALNAAIEAARA
GEHGRGFAVVADEVRNLAERTQKSLGEIEANTNILVQSINEMGESIKEQTTGITQINDAVAQIDHVTQENLKIAKDSAAI
SDNVNKIANDILEDARKKKF
>Clari_RM16712_Tlp106  UPTC16712_RS02205
MFLSKNMSVKNKLSIIVAAIVALALFVITVMAFYSSREDLILNSKKSNEDYLLVTTTQVEGYVENYVDILLAIKKHIDQL
PEYQIKNFDTLSEYFAKDLKIFKDGSNTLAVYLGFPDGTMLVSDADSDKKEIPFRKRGGGIAHYDDPKYNATSRDWYKGA
LKNDGIYISDVYEDSVTKLPSFTYSVPIKKNGKLVAVLGIDLLLTSLQKTFDKLPGNVFVFDLASSIPFASNDKTLIMKD
YPSINEIKKYHKMVGDYKNFEYTGISSNEKRFGICANINNSKARINYVACAIQKQDSLDKLVIKNAFEQTLISIVILILS
CIFIHLFSAKLLSPLQSIQTGLNSFFDFINYKTKDSAMIDVKTNDELGAMAKAINENITRTKNALEQDAKAVEQSVDTAK
EIESGNLTARITAIPANPQLVELKNVLNDMLNVLEQKVGSNMNEINRVFDSYKALDFTTEVKNAKGGVEVTTNVLGQEIV
AMLRQSSEFASLLADESGKLQSAVKDLTDSSSSQASSLEETAAALEEITSSMQNVSHKTSEVIAQSEEIKNVTSIIGDIA
DQINLLALNAAIEAARAGEHGRGFAVVADEVRNLAERTQKSLGEIEANTNILVQSINEMGESIKEQTTGITQINDAVAQI
DHVTQENLKIAKDSAAISDNVNKIANDILEDARKKKF
>Clari_LMG11760_Tlp107  CONCH_RS00695
MLSSLKIKLSLVANLFAALCLIILGILSFYFTKNFLYSNELKRQNDILQVAKISLETFRDINTNLITNLEKSILEHPYEK
LNSEEALIENIGSTLKSYRKASGVLAVFIGLDNGENIVSDNNSDQKNRNVGIYGKAMNYDTRTRSWFIEAKKTNNVFITT
PYIDKATNQYVITYTKAIYKDNRFIGVIGIDIPIKDLQKDFESMPGNSFLFDHNGKVFVAKNKQLLDPSVDHTPVLNAYK
KNGDYTFFEYGLKNKERLGICAQISSYLVCSTESADIINEPIFKTASIQTIAVTVMVILSIILLYFIISYYISPLQKIQT
GLNSFFDFINHKTKDSAMIDVKTNDELGAMAKAINENITKTKNALEQDTKAVEQSVETAREIESGNLTARINAMPANPQL
IELKNVLNEMLNVLEQKVGSNMNEINRVFDSYKALDFTTEVANAKGGVEVTTNVLGKEIVAMLRQSSEFANLLASESGKL
QSAVKNLTDSSSSQASSLEETAAALEEITSSMQNVSHKTSEVIAQSEEIKNVTSIIGDIADQINLLALNAAIEAARAGEH
GRGFAVVADEVRNLAERTQKSLGEIEANTNILVQSINEMGESIKEQTTGITQINDAVAQIDHVTQENLKIANDSAIVADN
VNKIASDILEDARKKKF
>Clari_LMG11760_Tlp108  CONCH_RS02065
MFSSTKKYLLGNFSNKIAFLVCIFVIVLLCVLGVFNYIKSKSNSHTLLVQFQQKVAFDVSKRFDLYASDRRNIINSLTKY
IKENKHNLNSKQYTSLLKSIGDSLGFDLTYVGFEDGSMFRSNGNNQTPESGYDPRTRGWYKEAKEKKELIVTEPYISSSM
KKPTISYANPIIENGEVIGVVAADYDLKKFSEEVLAIGKTPYSHAAVLAHDGTYLFHTDPSKILTSTNTSKDIVAYYLKT
PEGVNRSLSKDIFKIQTKENETRALICNGGINPKYVICSIADYDFYNDAAKQTLMEQIIISLIAIFITLIFIRMIISYNL
KPIAIISSGLHNFFNYLNHKDSHSYPIKLKTQDEFGKMAEEINENIEIIKEALNKDAKAIEESVNIAKKIEAGELDLHIS
SHANNPQIQELMKVLNNMLLTLQRKIGSNLNEILAVFDSYKHLDFTATINAPKGDIEKAINSLGDEIKNMLTQSLHQGEL
LKQKAEALKQSMQELTNDATHQTSSLQESARALEQMNSAMSEISIKTQDVVKQSNDIKNVTTVISDIADQINLLALNAAI
EAARAGEHGRGFAVVADEVRNLAERTQKSLGEIEANTNILVQSINDMGEAIKEEADDISQINESVATIEKLTQQNSQTAM
QTNAIANEVDSLAQDMLSETKKRKF
>Clari_RM16701_Tlp108  UPTC16701_RS02025
MLSSLKKYLLGNFSNKIAFLVCIFVVVLLCVLGFFNYVKSKSNSHTLLVQFQQKVAFDVSKRFDLYASDRRNVINSLTKY
IKENKNNLTPEQYTSLLKSIGDSLGFDLTYVGFEDGKIFRSNGNNQTPESGYDPRARGWYKEAKEKRELVVTEPYISSSM
KKPTISYASPIMENGKVIGVVAADYDLKKFSEEVLAIGKTPYSHAAVLAHDGTYLFHTDSSRILTSTDISKDIISSYFKT
PEGVNKTLSKDIFKVQTMEEGTKALICNGSINPKYTICSIADYDFYSDAAKQTLMEQIIISLIAIFITLIFIRMIISYNL
KPIAIISSGLHNFFNYLNHKDAHSHPIKLKTQDEFGKMADEINENIEIIKEALSKDAKAIEESVNVARKIETGELDLHIS
SHANNPQIQELIEVLNKMLTTLQTKIGRDLNEIQAVFDSYKHLDFTAAINTPKGDVEKAINALGNEIKNMLSQSLNQGEL
LNQKAEALKQSMQELTNDATHQTSSLQESARALEQMNSAMSEISIKAQDVVKQSNDIKSVTTVISDIAEQINLLALNAAI
EAARAGEHGRGFAVVAEEVRNLAERTQKSLGEIEANTNILAQSISDMGDSIKEEANDISQINESVATIEKLTQQNSQTAI
RTNAIANEVDSLAQDILSETKKRKF
>Clari_NCTC11845_Tlp108  UPTC3659_RS02140
MLSSLKKYLLGNFSNKIAFLVCIFVVVLLCVLGFFNYVKSKSNSHTLLVQFQQKVAFDVSKRFDLYASDRRNVINSLTKY
IKENKNNLTPEQYTSLLKSIGDSLGFDLTYVGFEDGKIFRSNGNNQTPESGYDPRTRGWYKEAKEKRELVVTEPYISSSM
KKPTISYASPIMENDKVIGVVAADYDLKKFSEEVLAIGKTPYSHAAVLAHDGTYLFHTDSSRILTSTEVSKDIISSYFKT
PEGANKTLSKDIFKVQTKEEGTKALICNGSINPKYTICSIADYDFYSDAAKQTLMEQIIISLIAIFITLIFIRMIISYNL
KPIAIISSGLHNFFNYLNHKDAHSHPIKLKTQDEFGKMADEINENINIIKEALSKDAKAIEESVNVARKIETGELDLHIS
SHANNPQIQELIEVLNKMLTTLQAKIGRDLNEIQAVFNSYKHLDFTAAINTPKGDVEKAINALGNEIKNMLSQSLNQGEL
LNQKAEALKQSMQELTNDATHQTSSLQESARALEQMNSAMSEISIKAQDVVKQSNDIKSVTTVISDIAEQINLLALNAAI
EAARAGEHGRGFAVVAEEVRNLAERTQKSLGEIEANTNILAQSISDMGDSIKEEANDISQINESVATIEKLTQQNSQTAI
RTNAIANEVDSLAQDILSETKKRKF
>Clari_CCUG22395_Tlp108  UPTC4110_RS02030
MLSSLKKYLLGNFSNKIAFLVCIFVVVLLCVLGFFNYVKSKSNSHTLLVQFQQKVAFDVSKRFDLYASDRRNVINSLTKY
IKENKNNLTPEQYTSLLKSIGDSLGFDLTYVGFEDGKIFRSNGNNQTPESGYDPRARGWYKEAKEKRELVVTEPYISSSM
KKPTISYASPIMENGKVIGVVAADYDLKKFSEEVLAIGKTPYSHAAVLAHDGTYLFHTDSSRILTSTDISKDIISSYFKT
PEGANKTLSKDIFKVQTMEEGTKALICNGSINPKYTICSIADYDFYSDAAKQTLMEQIIISLIAIFITLIFIRMIISYNL
KPIAIISSGLHNFFNYLNHKDAHSHPIKLKTQDEFGKMADEINENIEIIKEALSKDAKAIEESVNVARKIETGELDLHIS
SHANNPQIQELIEVLNKMLTTLQTKIGRDLNEIQAVFDSYKHLDFTAAINTPKGDVEKAINALGNEIKNMLSQSLNQGEL
LNQKAEALKQSMQELTNDATHQTSSLQESARALEQMNSAMSEISIKAQDVVKQSNDIKSVTTVISDIAEQINLLALNAAI
EAARAGEHGRGFAVVAEEVRNLAERTQKSLGEIEANTNILAQSISDMGDSIKEEANDISQINESVATIEKLTQQNSQTAI
RTNAIANEVDSLAQDILSETKKRKF
>Clari_RM2100_Tlp109  CLA_RS07715
MFNFRSLSSKLTFIVGLLIIAILITVNIISYYQSKNSTSQYLEEIQVKTMFDVNKAYEIYGTSKRTAIDSIVKFMEKNPH
PDINELFDILETIRYSAGYDVTYIGFEEDGKLYQSNKIIRSPEQTGFDARTRPWYQEAKTTGTLVVSDPYKSIEDGSITI
SYTAPIYVNGKLLAVVGGDYNLHTFAKDVLILGHSQSSYAAVYDKEGQIIFHENKDLMLTKNDLSINIANAAKANPDLID
PSKEDSLFYAKDGNNKIQVVTCVQALNPKYMVCSITDESVYSDAVNEVLFQQVIIAFIAIIIALILVRFAIIKNLKPIAV
ITAGLNSFFDFINHKTKDSAMINVNTNDELGAMAKAINENITKTKNALEQDAKAVEQSVETAKEIEAGNLTARITAIPAN
PQLIELKNVLNDMLSVLEEKVGSNMNEINRVFDSYKALDFTTEVANAKGGVEITTNVLGQEIVAMLRQSSEFANLLATQS
GKLQSAVRELTDSSSSQASSLEETAAALEEITSSMQNVSHKTSEVIAQSEEIKNVTSIIGDIADQINLLALNAAIEAARA
GEHGRGFAVVADEVRNLAERTQKSLGEIEANTNILVQSINEMGESIKEQTTGITQINDAVAQIDHVTQENLKIANDSAAI
SENVNKIANDILEDAKKKRF
>Clari_LMG11760_Tlp109  CONCH_RS07460
MFNFRSLSSKLTFIVGLLIIAILITVNIISYYQSKNSTSQYLEEIQVKTMFDVNKAYEIYGTSKRTAIDSIVKFMEKNPH
PDINELFDILETIRYSAGYDVTYIGFEEDGKLYQSNKIIRSPEQTGFDARTRPWYQEAKATGTLVVSDPYKSIEDGSITI
SYTAPIYVNGKLLAVIGGDYNLHTFAKDVLILGHSQSSYAAVYDKEGQIIFHENKDLMLTKNDLSINIANAAKANPDLID
PSKEDSLFYAKDGNDKTQVVTCVQALNPKYMVCSITDESVYSDAVNEVLFQQVIIAFIAIIIALILVRFAIIKNLKPIMI
ITAGLNSFFDFINHKTKDSAMIDVKTNDELGAMAKAINENITKTKNALEQDTKAVEQSVETAREIESGNLTARINAMPAN
PQLIELKNVLNEMLNVLEQKVGSNMNEINRVFDSYKALDFTTEVANAKGGVEVTTNVLGKEIVAMLRQSSEFANLLASES
GKLQSAVKNLTDSSSSQASSLEETAAALEEITSSMQNVSHKTSEVIAQSEEIKNVTSIIGDIADQINLLALNAAIEAARA
GEHGRGFAVVADEVRNLAERTQKSLGEIEANTNILVQSINEMGESIKEQTTGITQINDAVAQIDHVTQENLKIANDSAAI
SDNVNKIANDILEDARKKKF
>Clari_RM2100_Tlp110  CLA_RS00705
MKINSIVSKVNILVGILFAATIVIIGSIAYFQTKQSSFEYLRENHNKVLFDVGYIFNTYEADNQSAIQNLANFAVENHIL
DNEQEIFNALKLTQEYVGFEIVFLATEDGITYDSTGVKKTLNNGFDGRSRSWYIGAKKNMGLYTSDPYKSVTSGIEGIAY
SAPLIINGKFKGVVAGVYSLEQYSADALEVGKTENSFVAVYSQDGTTMFHQDPKLILTKTVLGQNIAKAITEDPSLLDPE
NIDTLFYAKDDKGVTQAVLCDKTPNPNINICAMVENDTYTKASDLALKTQLIVGFIALIIVLVLIKFFASYLLNPIFIIQ
TGLNSFFDFINHKTKDSAMINVNTNDEFGVIAKAINENITKTKNALEQDAKAVEQSVETAKEIEAGNLTARITAIPANPQ
LIELKNVLNDMLSVLEEKVGSNMNEINRVFDSYKALDFTTEVANAKGGVEITTNVLGQEIVAMLRQSSEFANLLATQSGK
LQSAVRELTDSSSSQASSLEETAAALEEITSSMQNVSHKTSEVIAQSEEIKNVTSIIGDIADQINLLALNAAIEAARAGE
HGRGFAVVADEVRNLAERTQKSLGEIEANTNILVQSINEMGESIKEQTTGITQINDAVAQIDHVTQENLKIANDSAAISE
NVNKIANDILEDAKKKRF
>Clari_RM2100_Tlp111  CLA_RS01915
MGIKLKISLIANIIAIVCLISLGITTFYFVKDALLKNTIEAQTNYLKSSKDLMNDFKTSTERSLQNLSRAILKHPLYKLK
DEESVLASLAVELKAFRDSGGFLGVYVGMPSGELITSDPRADEKQLNAFIFGRAQNYNATTRGWYRGAKEKNGMYVSDVY
VDAATNLPCLTYALPLYKDGQFIGVAGIDVLVEELQKKIERIPGDVFIANDSNYAFVSSSKVYLGKVKNVETALGKYKEF
GDFKPFMFTGQNGNDRLGICSKLDKYSACIVTKMNLIEESSEKIAYTQAIIVIFTSIISVILLYFIISRYLSPLEKIQTG
LNSFFDFINHKTKDSAMIDVKTNDELGAMAKAINENITKTKNALEQDAKAVEQSVETAKEIEAGNLTARITAIPANPQLI
ELKNVLNDMLSVLEEKVGSNMNEINRVFDSYKALDFTTEVANAKGGVEITTNVLGQEIVAMLRQSSEFANLLATQSGKLQ
SAVRELTDSSSSQASSLEETAAALEEITSSMQNVSHKTSEVIAQSEEIKNVTSIIGDIADQINLLALNAAIEAARAGEHG
RGFAVVADEVRNLAERTQKSLGEIEANTNILVQSINEMGESIKEQTTGITQINDAVAQIDHVTQENLKIANDSAAISENV
NKIANDILEDAKKKRF
>Clari_RM2100_Tlp112  CLA_RS06630
MFFKNSFISVKNKLSYTTGIIVALALFIVAAMAFYSSRENLIINSKNANKDYLLVTTAQVETYIESYVEILLSIKKYIDS
LPKYQTENFDKLGEYFAKDLKVFKDGSNTLAVYLGFPDGTMLVSDAESDKKGIPFRKRGGGISHYDDPQYNATTRDWYKG
ALKNKGVFVSDVYEDSVTKFPSFTYSVPIEKNGKLVAVLGIDLLLTSLQKTFEKLPGSVFVFDNTSSIPFASNDKSLILK
SYPNIDEIKNHHKIVGDYKTFEYTGVDSGEKRFGVCANINNSNAHVSYVACAIQKQDDLDRLVIEDVFDQIITSIVILIL
SCFIVYFISSRLLSPLQVIQTGLNSFFDFINHKTKDSAMINVNTNDEFGAMAKAINENITKTKNALEQDAKAVEQSVETA
KEIEHGNLTARITAIPANPQLIELKNVLNNMLSVLEEKVGSNMNEINRVFDSYKALDFTTEVANAKGEVEITTNVLGQEI
VNMLRQSSEFANLLATQSGKLQSAVRELTDSSSSQASSLEETAAALEEITSSMQNVSSKTSEVIAQSEEIKNVTSIIGDI
ADQINLLALNAAIEAARAGEHGRGFAVVADEVRNLAERTQKSLGEIEANTNILVQSINEMGESIKEQTTGITQINDAVAQ
IDHVTQENLKIAKDSAAISENVNQIANDILEDAKKKRF
>Clari_RM2100_TLp113  CLA_RS07720
MKSIKLKVAMIANIMAVICLLILGIVTFIFVKQSLFDEIVNSEKNRLISTNNLVENFRESTSNSLLKLSETILRNPYSNL
NSQEALAQNVGVQLKAFRDAGNYLAVYIAQPDGELVVSDPDSDSKNIDYGFYGKADGYDARTREFYIEARKKNGLFITAS
YIDATTGLPCFTYAMPLNKDGKFVGILAIDVLVKDLIENLKQMPGDSFVYDKNRYAFASTHKNYTGNHPNISTIADAFSK
TKNNEPFFYTSAEGNERLALCNNSNDYTVCNVAYVDTINNSSEKIAYIQAIIVIFTSILSVVLLYFIVSRYLSPLEKIQT
GLNSFFDFINHKTKDSAMINVNTNDELGAMAKAINENITKTKNALEQDAKAVEQSVDTAKEIESGNLTARITAIPANPQL
IELKNVLNEMLSVLEEKVGSNMNEINRVLDSYKALDFTTEVTNAKGGVEITTNVLGQEIVAMLRQSSEFANLLATQSGKL
QSAVRELTDSSSSQASSLEETAAALEEITSSMQNVSHKTSEVIAQSEEIKNVTSIIGDIADQINLLALNAAIEAARAGEH
GRGFAVVADEVRNLAERTQKSLGEIEANTNILVQSINEMGESIKEQTTGITQINDAVAQIDHVTQENLKIANDSAIVADN
VNKIASDILEDAKKKKF
>Clari_RM16701_Tlp114  UPTC16701_RS02150
MFKFNSLSNKLTSIVCFLIVIILAIVNILNYYDSKKSTSYYLEEIQKKTMFDVNYMYSSYSNSKRNIIESLAYSLSAIAY
NSSDREIFSVLDTAKRSGGFDTVHFGLEDSGKDYQIDTKFNLHSDPSKFDPRTRPWYKDAKTAGKLIVTDPYKSIVLNGQ
VVVTYSIPVFDNSKKFIGVVSGVYNLNTFSKDVLAIGHSESSYAGVYDKEGVIVFHEDKDRMLTKNDLSINIANAVKANP
DLIDPTKQETLFYAKDDQGKTQVVTCNQALNPKYMVCSITDESVYTDAVNKVLFQQIIIALIAIAVALLLVRFAIIKNLK
PIAVITTGLNSFFDFINHKTKDSAMIDVKTNDELGAMAKAINENITKTKNALEQDAKAVEQSVDTAKEIEGGNLTARITA
IPANPQLVELKNVLNEMLNVLEQKVGSNMNEINRVFDSYKALDFTTEVKNAKGGVEVTTNVLGQEIVAMLRQSSEFASLL
ADESGKLQSAVKNLTDSSSSQASSLEETAAALEEITSSMQNVSHKTSEVIAQSEEIKNVTSIIGDIADQINLLALNAAIE
AARAGEHGRGFAVVADEVRNLAERTQKSLGEIEANTNILVQSINEMGESIKEQTTGITQINDAVAQIDHVTQENLKIAKD
SAIVADNVNKIANDILEDARKKKF
>Clari_NCTC11845_Tlp115  UPTC3659_RS09140  pseudogene
LFSNLKIGTKIVTVVITIIVLGIGILASIITMQSSNILHTEADKLLQTSAFRYSNIIRGATESVHSTLLSTESSIDQILD
TQTSLEQNRIQDILEGAVDSNSWINYIYIHIIDISKFNNIDPTLLTDSGQFLMLINDTDLKNKGGIKLIQADDRILNQRS
VKAALEKQEEGVGRPQNFVINNEEILAYNIAIPITRNGKLLGVIGALGGLNTLQEELTNPERSVFKNDQRLLLGANGLIA
VSPATDFIGKNITEINPHASAKTLIELQKNQINTLFDFTPASTGNNNRAAIANFNLWDGANDYWSIVTMAPVESIQMPIT
KLAATIAMVSLFVIFAIALIVFFYINKAVSSRIVNLQNNLLYFFKFLNHEVKDTILSKDIKNNDELNTMAKAINENITKT
KNALEQDAKAVEQSVDTAKEIENGNLTARITAIPANPQLIELKNVLNDMLSVLEQKVGSNMNEINRVFDSYKALDFTTEV
KNAKGGVEVTTNVLGQEIVAMLRQSSEFASLLADESGKLQSAVKDLTDSSSSQASSLEETAAALEEITSSMQNVSHKTSE
VIAQSEEIKNVTSIIGDIADQINLLALNAAIEAARAGEHGRGFAVVADEVRNLAERTQKSLGEIEANTNILVQSINEMGE
SIKEQTTGITQINDAVAQIDHVTQENLKIAKDSATISDNVNKIANDILEDARKKKF
>Clari_NCTC11845_Tlp116  UPTC3659_RS00790
MKSIKLKVSLIANTIAIFCLIILGVITFIFVKQALFDEIVKSEQNRLVSTKSLMEEFRENTTTTLKKLSETILRHPYSEL
NTQESLIQNVSSQLRAFRDAGGFLTVYLAQPDGEVILTNAESDKLNQDIIIFGKKQNFDARTREWYQEAKAKGIFVTPAY
IDTTTNLPCFTYAMSLSKDGKFIGVLAIDVLVKDLEDGLKQMPGASFVFDKNNFAFASTSKNYIANDPNVSIVAEAFSKT
KDGEPFYYTSKEGSERLAMCDRVNGYTICNMTYIDTIDQSSEKIAYIQAIIVIFTSIISVILLYFLVSHYLSPLQAIQTG
LNSFFDFINHKTKDSAMINVKTNDEFGAMAKAINENITKTKNALEQDAKAVEQSVETVREVESGNLTARITAIPANPQLL
ELKNYLNEMLSVLEQKVGSNMNEINRVFDSYKALDFTTEVKNAKGGVEVTTNVLGQEIVAMLRQSSEFASLLADESGKLQ
SAVKDLTDSSSSQASSLEETAAALEEITSSMQNVSHKTSEVIAQSEEIKNVTSIIGDIADQINLLALNAAIEAARAGEHG
RGFAVVADEVRNLAERTQKSLGEIEANTNILVQSINEMGESIKEQTTGITQINDAVAQIDHVTQENLKIAKDSATISDNV
NKIANDILEDARKKKF
>Clari_NCTC11845_Tlp117  UPTC3659_RS06735
MKSIKLKLSLIANIMAIFCLIVLGVISFIFTKKALNYEVIKAETNYVRAAEKSMRDFKNTNINSLERLSQAIARFSYEEL
DTQEKLMHNTGKLLKSFRDAGNYLAVYIAQPNGELIVSDPDSDSKGLEYGTYGKADNYDATTREFYIEAKKKNGLYITAA
YIDATTGLPCFTYAMPLIKDGKFIGVLAIDVLVKDLQTEFSELPGRTFVFDHEFNVFAATDETLVSKEKNPDIITVAKAY
EQAGDYNIFNYTTQKGKDRFGICVKIDSYTTCAGEDIEVIETPALKIAYIQTSIVVFTSVASIILLYFIISYYLSPLQAI
QTGLNSFFDFINHKTKDSAMINVKTNDELGAMAKAINENITKTKNALEQDAKAVEQSVETVREVESGNLTARITAIPANP
QLLELKNYLNEMLSVLEQKVGSNMNEINRVFDSYKALDFTTEVKNAKGGVEVTANVLGQEIVAMLRQSSEFASLLADESG
KLQSAVKDLTDSSSSQASSLEETAAALEEITSSMQNVSHKTSEVIAQSEEIKNVTSIIGDIADQINLLALNAAIEAARAG
EHGRGFAVVADEVRNLAERTQKSLGEIEANTNILVQSINEMGESIKEQTTGITQINDAVAQIDHVTQENLKIAKDSATIS
DNVNKIANDILEDARKKKF
>Clari_NCTC11845_Tlp118  UPTC3659_RS07730
MKSLANKLTFFVFLAIIAILFVANIFNYIEVKRDVQKLINDIQIKTMQDVLKSFDDYTASRSDAIKAVAAEIKKNPNTSL
EEIYTMVKVAKEASRFDVLYVGLAKNGAMIRSNGNHQMPSDGYDPRTRTWYTSVASGEDKVVISKPYMAPSLKAPSLAFS
YPIIIDGKFMGAVGGNYDLNTFSDNVLAMGKSQSGYTVVLDDEGTILFHESSKDLLTKTNLSQNIVKTYLATPDGKDGKL
SSEPMLIDDDNAPRKAVICQESSIGYNVCVIADEKIYNEPVNKALVNQIIIGIISLIIALIIVRFMISYNLSPLQAIQTG
LNSFFDFINHKTKDSAMINVKTNDELGAMAKAINENITKTKNALEQDAKAVEQSVETVREVESGNLTARITAIPANPQLL
ELKNYLNEMLSVLEQKVGSNMNEINRVFDSYKALDFTTEVKNAKGGVEVTTNVLGQEIVAMLRQSSEFASLLADESGKLQ
SAVKDLTDSSSSQASSLEETAAALEEITSSMQNVSHKTSEVIAQSEEIKNVTSIIGDIADQINLLALNAAIEAARAGEHG
RGFAVVADEVRNLAERTQKSLGEIEANTNILVQSINEMGESIKEQTTGITQINDAVAQIDHVTQENLKIAKDSATISDNV
NKIANDILEDARKKKF
>Clari_NCTC11845_Tlp119  UPTC3659_RS08795
MFKFNSLSNKLTMIVCFLIAIILIVVNIINYYESKKTTAYYLEEIQKKTMFDVNEAYKIYSSSKRSAILSIVNFIEKNPN
PSTEELFDILETIRSSADFDVTYVGFEKDGKLYQSNKIIRSPEASGFDARTRPWYQESQQAKTLTVSDPYKSIEDDSITI
SYTAPIYNNGKLIAVVGGDYNLEKFAKDVLVIGHSNSSYAAVYDKEGVIIFHEEKDRMLTKNDLSINIANAVKANPDLIN
PNKQETLFYAKDQQGKTQVVTCNQSLNDKYIVCSITDESIYTDAVNKVLFQQIIIALIAIAIALILIRFTIMKNLKPIAV
ITTGLNSFFDFINHKTKDSAMINVKTNDELGAMAKAINENITKTKNALEQDAKAVEQSVDTAKEIENGNLTARITAIPAN
PQLIELKNVLNDMLSVLEQKVGSNMNEINRVFDSYKALDFTTEVKNAKGGVEVTTNVLGQEIVAMLRQSSEFASLLADES
GKLQSAVKDLTDSSSSQASSLEETAAALEEITSSMQNVSHKTSEVIAQSEEIKNVTSIIGDIADQINLLALNAAIEAARA
GEHGRGFAVVADEVRNLAERTQKSLGEIEANTNILVQSINEMGESIKEQTTGITQINDAVAQIDHVTQENLKIAKDSATI
SDNVNKIANDILEDARKKKF
>Clari_CCUG22395_Tlp120  UPTC4110_RS00705
MFNTLKVKLSLMANFFTALSLIILGVLSFYFTKTYLYDNELKRQNDILQVARTSLETFRKHNSDLILNLEKTILEFPYEK
LNSEQALIDNVGSILKSYRKASGVLSAFISLDNGENLVSNDTSDKNNKNIEIYGQNINYDARTRPWYIGAKENKDIFITS
PYIDKATNQYVITYTKSIYKNGNFVGIIGVDIPVKELQENFENMPGNSFLFDENGKIFVAKNKQLLDSSVDHGPVLNAHK
QNGDYSFFEYGLKGKERLGICAKISSYLVCSTESADVINEPIFKTATIQTIVVSIMVALSVIILYFIISYYLSPLQAIQK
GINSFFDFINHKTKDSAMIDVKTNDEFGVIAKAINENITKTKNALEQDAKAVEQSVDTAKEIESGNLTARITAIPANPQL
IELKNVLNEMLNVLEQKVGSNMNEINRVFDSYKALDFTTEVKNAKGGVEVTTNVLGQEIVAMLRQSSEFASLLADESGKL
QSAVKNLTDSSSSQASSLEETAAALEEITSSMQNVSHKTSEVIAQSEEIKNVTSIIGDIADQINLLALNAAIEAARAGEH
GRGFAVVADEVRNLAERTQKSLGEIEANTNILVQSINEMGESIKEQTTGITQINDAVAQIDHVTQENLKIANDSAIVADN
VNKIASDILEDARKKKF
>Clari_CCUG22395_Tlp121  UPTC4110_RS02155
MSVKNKLSIVVGVIVFLALSIITIMAFVSSRNNLISNSKQANEDYLLITETQVEGYVDGYIDILLAIKKYIDSLGKNQVL
NFDSMEQMLGDDLKIFKDGSNTLAVYVGFPDGTMLVSDTVSDKKGVNFRKRGGGISSYDDPSYDATSRDWYKGAIANDGV
FISDVYEDSVTKLPSFTYSTPIKKNGKLIGVLGVDLLLTSLQKTFEKLPGNVFVFDTASSIPFASNNKSLILTQHPSIEE
IKKYHQQFGDYKTFEYISVDTQEERFGICANIDNSKAKVSYIACATQKQDELEMLVLKDAYKQIIFSIIILFISCFAIYF
FSSKLLSPLQAIQKGINSFFDFINHKTKDSAMIDVKTNDELGAMAKAINENIIKTKNALEQDAKAVEQSVDTAKEIESGN
LTARITAIPANPQLIELKNVLNEMLNVLEQKVGSNMNEINRVFDSYKALDFTTEVKNAKGEVEVTTNVLGQEIVAMLRQS
SEFASLLADESGKLQSAVKNLTDSSSSQASSLEETAAALEEITSSMQNVSHKTSEVIAQSEEIKNVTSIIGDIADQINLL
ALNAAIEAARAGEHGRGFAVVADEVRNLAERTQKSLGEIEANTNILVQSINEMGESIKEQTTGITQINDAVAQIDHVTQE
NLKIAKDSAAISDNVNKIANDILEDARKKKF
>Clari_CCUG22395_Tlp122  UPTC4110_RS05530
MKSIKLKISLIANIIAIVCLIILSIVSFIFTKKALNYEVVKAETNYVRTAEKSMRDFKNLNTHSLEKLSQAILKLPYDAL
NTQDKLMQNTGNLLKAVRDMNSYLAVYIAQPNGELIVSDPDSDSKGLDYGIYGKADNYDATTREFYIEAKKKNGLYITPS
YIDVTTGFPCFTYAMPLIKDGKFLGILAIDVLVKDLQNEFSELPGRTFVFDQAYTVFASTDKSLIGGEKNPDIVTVAKAY
EKAGNYNIFNYTTQNGQDRFGICVKIDDYTTCAGENIEVIEAPALKIAYIQTTIVIFTSIASIILLYFIISYYLSPLQAI
QTGLNSFFDFINHKTKDSAMIDVKTNDEFGVIAKAINENITKTKNALEQDAKAVEQSVDTAKEIESGNLTARITAIPANP
QLIELKNVLNEMLNVLEQKVGSNMNEINRVFDSYKALDFTTEVKNAKGGVEVTANVLGQEIVAMLRQSSEFASLLADESG
KLQSAVKNLTDSSSSQASSLEETAAALEEITSSMQNVSHKTSEVIAQSEEIKNVTSIIGDIADQINLLALNAAIEAARAG
EHGRGFAVVADEVRNLAERTQKSLGEIEANTNILVQSINEMGESIKEQTTGITQINDAVAQIDHVTQENLKIANDSAIVA
DNVNQIANDILEDARKKKF
>Clari_RM2100_Tlp123  CLA_RS00710  pseudogene
MFSSLKIKLSLLANIFAALSLIVLGIISFIFTKNFLYENELKRQNDILQVSRISLETFRENNIKLINHLEESVLELPYEK
LNSQEDLIENLGQMLKSYRKASGVLATFIGLDNGENIVSDNSSDNKNTNVVIYGKAINYDTRTREWYIEARKTNKVFITF
PYIDKATNQYVITYTKSISKDGKFIGVIGVDIPIAIFKKTLKINQEIAFFNQNEKVFVAKNKQLLDPSVDHSPVINAHKQ
NGDYKFFEYGLKGQERLGICANIYDYRVCSTESAEIINKPIMQIALTQAIVVIIMIVLSIAVLYFIVSRYLSPLEKIQTG
LNSFFDFINHKTKDSAMINVNTNDELGAMAKAINENITKTKNALEQDAKAVEQSVETAKEIEAGNLTARITAIPANPQLI
ELKNVLNDMLSVLEEKVGSNMNEINRVFDSYKALDFTTEVANAKGGVEITTNVLGQEIVAMLRQSSEFANLLATQSGKLQ
SAVRELTDSSSSQASSLEETAAALEEITSSMQNVSHKTSEVIAQSEEIKNVTSIIGDIADQINLLALNAAIEAARAGEHG
RGFAVVADEVRNLAERTQKSLGEIEANTNILVQSINEMGESIKEQTTGITQINDAVAQIDHVTQENLKIANDSAAISENV
NKIANDILEDAKKKRF
>Clanienae_NCTC13004_Tlp200  CLAN_RS00325
MTYFKFKFIFFFFYNNDRISQFLVYFPLPFKHLSEISLTLHKGKIMFNKLKLGTKTIASIVSIVVFCLAIMSWVIITITS
NLQSEEAKKLLINASDRDANLADSFLSQMYVALESNAASFERLIQDKRDEKELEHTLMGVLDSAGDAVYAYLYILDPFYT
QNSTNPNFKLNNSNLLILQTDDNTKAVGGVRTIKADDRFSALDGLNRAIRTGQSAVGNPSVINVGNSNLGILDINIPLKN
KNSQVIAVLGAVADLNTISKIMNHPDRQIFKDSQIFVINENGIVAVDKDNKYISKNLQTINKDVSVAQIIQAIKSKESGI
FEYYSVAGVKEMAALRTISIARDSATFGIIAAAPVSSIYEPVRKLIFYNIIGVLITAIIIALFIFYYINVGIVFRINNIS
NLLFGFFKFLNHESKTPPPYLQPKAEDEIGKMAIELNRNVQKIQEGLNQDNQAVKSAIQTANEVENGNLTARITLNPASP
ELLKLKNVLNKMLDVLEQKVGSDINAIQSVFDKFKQLDFTVRIDNPKGEVEIVTNLLGDEVTKMLKANLEQANNLQNKAD
ELKGFVASLNEGAKSQSESLQESAAAVEEMSSSMNSINDRASEVIKQSEDIKNIITIIRDIADQTNLLALNAAIEAARAG
EHGRGFAVVADEVRKLAERTQKSLGEIEANVNILSQSINEMSQSISEQTTAINQINEAIVNVDGLTRQNRQIAQDSNIVA
NEVDSIAEVVVAEVKKKKF
>Clanienae_NCTC13004_Tlp201 CLAN_RS01000  pseudogene
MFKNMKLSVKLALAGFVFTALIVATVAGIATYQATNRAESNSAAFMEAGSLSQANYIAAEFNKISDGLNAYKTAMESSLN
SGIAMPVDIITNMLSEAIKDQKIAAGIFFYATDDSIYAKNPNSNDPRYTQAGDLAIYVNYHNRLERIEDNFKSKDYYANG
LSKPRLTEPFSDHIEGKNITMASMTFPVKYRGKTIGIIGADLDLETYFIDRLKEIKLYKSDISFLISNKGIMVANPNPQN
RGLAIQQVNPNLTQLLPVLNNEEVDYATAAAMSQNLQEHAQFNLSKIDMHNVDENWGLATLVPTREIFAEVSSARNSLAV
VGIIVAIIGGFFLFFATKMLITRIENIRALLSDFFDFLNYKRADARLAVITNNDEISQMAKAINDNIVIVKSNLDKDSKA
VEESLKRASEVENGNLTARITLNPASPELLKLKNVLNKMLDVLEQKVGSDINAIQSVFDKFKQLDFTVRIDNPKGEVEIV
TNLLGDEVTKMLKANLEQANNLQNKADELKGFVASLNEGAKSQSESLQESAAAVEEMSSSMNSINDRASEVIKQSEDIKN
IITIIRDIADQTNLLALNAAIEAARAGEHGRGFAVVADEVRKLAERTQKSLGEIEANVNILSQSINEMSQSISE.TTAIN
QINEAIVNVDGLTRQNRQIAQDSNIVANEVDSIAEVVVAEVKKKKF
>Chelveticus_ATCC51209_Tlp300  CHELV3228_RS00050
MKSIKIKLALIANLMAVLCLVILGVVTFMFVKNEIYTEVVNAETNYVKTAKNSMESFRARNIAALKSLEKNILKHSLSRL
DNQEALMQFVGQDLKTFRDAGRFLAVYIAQPSGELLVSDLDSDSKNLDFGIYGKADNYDARTRDYYKEALKTNEIHITPS
YIDVTTGLPCFTYAVALHKDGKFIGVLAVDVLVTDLQKEFENLPGRTFVFDSENQVFASTDKEMLNSNNDISVIANVAKE
RADYEHFEYIKPEDKSERFGICARTMGNYTVCVGENISKIESPVYKIAFIQITIVIFTSIASVILLYFIISYFLSPLSFI
QSGLNSFFDFINHKTQDISTININTSDEFGQMAKAINENILATKQGLDQDKQAVKESVETVGIVENGNLTARITANPRNP
QLIELKNVLNDLLDVLQTRVGKDMNKIRSIFEEFKSLDFRNRIEDATGSVEVTTNALGEEIIKMLKQSSDFANSLANESS
KLQNAVQNLTTSSNSQAASLEETAAALEEITSSMQNVSQKTSDVITQSEEIKNVTSIIGDIADQINLLALNAAIEAARAG
EHGRGFAVVADEVRKLAERTQKSLSEIEANTNLLVQSINDMAESIKEQTAGITQINESVAQIDQTTKDNVEIANESAIIS
NNVSDIANNILEDVKKKKF
>Chelveticus_ATCC51209_Tlp301 CHELV3228_RS01550
MFKSLNIGLKLILSVAITVIIGVIAFISLTSVQVSSNMKEQMDKVLMQASKRYANYIEAKLNETIALVKSASRTINEDIR
KNGFDFNDVENVIKNTFDSSSEATFAFFLLEDSAILGDTNVKKQYRSEKGTFGMEFVDTAVEKSGGIETLQFSEKIKSFP
VVQRIRNEAKTADYDKVYVGVPAKLDMGRGEFIGVNIAMPVFDTNGKYIGCVGFVFDLQSFSTTLMDPILDLYDGNIRVL
LSEDSTVAVHSTNLSLLLKNLAEISSSPQTKEIVNAVKENKDFLFENYTSSSGEESFVAIASFTTLDNSSKWSILTTAPK
ASVLAPLYKMQFIFVAIGIIFLIAVIAVVYYCVRVIIGARLPILVKSLETLFRFLNHEKVEPHIIKINADDELGAIGKML
NENILATKQGLDQDKQAVKESVETVGIVENGNLTARITANPRNPQLIELKNVLNNILDVLQARVGKDMNKIHSIFEEFKR
LDFRNRIEDATGSVEVTTNTLGEEIIKMLKQSSDFANSLANESSKLQNAVQNLTTSSNSQAASLEETAAALEEITSSMQN
VSQKTSDVITQSEEIKNVTSIIGDIADQINLLALNAAIEAARAGEHGRGFAVVADEVRKLAERTQKSLSEIEANTNLLVQ
SINDMAESIKEQTAGITQINESVAQIDQTTKDNVEIANESAIISNNVSDIANNILEDVKKKKF
>Chelveticus_ATCC51209_Tlp302  CHELV3228_RS04795
MNLTIRGKMLLLGSAVFAIILAILLNFYINQHNGLKYVEKVAGQIVEKGVNEKIKVLTLSMAESLGGLLEGVTDEKQQIA
IIAKAIENFRFEDDKSGYFFVYKKTVNVAHPVRKDLIGSDLKEAKDAKGVQYVVELYNQAKNGGGFVFFDFTKGGENSTV
AQKNAYAALIPNTEDIWISTGVYVDTLAKNVAEDTRGVKETFNSSFIRALIISAVLLILICPFVILFYKKLSASITTISQ
DLFHFFDFINHKTNEIKVVEVSGNDELAQMAKAINENILATKQGLDQDKQAVKESVETVGIVENGNLTARITANPRNPQL
IELKNVLNDLLDVLQTRVGKDMNKIRSIFEEFKSLDFRNRIEDATGSVEVTTNALGEEIIKMLKQSSDFANSLANESSKL
QNAVQNLTTSSNSQAASLEETAAALEEITSSMQNVSQKTSDVITQSEEIKNVTSIIGDIADQINLLALNAAIEAARAGEH
GRGFAVVADEVRKLAERTQKSLSEIEANTNLLVQSINDMAESIKEQTAGITQINESVAQIDQTTKDNVEIANESAIISNN
VSDIANNILEDVKKKKF
>Chelveticus_ATCC51209_Tlp303  CHELV3228_RS08180
MTKTLGGKILACVVAIFVVVIGVIVTYNYISSSSQISTLFRSIQRGILDASYTTIDITMNVEAKQHLNAVAEQIVALDKN
DVIAQRRVLMTAEELIKYPSMYIVYENDGKVILQDYHPEVGIENLSSNFDNVGLDLRDRFWYKETKEKKQGIVSSTYISS
AGNYKGQRLVTATYPLIKNGEFIGVIGMDLFVGDFQKRFENFEREELPNLDVYITDTSGKIFSHKDPAIVESTTETEAEK
ALKEALKKAPEGEFNYNHNNEDRVGFYKQFPFGWTIVSVTTQSDYTNAINKQFFISTAIALVLLVVGAMFLVVFVKKLVA
PIHSIQSGLNSFFDFINHKTQDISTINVNTSDEFGQMAKAINENILATKQGLDQDKQAVKESVETVGIVENGNLTARITA
NPRNPQLIELKNVLNDLLDVLQARVGKDMNKIRSIFEEFKSLDFRNRIEDATGSVEVTTNALGEEIIKMLKQSSDFANSL
ANESSKLQNAVQNLTTSSNSQAASLEETAAALEEITSSMQNVSQKTSDVITQSEEIKNVTSIIGDIADQINLLALNAAIE
AARAGEHGRGFAVVADEVRKLAERTQKSLSEIEANTNLLVQSINDMAESIKEQTAGITQINESVAQIDQTTKDNVEIANE
SAIISNNVSDIANNILEDVKKKKF
>Chelveticus_ATCC51209_Tlp304  CHELV3228_RS09175
MVKSEKYGSVSSKLTLYVGILIVLILSTASAVAYFGSKENNFRLLKESQFKLMDDTLKTFNIYTGFKRNAMTVLSSQIGH
LDHLDEDEIYDLLEMTLKTAEFGEVFFASEQNAKTYLSNRTSLSLTQLDFKTRPWYEKTKQEGKLIATEPYKNATDGKTV
ITYTVPVIHNGTFVGIVGGDLNLAAISDQILMMGHTAESYSQVISPNGDILFHEEEEKILSKTTLSENIANAIKANPHLL
DDDNDDTLFYVEGNDGKAQAVMCDLTLNPYFRICTITAESSYSNASNKILLQQVIVGLVAIVVALILVRVLIARSLFPLG
SIQSGLNSFFDFINHKTQDISTININTSDEFGQMAKAINENILATKQGLDQDKQAVKESVETVGIVENGNLTARITANPR
NPQLIELKNVLNDLLDVLQARVGKDMNKIRSIFEEFKSLDFRNRIEDATGSVEVTTNALGEEIIKMLKQSSDFANSLANE
SSKLQNAVQNLTTSSNSQAASLEETAAALEEITSSMQNVSQKTSDVITQSEEIKNVTSIIGDIADQINLLALNAAIEAAR
AGEHGRGFAVVADEVRKLAERTQKSLSEIEANTNLLVQSINDMAESIKEQTAGITQINESVAQIDQTTKDNVEIANESAI
ISNNVSDIANNILEDVKKKKF
>Cfetus_venerealis_cfvi03/293_Tlp400  CFVI03293_RS00930
MKSINTKVIAIIAILMAMLIVLFVTLEIFISKVNLSFKEINSISDRQELLYKNIINGERTGLTVRQLYIDINDKDALDIL
EATMKDFEVVRNKYKELSGGPANAANQSDKLLFIQNDILQGAKKGEKVTITDLEDLTPTWRSYRSVLEKRLEKLGEDNLK
ANNNLASDISVLTMGFTVFIITIIILSSLILLISKSYLLKAIKSIENGLKDFFDFLNHKNDNPKAISLKSNDEFGVMAKL
INDNTSNIKDSMEQDNKAVKESLEKANEVENGNLKARINTIPSSPGLEKLRQVLNKMLDTLERKIGSDINVIQQTFDSFK
ELDFTSRIPNAKGEVERVTNLLGDEITKMLKDNLAQANNLKEKANSLKEYVTTLNDSARSQANSLQESAAAVEEMSSSMS
SINERAGEVIKQSEDIKNIITIIRDIADQTNLLALNAAIEAARAGEHGRGFAVVADEVRQLAERTGKSLAEIEANVNILS
QGINEMSQSINEQTEAINQINEAVANVDEQTKQNLAIASNTDRVTIEVETIANEVVSEVKRKKF
>Cfetus_venerealis_84-112_Tlp400  CSG_RS01365
MKSINTKVIAIIAILMAMLIVLFVTLEIFISKVNLSFKEINSISDRQELLYKNIINGERTGLTVRQLYIDINDKDALDIL
EATMKDFEVVRNKYKELSGGPANAANQSDKLLFIQNDILQGAKKGEKVTITDLEDLTPTWRSYRSVLEKRLEKLGEDNLK
ANNNLASDISVLTMGFTVFIITIIILSSLILLISKSYLLKAIKSIENGLKDFFDFLNHKNDNPKAISLKSNDEFGVMAKL
INDNTSNIKDSMEQDNKAVKESLEKANEVENGNLKARINTIPSSPGLEKLRQVLNKMLDTLERKIGSDINVIQQTFDSFK
ELDFTSRIPNAKGEVERVTNLLGDEITKMLKDNLAQANNLKEKANSLKEYVTTLNDSARSQANSLQESAAAVEEMSSSMS
SINERAGEVIKQSEDIKNIITIIRDIADQTNLLALNAAIEAARAGEHGRGFAVVADEVRQLAERTGKSLAEIEANVNILS
QGINEMSQSINEQTEAINQINEAVANVDEQTKQNLAIASNTDRVTIEVETIANEVVSEVKRKKF
>Cfetus_venerealis_cfvi03_293_Tlp401  CFVI03293_RS00955  pseudogene
MLFGSKSIAGKVSFGVSILFIILLLVLAFINYSDSKDNSTKLLVSERQKVIQASENLMDSRFGSDINTINNLNDYISKND
YSQQEIEDILKIIDKTSNFELLYVGYQKDGMMIRSNGNSGLPSTENGMYDPRNRPWYINAVKENRVVITEPFISKTTGQF
TISISKPIYKNSELIGVISGQVALNEVNKKFAELGNAEGAYVLLMDKDAKIIMHPTIDYIGKTLSATKEILKNYQNKNFD
KYGRLTYTHEDGSLKIGQCATTKFDGWIICSNVDAKYFQSKVDAILYKQLLISFIFIIIAAFAVWILAKRLLQPTQSIEN
GLKDFFDFLNHKNDNPKAISLKSNDEFGVMAKLINDNTSNIKDSMEQDNKAVKESLEKANEVENGNLKARINTIPSSPGL
EKLRQVLNKMLDTLERKIGSDINVIQQTFDSFKELDFTSRIPNAKGEVERVTNLLGDEITKMLKDNLAQANNLKEKANSL
KEYVTTLNDSARSQANSLQESAAAVEEMSSSMSSINERAGEVIKQSEDIKNIITIIRDIADQTNLLALNAAIEAARAGEH
GRGFAVVADEVRQLAERTGKSLAEIEANVNILSQGINEMSQSINEQTEAINQINEAVATVDEQTKQNVTIAQNSNKITNE
VESIANIIVDEVKKKNF
>Cfetus_venerealis_01/165_Tlp401  CFVI01165_RS00955
MLFGSKSIAGKVSFGVSILFIILLLVLAFINYSDSKDNSTKLLVSERQKVIQASENLMDSRFGSDINTINNLNDYISKND
YSQQEIEDILKIIDKTSNFELLYVGYQKDGMMIRSNGNSGLPSTENGMYDPRNRPWYINAVKENRVVITEPFISKTTGQF
TISISKPIYKNSELIGVISGQVALNEVNKKFAELGNAEGAYVLLMDKDAKIIMHPTIDYIGKTLSATKEILKNYQNKNFD
KYGRLTYTHEDGSLKIGQCATTKFDGWIICSNVDAKYFQSKVDAILYKQLLISFIFIIIAAFAVWILAKRLLQPTQSIEN
GLKDFFDFLNHKNDNPKAISLKSNDEFGVMAKLINDNTSNIKDSMEQDNKAVKESLEKANEVENGNLKARINTIPSSPGL
EKLRQVLNKMLDTLERKIGSDINVIQQTFDSFKELDFTSRIPNAKGEVERVTNLLGDEITKMLKDNLAQANNLKEKANSL
KEYVTTLNDSARSQANSLQESAAAVEEMSSSMSSINERAGDVIKQSEDIKSIITIIRDIADQTNLLALNAAIEAARAGEH
GRGFAVVADEVRQLAERTGKSLAEIEANVNILSQGINEMSQSINEQTEAINQINEAVATVDEQTKQNVTIAQNSNKITNE
VESIANIIVDEVKKKNF
>Cfetus_fetus_04/554_Tlp401  CFF04554_RS09445
MLFGSKSIAGKVSFGVSILFIILLLVLAFINYSDSKDNSTKLLVSERQKVIQASENLMDSRFGSDINTINNLNDYISKND
YSQQEIEDILKIIDKTSNFELLYVGYQKDGMMIRSNGDSGLPSTENGMYDPRNRPWYINAVKENRVVITEPFISKTTGQF
TISISKPIYKNSELIGVISGQVALNEVNKKFAELGNAEGAYVLLMDKDAKIIMHPTIDYIGKTLSATKEILKNYQNKNFD
KYGRLTYTHEDGSLKIGQCATTKFDGWIICSNVDAKYFQSKVDAILYKQLLISFIFIIIAAFAVWILAKRLLQPTQSIEN
GLKDFFDFLNHKNDNPKAISLKSNDEFGVMAKLINDNTSNIKDSMEQDNKAVKESLEKANEVENGNLKARINTIPSSPGL
EKLRQVLNKMLDTLERKIGSDINVIQQTFDSFKELDFTSRIPNAKGEVERVTNLLGDEIAKMLKDNLAQANNLKEKANSL
KGYVENLNESASSQANSLQESAAAVEEMSSSMSSINERAGDVIKQSEDIKSIITIIRDIADQTNLLALNAAIEAARAGEH
GRGFAVVADEVRQLAERTGKSLAEIEANVNILSQGINEMSQSINEQTEAINQINEAVATVDEQTKQNVTIAQNSNKITNE
VESIANIIVDEVKKKN
>Cfetus_fetus_82-40_Tlp401  CFF8240_RS08975
MLFGSKSIAGKVSFGVSILFIILLLVLAFINYSDSKDNSTKLLVSERQKVIQASENLMDSRFGSDINTINNLNDYISKND
YSQQEIEDILKIIDKTSNFELLYVGYQKDGMMIRSNGDSGLPSTENGMYDPRNRPWYINAVKENRVVITEPFISKTTGQF
TISISKPIYKNSELIGVISGQVALNEVNKKFAELGNAEGAYVLLMDKDAKIIMHPTIDYIGKTLSATKEILKNYQNKNFD
KYGRLTYTHEDGSLKIGQCATTKFDGWIICSNVDAKYFQSKVDAILYKQLLISFIFIIIAAFAVWILAKRLLQPTQSIEN
GLKDFFDFLNHKNDNPKAISLKSNDEFGVMAKLINDNTSNIKDSMEQDNKAVKESLEKANEVENGNLKARINTIPSSPGL
EKLRQVLNKMLDTLERKIGSDINVIQQTFDSFKELDFTSRIPNAKGEVERVTNLLGDEIAKMLKDNLAQANNLKEKANSL
KGYVENLNESASSQANSLQESAAAVEEMSSSMSSINERAGDVIKQSEDIKSIITIIRDIADQTNLLALNAAIEAARAGEH
GRGFAVVADEVRQLAERTGKSLAEIEANVNILSQGINEMSQSINEQTEAINQINEAVATVDEQTKQNVTIAQNSNKITNE
VESIANIIVDEVKKKNF
>Cfetus_venerealis_cfvi03/293_Tlp402  CFVI03293_RS08420
MKSINSKVMAIIAIIMAMLIACFVVVEIFISKVNASFNESEETKNEYVLIYKNIIDGERAGLNIRNLYIIPEDKNTLTIL
ENSVNDLVTNREEYKKLLGTTKLQTDEIFSKLTSFYRSSINKAKNNQNITIEDVQEITPIWREYRDLLEKQLASLVIRDK
STSDSFANDVNVLTMGFTVFIITIIILSSLILLISKSYLLKAIKSIENGLKDFFDFLNHKNDNPKAISLKSNDEFGVMAK
LINDNTSNIKDSMEQDNKAVKESLEKANEVENGNLKARINTIPSSPGLEKLRQVLNKMLDTLERKIGSDINVIQQTFDSF
KELDFTSRIPNAKGEVERVTNLLGDEITKMLKDNLAQANNLKEKANSLKEYVTTLNDSARSQANSLQESAAAVEEMSSSM
SSINERAGEVIKQSEDIKNIITIIRDIADQTNLLALNAAIEAARAGEHGRGFAVVADEVRQLAERTGKSLAEIEANVNIL
SQGINEMSQSINEQTEAINQINEAVATVDEQTKQNVTIAQNSNKITNEVESIANEVFNEVNKKKFKNF
>Cfetus_venerealis_84-112_Tlp402  CSG_RS08800
MKSINSKVMAIIAIIMAMLIACFVVVEIFISKVNASFNESEETKNEYVLIYKNIIDGERAGLNIRNLYIIPEDKNTLTIL
ENSVNDLVTNREEYKKLLGTTKLQTDEIFSKLTSFYRSSINKAKNNQNITIEDVQEITPIWREYRDLLEKQLASLVIRDK
STSDSFANDVNVLTMGFTVFIITIIILSSLILLISKSYLLKAIKSIENGLKDFFDFLNHKNDNPKAISLKSNDEFGVMAK
LINDNTSNIKDSMEQDNKAVKESLEKANEVENGNLKARINTIPSSPGLEKLRQVLNKMLDTLERKIGSDINVIQQTFDSF
KELDFTSRIPNAKGEVERVTNLLGDEIAKMLKDNLAQANNLKEKANSLKGYVENLNESASSQANSLQESAAAVEEMSSSM
SSINERAGDVIKQSEDIKSIITIIRDIADQTNLLALNAAIEAARAGEHGRGFAVVADEVRQLAERTGKSLAEIEANVNIL
SQGINEMSQSINEQTEAINQINEAVATVDEQTKQNVTIAQNSNKITNEVESIANEVFNEVNKKKF
>Cfetus_venerealis_01-165_Tlp402  CFVI01165_RS08365
MKSINSKVMAIIAIIMAMLIACFVVVEIFISKVNASFNESEETKNEYVLIYKNIIDGERAGLNIRNLYIIPEDKNTLTIL
ENSVNDLVTNREEYKKLLGTTKLQTDEIFSKLTSFYRSSINKAKNNQNITIEDVQEITPIWREYRDLLEKQLASLVIRDK
STSDSFANDVNVLTMGFTVFIITIIILSSLILLISKSYLLKAIKSIENGLKDFFDFLNHKNDNPKAISLKSNDEFGVMAK
LINDNTSNIKDSMEQDNKAVKESLEKANEVENGNLKARINTIPSSPGLEKLRQVLNKMLDTLERKIGSDINVIQQTFDSF
KELDFTSRIPNAKGEVERVTNLLGDEITKMLKDNLAQANNLKEKANSLKEYVTTLNDSARSQANSLQESAAAVEEMSSSM
SSINERAGEVIKQSEDIKNIITIIRDIADQTNLLALNAAIEAARAGEHGRGFAVVADEVRQLAERTGKSLAEIEANVNIL
SQGINEMSQSINEQTEAINQINEAVATVDEQTKQNVTIAQNSNKITNEVESIANEVFNEVNKKKF
>Cfetus_fetus_04/554_Tlp402  CFF04554_RS00925
LKSINNKVMAIIAIIMAMLIACFVVVEIFISKVNASFNESEETKNEYVLIYKNIIDGERAGLNIRNLYIIPEDKNTLTIL
ENSVNDLVTNREEYKKLLGTTKLQTDEIFSKLTSFYRSSINKAKNNQNITIEDVQEITPIWREYRDLLEKQLASLVIRDK
STSDSFANDVNVLTMGFTVFIITIIILSSLILLISKSYLLKAIKSIENGLKDFFDFLNHKNDNPKAISLKSNDEFGVMAK
LINDNTSNIKDSMEQDNKAVKESLEKANEVENGNLKARINTIPSSPGLEKLRQVLNKMLDTLERKIGSDINVIQQTFDSF
KELDFTSRIPNAKGEVERVTNLLGDEIAKMLKDNLAQANNLKEKANSLKGYVENLNESASSQANSLQESAAAVEEMSSSM
SSINERAGDVIKQSEDIKSIITIIRDIADQTNLLALNAAIEAARAGEHGRGFAVVADEVRQLAERTGKSLAEIEANVNIL
SQGINEMSQSINEQTEAINQINEAVATVDEQTKQNVTIAQNSNKITNEVESIANEVFNEVNKKKF
>Cfetus_fetus_82-40_Tlp402  CFF8240_RS08035
MKSINSKVMAIIAIIMAMLIACFVVVEIFISKVNASFNESEETKNEYVLIYKNIIDGERAGLNIRNLYIIPEDKNTLTIL
ENSVNDLVTNREEYKKLLGTTKLQTDEIFSKLTSFYRSSINKAKNNQNITIEDVQEITPIWREYRDLLEKQLASLVIRDK
STSDSFANDVNVLTMGFTVFIITIIILSSLILLISKSYLLKAIKSIENGLKDFFDFLNHKNDNPKAISLKSNDEFGVMAK
LINDNTSNIKDSMEQDNKAVKESLEKANEVENGNLKARINTIPSSPGLEKLRQVLNKMLDTLERKIGSDINVIQQTFDSF
KELDFTSRIPNAKGEVERVTNLLGDEIAKMLKDNLAQANNLKEKANSLKGYVENLNESASSQANSLQESAAAVEEMSSSM
SSINERAGDVIKQSEDIKSIITIIRDIADQTNLLALNAAIEAARAGEHGRGFAVVADEVRQLAERTGKSLAEIEANVNIL
SQGINEMSQSINEQTEAINQINEAVATVDEQTKQNVTIAQNSNKITNEVESIANEVFNEVNKKKF
>Cfetus_venerealis_cfvi03_293_Tlp403  CFVI03293_RS08675  pseudogene
MLFFNKSIASKISIGVSLLFAIALISFTYINYIDSRDNSIKLLSLERQKAVAGSENILDIELEFDANKAEQISKQISKPN
LTREEVQNILKTTNKITEFSSIHMVYESDGTIYKSDGTIKEANSIYDARKYPWYQEALKKNKLIITDPYQNLDNNTYITL
AAPIHVENKFIGVLGINLEAENLSKKIIKLGETKGGYIMILDSEGKIIMHQEKNQIGKSPNSTLSLVNNFQNKNIDKYGM
ISYTRSNGNQNIADCMNSKHSDWIICASMDKNIFEEGINNILKKQLWLSALYIIISSFIVLILAKRYLKPINNIVFGLKN
FFDFLNYKNDNPKDISLKSNDEFGVMATMINDNISIIKNAIKKDAQLVSESLQKVKEVEDGNLKARIVKCSGFTAAKQTK
RCFKLYVRSAEQKVGSDINVIQKTFDDFKNLDFTSNIPNARGEVEKIINTLGKNITKMLKDNLKQADILQAKANNLQDFV
IMLNESSKSQASSLGESAAAIEEMSNSMTSINERTMEVIKQSEDIKSIITIIRDIADQTNLLALNAAIEAARAGDHGRGF
AVVADEVRKLAERTGKSLGEIEANVNILSQSINDMSQSIKEQTETMNQINQSVANVDELTKQNVDIVNDTNKISIEVENI
ANSIVNDAKKNKF
>Cfetus_venerealis_84-112_Tlp403  CSG_RS10450  pseudogene
MLFFNKSIASKISIGVSLLFAIALISFTYINYIDSRDNSIKLLSLERQKAVAGSENILDIELEFDANKAEQISKQISKPN
LTREEVQNILKTTNKITEFSSIHMVYESDGTIYKSDGTIKEANSIYDARKYPWYQEALKKNKLIITDPYQNLDNNTYITL
AAPIHVENKFIGVLGINLEAENLSKKIIKLGETKGGYIMILDSEGKIIMHQEKNQIGKSPNSTLSLVNNFQNKNIDKYGM
ISYTRSNGNQNIADCMNSKHSDWIICASMDKNIFEEGINNILKKQLWLSALYIIISSFIVLILAKRYLKPINNIVFGLKN
FFDFLNYKNDNPKDISLKSNDEFGVMATMINDNISIIKNAIKKDAQLVSESLQKVKEVEDGNLKARIVKCSGFTAAKQTK
RCFKLYVRSAEQKVGSDINVIQKTFDDFKNLDFTSNIPNARGEVEKIINTLGKNITKMLKDNLKQADILQAKANNLQDFV
IMLNESSKSQASSLGESAAAIEEMSNSMTSINERTMEVIKQSEDIKSIITIIRDIADQTNLLALNAAIEAARAGDHGRGF
AVVADEVRKLAERTGKSLGEIEANVNILSQSINDMSQSIKEQTETMNQINQSVANVDELTKQNVDIVNDTNKISIEVENI
ANSIVNDAKKNKF
>Cfetus_venerealis_01-165_Tlp403  CFVI01165_RS08620
MLFFNKSIASKISIGVSLLFAIALISFTYINYIDSRDNSIKLLSLERQKAVAGSENILDIELEFDANKAEQISKQISKPN
LTREEVQNILKTTNKITEFSSIHMVYESDGTIYKSDGTIKEANSIYDARKYPWYQEALKKNKLIITDPYQNLDNNTYITL
AAPIHVENKFIGVLGINLEAENLSKKIIKLGETKGGYIMILDSEGKIIMHQEKNQIGKSPNSTLSLVNNFQNKNIDKYGM
ISYTRSNGNQNIADCMNSKHSDWIICASMDKNIFEEGINNILKKQLWLSALYIIISSFIVLILAKRYLKPINNIVFGLKN
FFDFLNYKNDNPKDISLKSNDEFGVMATMINDNISIIKNAIKKDAQLVSESLQKVKEVEDGNLKARIVKCSGFTAAKQTK
RCFKLYVRSAEQKVGSDINVIQKTFDDFKNLDFTSNIPNARGEVEKIINTLGKNITKMLKDNLKQADILQAKANNLQDFV
IMLNESSKSQASSLGESAAAIEEMSNSMTSINERTMEVIKQSEDIKSIITIIRDIADQTNLLALNAAIEAARAGDHGRGF
AVVADEVRKLAERTGKSLGEIEANVNILSQSINDMSQSIKEQTETMNQINQSVANVDELTKQNVDIVNDTNKISIEVENI
ANSIVNDAKKNKF
>Cfetus_testudinum_03-427_Tlp403  CFT03427_RS09000
MLFFNKSIASKISIGVSLLFAIALISFTYINYIDSKDNSIKLLSLERQKAVAGSENILNIELEFDYKKAKQIAKQISNPN
LTREDVKNILKTTNDVAEFSSIHMIYESDGNLYKSDGTIKEANDIYDARKSWWYQEALKEKKPIITDPYQCLDNNTYITL
ATPIYIENKFVGVLGINLEAENLSEKIIKLGETKGGYIMILDSDGKIIMHQEKDKIGKSPNSTLSIVNNFQNKNIDKYGM
ISYKRSNGNENIADCMNSKYSDWIICASMDKNIFEEGINNILKKQLWMSALYIIISSIIVLILTKRYLKPINNIVFGLKN
FFDFLNHKNDNPKDINLKSNDEFGVMAQMINDNIAIVKEGIKKDAQLVNESLQKVKEVEEGNLKVRIVNVPTSPQLNKLK
DVLNSMLEVLEQKVGSDINVIQKIFDNFKNLDFTSNIPNAKGEVEKVINTLGKDITKMLKDNLKQADTLQTKANNLKDFV
IMLNESSKNQASSLGESAAAVEEMSSSMTSINERTIEVIKQSEDIKNIITIIRDIADQTNLLALNAAIEAARAGDQGRGF
AVVADEVRKLAERTGKSLAEIEANVNILSQSINDMSQSIKEQTEAMDQINHSVANVDELTKQNVCIVNDTNKISIEVENI
ANSIVNDVKKNKF
>Cfetus_fetus_04/554_Tlp403  CFF04554_RS09480
MLFFNKSIASKISIGVSLLFAIALISFTYINYIDSRDNSIKLLSLERQKAVAGSENILDIELEFDANKAEQISKQISKPN
LTREEVQNILKTTNKITEFSSIHMVYESDGTIYKSDGTIKEANSIYDARKYPWYQEALKKNKLIITDPYQNLDNNTYITL
AAPIHVENKFIGVLGINLEAENLSKKIIKLGEIKGGYIMILDSEGKIIMHQEKNQIGKSPNSTLSLVNNFQNKNIDKYGM
ISYTRSNGNQNIADCMNSKHSDWIICASMDKNIFEEGINNILKKQLWLSALYIIISSFIVLILAKRYLKPINNIVFGLKN
FFDFLNYKNDNPKDISLKSNDEFGVMATMINDNISIIKNAIKKDAQLVSESLQKVKEVEDGNLKARIVNVPVSPQLNKLK
DVLNSMLEVLEQKVGSDINVIQKTFDDFKNLDFTSNIPNARGEVEKIINTLGKNITKMLKDNLKQADILQAKANNLQDFV
IMLNESSKSQASSLGESAAAIEEMSNSMTSINERTMEVIKQSEDIKSIITIIRDIADQTNLLALNAAIEAARAGDHGRGF
AVVADEVRKLAERTGKSLGEIEANVNILSQSINDMSQSIKEQTETMNQINQSVANVDELTKQNVDIVNDTNKISIEVENI
ANSIVNDAKKNKF
>Cfetus_venerealis_84-112_Tlp404  CSG_RS04755
MKNLKLGTKLVLIVGIIITIGIAILSYIVARQTSSNMTKNAEYIITNDALKYAATIEGMMNEIIATTQSAHDVINDFFHR
VPMNEIKLENIESILSNVFDSSLHANYAMLYLTNPPEQFKGINKYTTESGKFLILFRDEDTSKKGGIESMQASDTAINDS
ILKKALIEGNPNGNRVFVGNVEKISFGSNSFIGINVALPIFNNDSKKPIGVIAFSLNFKEISNFLLDNKLDSFSGYTKAI
IAKDGTIAVHDNSNIILKKIQDINPHAKALADAVAKNEFKIFSNYTTSTGVSSYAVVAPFTTARDSSNWAIVTTAPIDSV
FAPLYSLQKTIFVASLIFLVVSLAFIYFYIKANLAMRLPILLNALDSFFKFINHESKEVQMIKIDANDELGAMGNMINAN
IAKTRDSLIKDQEAVQQSVETAKEIEGGNLTARIVKDPANPQLIELKNVLNKMLLVLQNKVGSNMNEINRVFNSYKSLDF
TTNIANAKGEVEVTTNVLGDEIKEMLRSSLSFAKDLAEQSKELRESMQKLTDGSRTQAHSLEQSAAAVEQISCSMQSISD
RTVETTKQAEDIKNIVGVIKDIADQTNLLALNAAIEAARAGEHGRGFAVVADEVRKLAERTNNSLGEIEVNVNILVQSVN
DMSESIKEQTIGLGQINESIAQLESVTQTNVGIANTTNDITQNVNTIADNILADVNKKKF
>Cfetus_testudinum_pet-3_Tlp404  CR44_RS05105
MKNLKLGTKLVLIVGIIITIGIAILSYIVARQTTSNMTKNAEHIITNDAFKYAAKIEGMMNEIIATTQSAHAVIDDFFHR
IPSNEIKLENIESILSNVFDSSLYADYAMLYLTNPPEQFKGISKYTTESGKFLIVFHDEDTSKRGGIQAVQASDTTTNDS
IIKKALIEGKPNDNKVFVGSAEKISFGSDSFIGINVALPIFDNSSKKPIGVIAFSLDFKEISNYLLDNKLDSFSGSTKAI
ISKNGTIAVHDNSNILLKKIQDINPHAKVLSDAVANNEFKIFPDYITSTGVNSYAVVAPFTTARDSSNWAVITTAPIESV
LAPLYSLQKTIFVASLIFLVVSLAFIYFYIKANLAMRLPILLNALDSFFKFINHESKEVHMIKIHANDELGAMGNMINAN
IAKTRDSLIKDQEAVQQSVETAKEIESGNLTARIVKDPANPQLIELKNVLNKMLLVLQNKVGSNMNEINRVFNSYKSLDF
TTNIANAKGEVEVTTNVLGDEIKEMLRSSLSFAKDLAEQSKDLRESMQKLTDGSRTQAHSLEQSAAAVEQISCSMQSISD
RTIETTKQAEDIKNIVGVIKDIADQTNLLALNAAIEAARAGEHGRGFAVVADEVRKLAERTNSSLGEIEVNVNILVQSVN
DMSESIKEQTIGLGQINESIAQLESVTQTNAGIANTTNDITQNVNTIADNILADVNKKKF
>Cfetus_testudinum_03-427_Tlp404  CFT03427_RS05085
MGGGALKNLKLGTKLVLIVGIIITIGIAILSYIVARQTTSNMTKNAEHIITNDAFKYAAKIEGMMNEIIATTQSAHAVID
DFFHRIPSNEIKLENIESILSNVFDSSLYADYAMLYLTNPPEQFKGISKYTTESGKFLIVFHDEDTSKRGGIQAVQASDT
TTNDSIIKKALIEGKPNDNKVFVGSAEKISFGSDSFIGINVALPIFDNSSKKPIGVIAFSLDFKEISNYLLDNKLDSFSG
STKAIISKNGTIAVHDNSNILLKKIQDINPHAKVLSDAVANNEFKIFPDYITSTGVNSYAVVAPFTTARDSSNWAVITTA
PIESVLAPLYSLQKTIFVASLIFLVVSLAFIYFYIKANLAMRLPILLNALDSFFKFINHESKEVHMIKIHANDELGAMGN
MINANIAKTRDSLIKDQEAVQQSVETAKEIESGNLTARIVKDPANPQLIELKNVLNKMLLVLQNKVGSNMNEINRVFNSY
KSLDFTTNIANAKGEVEVTTNVLGDEIKEMLRSSLSFAKDLAEQSKDLRESMQKLTDGSRTQAHSLEQSAAAVEQISCSM
QSISDRTIETTKQAEDIKNIVGVIKDIADQTNLLALNAAIEAARAGEHGRGFAVVADEVRKLAERTNSSLGEIEVNVNIL
VQSVNDMSESIKEQTIGLGQINESIAQLESVTQTNAGIANTTNDITQNVNTIADNILADVNKKKF
>Cfetus_fetus_04/554_Tlp404  554_RS05160
MLNLISLNHKERKMMGGGALKNLKLGTKLVLIVGIIITIGIAILSYIVARQTSSNMTKNAEYIITNDAFKYAATIEGMMN
EIIATTQSAHAVIDEFFHRVPMNEIKLENIESILSNVFDSSLYADYAMLYLTNPPEQFKGINKYTTESGKFLILFRDEDT
SKKGGIESMQASDTAINDSILKKALIEGNPNGNRVFVGNVEKISFGSNSFIGINVALPIFNNDSKKPIGVIAFSLNFKEI
SNFLLDNKLDSFSGYTKAIIAKDGTIAVHDNSNIILKKIQDINPHAKALADAVAKNEFKIFSNYTTSTGVSSYAVVAPFT
TARDSSNWAIVTTAPIDSVFAPLYSLQKTIFVASLIFLVVSLAFIYFYIKANLAMRLPILLNALDSFFKFINHESKEVQM
IKIHANDELGAMGNMINANIAKTRDSLIKDQEAVQQSVETAKEIEGGNLTARIVKDPANPQLIELKNVLNKMLLVLQNKV
GSNMNEINRVFNSYKSLDFTTNIANAKGEVEVTTNVLGDEIKEMLRSSLSFAKDLAEQSKELRESMQKLTDGSRTQAHSL
EQSAAAVEQISCSMQSISDRTVETTKQAEDIKNIVGVIKDIADQTNLLALNAAIEAARAGEHGRGFAVVADEVRKLAERT
NNSLGEIEVNVNILVQSVNDMSESIKEQTIGLGQINESIAQLESVTQTNVGIANTTNDITQNVNTIADNILADVNKKKF
>Cfetus_venerealis_01/165_Tlp404  CFVI01165_RS05230
MLNLISLNHKERKMMGGGALKNLKLGTKLVLIVGIIITIGIAILSYIVARQTSSNMTKNAEYIITNDALKYAATIEGMMN
EIIATTQSAHDVINDFFHRVPMNEIKLENIESILSNVFDSSLHANYAMLYLTNPPEQFKGINKYTTESGKFLILFRDEDT
SKKGGIESMQASDTAINDSILKKALIEGNPNGNRVFVGNVEKISFGSNSFIGINVALPIFNNDSKKPIGVVAFSLNFKEI
SNFLLDNKLDSFSGYTKAIIAKDGTIAVHDNSNIILKKIQDINPHAKALADAVAKNEFKIFSNYTTSTGVSSYAVVAPFT
TARDSSNWAIVTTAPIDSVFAPLYSLQKTIFVASLIFLVVSLAFIYFYIKANLAMRLPILLNALDSFFKFINHESKEVQM
IKIDANDELGAMGNMINANIAKTRDSLIKDQEAVQQSVETAKEIEGGNLTARIVKDPANPQLIELKNVLNKMLLVLQNKV
GSNMNEINRVFNSYKSLDFTTNIANAKGEVEVTTNVLGDEIKEMLRSSLSFAKDLAEQSKELRESMQKLTDGSRTQAHSL
EQSAAAVEQISCSMQSISDRTVETTKQAEDIKNIVGVIKDIADQTNLLALNAAIEAARAGEHGRGFAVVADEVRKLAERT
NNSLGEIEVNVNILVQSVNDMSESIKEQTIGLGQINESIAQLESVTQTNVGIANTTNDITQNVNTIADNILADVNKKKF
>Cfetus_fetus_82-40_Tlp404  CFF8240_RS05120
MLNLISLNHKERKMMGGGALKNLKLGTKLVLIVGIIITIGIAILSYIVARQTSSNMTKNAEYIITNDAFKYAATIEGMMN
EIIATTQSAHAVIDDFFHRVPMNEIKLENIESILSNVFDSSLYADYAMLYLTNPPEQFKGINKYTTESGKFLILFHDEDT
SKKGGIESMQASDTAINDSILKKALIEGNPNGNRVFVGNVEKISFGSNSFIGINVALPIFNNDSKKPIGVIAFSLNFKEI
SNFLLDNKLDSFSGYTKAIIAKDGTIAVHDNSNIILKKIQDINPHAKALADAVAKNEFKIFSNYTTSTGVSSYAVVAPFT
TARDSSNWAIVTKAPIDSVFAPLYSLQKTIFVASLIFLVVSLAFIYFYIKANLAMRLPILLNALDSFFKFINHESKEVQM
IKIHANDELGAMGNMINANIAKTRDSLIKDQEAVQQSVETAKEIEGGNLTARIVKDPANPQLIELKNVLNKMLLVLQNKV
GSNMNEINRVFNSYKSLDFTTNIANAKGEVEVTTNVLGDEIKEMLRSSLSFAKDLAEQSKELRESMQKLTDGSRTQAHSL
EQSAAAVEQISCSMQSISDRTVETTKQAEDIKNIVGVIKDIADQTNLLALNAAIEAARAGEHGRGFAVVADEVRKLAERT
NNSLGEIEVNVNILVQSVNDMSESIKEQTIGLGQINESIAQLESVTQTNVGIANTTNDITQNVNTIADNILADVNKKKF
>Cfetus_fetus_04-554_Tlp405  554_RS09465
MQQRGLATKVSIGVSILFMILLIVLTYINYSNSKVNTTQLLSSERAKSIQAGKMLLDTQFKKAIVGIENLSKLFSSNNYD
YKEVENILKNINSSMDFEAMYIAYQDNGMIVASDGNSGLPTDEYDPRKQNWYQEAANLRKTLITEPYIDNVTKKQIITAA
TPFYKDNKLLYVVGADFTIDGIQKEFNELGNAEGAYMLLMDKNAKLIMHPNSDFIGKTLNATKEILKNYKANNVDEYGRL
PYTHEDGSKKLGRCVSFGINDWIICSNVDIDFFSKKTDDILYKNIIISITFIILATLIIYILVKRFLKPIQIIQNGLKDF
FDFLNHKNDNPKAISLKSNDEFGVMAKLINDNTSNIKDSMEQDNKAVKESLEKANEVENGNLKARINTIPSSPGLEKLRQ
VLNKMLDTLERKIGSDINVIQQTFDSFKELDFTSRIPNAKGEVERVTNLLGDEIAKMLKDNLAQANNLKEKANSLKGYVE
NLNESASSQANSLQESAAAVEEMSSSMSSINERAGDVIKQSEDIKSIITIIRDIADQTNLLALNAAIEAARAGEHGRGFA
VVADEVRQLAERTGKSLAEIEANVNILSQGINEMSQSINEQTEAINQINEAVATVDEQTKQNVTIAQNSNKITNEVESIA
NEVFNEVNKKKF
>Cfetus_testudinum_pet-3_Tlp406  CR44_RS08945
MLENKINGLISSIEHISNIIESNNQNYVNENIEFLLSTIAKTSNLKLIYMALDNNGMMYSTGDIKGLPTSNFDARDREWY
KNAKNTNKLIITEPYISAANNLVSISAVKPIYINGKFVGVLGADMDFEDIENTFLQIGNSKYGYNFLIDKNGMVLIHPNE
QLIGKSFNFTKEIIQKIQNKDFDQYGRIAYTSQDGFNRFGRCSISESSGLFICNGLDAKFFADQTNSIIKKQSAFGIISI
IISSLIVWFVIKLNFKPLNNIVSGLKDFFDFLNHKNDNPKAINLKSNDEFGVMASLINSNISSIKESLDKDAKAVEEALI
RASEVEKGNLGARIMHEPDSPGLKKLKDVLNSMLNTLQGKIGSDINVIQKTFDDFKNLDFTSNIPNAKGEVEKVTNLLGN
EITKMLKDNLNQANNLKEKANNLKEYVTTLNDSARSQANSLQESAAAVEEMSSSMSSINERAGEVIKQSEDIKNIITIIR
DIADQTNLLALNAAIEAARAGDHGRGFAVVADEVRQLAERTQKSLGEIEANVNILSQSINEMSQSISEQTEAINQINEAV
ANVDEQTKQNLAIASNTDRVTLEVETIANEVVSEVKRKKFN
>Cfetus_testudinum_03-427_Tlp406 CFT03427_RS08980  pseudogene
MTKSNKSNTNYGNSKKSSFISSSIANKITLSVAGIFIIILTVLSYINYKDSQIEAINLVGNERKRSVEGGKLILENKING
LISSIEHISNIIESNNQNYVNENIEFLLSTIAKTSNLKLIYMALDNNGMMYSTGDIKGLPTSNFDARDREWYKNAKNTNK
LIITEPYISAANNLVSISAVKPIYINGKFVGVLGADMDFEDIENTFLQIGNSKYGYNFLIDKNGMVLIHPNEQLIGKSFN
FTKEIIQKIQNKDFDQYGRIAYTSQDGFNRFGRCSISESSGLFICNGLDAKFFADQTNSIIKKQSAFGIISIIISSLIVW
FVIKLNFKPLNNIVSGLKDFFDFLNHKNDNPKAINLKSNDEFGVMASLINSNISSIKESLDKDAKAVEEALIRASEVEKG
NLGARIMHEPDSPGLKKLKDVLNSMLNTLQGKIGSDINVIQKTFDDFKNLDFTSNIPNAKGEVEKVTNLLGNEITKMLKD
NLNQANNLKEKANNLKEYVTTLNDSARSQANSLQESAAAVEEMSSSMSSINERAGEVIKQSEDIKNIITIIRDIADQTNL
LALNAAIEAARAGDHGRGFAVVADEVRQLAERTQKSLGEIEANVNILSQSINEMSQSISEQTEAINQINEAVANVDEQTK
QNLAIASNTDRVTLEVETIANEVVSEVKRKKFN
>Cfetus_testudinum_03-427_Tlp407  CFT03427_RS05085
MGGGALKNLKLGTKLVLIVGIIITIGIAILSYIVARQTTSNMTKNAEHIITNDAFKYAAKIEGMMNEIIATTQSAHAVID
MHSLKKATVGIENLVKLFSSNNYNYQEVENILKNINNSMDFEAMYIAYQDNGMIVASDGNSGLPTAQYDPRKQNWYQEAA
NLRKTLITEPYIDNVTKKQIITAATPFYKDNKLLYVVGADFTIDVLQKEFNELGNAEGAYMLLMDKNAKLIIHPNKDFVG
KTLNATKEILKNYKANNIDQYGRLPYTHEDGSKKLGRCVPFGINDWIICSNVDINFFSKKTDDILYKNIIISITFIILAT
LIIYLLVKRFLNPIQIIQNGLKDFFDFLNHKNDNPKAINLKSNDEFGVMAKLINENTSIIKDSMEQDNKAVTESLEKANE
VENGNLKARINTIPSSPGLEKLRQVLNKMMDTLERKIGSDINVIQQTFDSFKELDFTSRIPNAKGEVEKVTNLLGDEIAK
MLKDNLAQANNLKEKANSLKGYVENLNDSARSQANSLQESAAAVEEMSSSMSSINERAGDVIKQSEDIKSIITIIRDIAD
QTNLLALNAAIEAARAGEHGRGFAVVADEVRQLAERTGKSLAEIEANVNILSQGINEMSQSINEQTEAINQINEAVATVD
EQTKQNVAIAQNSNKITNEVESIANEVFNEVNKKKF
>Cfetus_fetus_04/554_Tlp408  CFF04554_RS09470
MNTQLGDDIDAIENLAKLIGANNYSNQEVETILKAIENSSRFDLIFVGYQNDGMIIRSNGNSSLPTNEYDPRKRAWYERA
IKENKTIVSDPYMSKTVQKLCVTVAAPIYSNNKLIGVVGADKAIDVLSKEFIEIGNAEGAYILLMDKNAKVIVSPASEYI
GKTLNFTKEIIQKIQNKDFDAYGRVSYTHDGSQKLGKCINSSINDWIICSNIDVEFFKKKTDTIFYKQIILSIIFVIFAS
LTILLLAKKLLKPMDKIVSGLKDFFDFLNHKNDNPKAISLKSNDEFGVMASLINSNISSIKESLDKDAKAVEEALVRASE
VEKGNLGARIMHEPDSPGLKKLKDVLNSMLNTLQGKIGSDINVIQKTFDDFKNLDFTSNIPNAKGEVEKVTNLLGNEITK
MLKDNLNQANNLKEKANSLKEYVTTLNDSARSQANSLQESAAAVEEMSSSMSSINERAGEVIKQSEDIKNIITIIRDIAD
QTNLLALNAAIEAARAGDHGRGFAVVADEVRQLAERTQKSLGEIEANVNILSQSINEMSQSISEQTEAINQINEAVANVD
EQTKQNLAIASNTDRVTIEVETIANEVVSEVKRKKF
>Cfetus_fetus_04/554_Tlp409  CFF04554_RS00925
MKSINTKVIAIIAILMAMLIALFVTVEIFISKVNLSFKEINSISDRQELLYKNIINGERAGLTVRQLYIDINDKDALDIL
EATMKDFEVVRNKYRELSGGPANAANQSDKLLFIQNDILQGAKKGEKVTITDLEDLTPTWRSYRSVLEKRLEKLGEENLK
ANNNFASDISVLTIGFTVFIITIIILSSLILLISKSYLLKAIKSIESGLKDFFDFLNHKNDNPKAISLKSNDEFGVMASL
INSNISSIKESLDKDAKAVEEALVRASEVEKGNLGARIMHEPDSPGLKKLKDVLNSMLNTLQGKIGSDINVIQKTFDDFK
NLDFTSNIPNAKGEVEKVTNLLGNEITKMLKDNLNQANNLKEKANSLKEYVTTLNDSARSQANSLQESAAAVEEMSSSMS
SINERAGEVIKQSEDIKNIITIIRDIADQTNLLALNAAIEAARAGDHGRGFAVVADEVRQLAERTQKSLGEIEANVNILS
QSINEMSQSISEQTEAINQINEAVANVDEQTKQNLAIASNTDRVTIEVETIANEVVSEVKRKKF
>Cfetus_fetus_82-40_Tlp409  CFF8240_RS00925
MKSINTKVIAIIAILMAMLIALFVTVEIFISKVNLSFKEINSISDRQELLYKNIINGERAGLTVRQLYIDINDKDALDIL
EATMKDFEVVRNKYRELSGGPANAANQSDKLLFIQNDILQGAKKGEKVTITDLEDLTPTWRSYRSVLEKRLEKLGEENLK
ANNNFASDISVLTIGFTVFIITIIILSSLILLISKSYLLKAIKSIESGLKDFFDFLNHKNDNPKAISLKSNDEFGVMASL
INSNISSIKESLDKDAKAVEEALVRASEVEKGNLGARIMHEPDSPGLKKLKDVLNSMLNTLQGKIGSDINVIQKTFDDFK
NLDFTSNIPNAKGEVEKVTNLLGNEITKMLKDNLNQANNLKEKANSLKEYVTTLNDSARSQANSLQESAAAVEEMSSSMS
SINERAGEVIKQSEDIKNIITIIRDIADQTNLLALNAAIEAARAGDHGRGFAVVADEVRQLAERTQKSLGEIEANVNILS
QSINEMSQSISEQTEAINQINEAVANVDEQTKQNLAIASNTDRVTIEVETIANEVVSEVKRKKF
>Cconcisus_P2CDO4_Tlp500  CCS77_0644
MKKAANKIALIIVVLLVVSLGVFSAINYTNTKENIYDLAKDTKTSSSKILQFYMNAFFEDKIASVDSFAKYLESHPEILD
DKEILEKELMIGARSTEFSEFYFAFANDGAVYDAVLDGKDRKFVIFDKRKNYDARVKDWYKDTVAKDNVAFSAPYASSAS
GLNITITKKVVVNGKVVGVFGIDIGIDKLNEELGKIKPTPSSAIALFDLEHKKMIHFTHKDLVLSDSSEAMKIIDDYSNE
YKKNGDKTFTYNLRGTERLLACELYDQANWLVCSANSWSDYDGSLSKTLVSQVISSVIFIVVIVVLLIFIVSRSLKPLSK
ISDSLISFFKFLNYEIKEPVKSNIVSKDEFGVMSSLINENIQKIQTAKENENAFIQKANTFVNEIKDGNYEASLEADTNN
PALNQLKSTFKDLQLALKSAISSNGKDVLDLLNTYKNQDFTKRLDDDGKIASGINSLGIEISKMLNDNLNQAQVLEEKAK
LLASSVSKVASSANTQANSLQESAAAVEQMSSSMNAISQKTADVIRQSDEIKNIITIIRDIADQTNLLALNAAIEAARAG
EHGRGFAVVADEVRKLAERTQKSLGEIEANTNVLAQSINEMSESIKEQSEGINMINQSVAQIDNLTKENVVIANQANEVT
SEVDEMAKAIVEEVRKKR
>Cconcisus_P2CDO4_Tlp501  CCS77_0652
MKSITNKIALMLIVALCISFVAMSAASYYTAQNKTTELVTQAQRQILKDVKNAMDIFFNNNLHIVDSMSSILSKLDENRN
GIDAILAQGKSMSNKEVGLVYAGYNDGAMYRSNGKNETPKDGYDPRARDWYKLAKEKNGITFTDPYISSSLKQMVISFVA
PIKDAGVAATNVSIEELSKEIMSISKTDYSYAFVADKDGKIIIHPDKNIINTAPELTKKLIERYKAKDFDENGLILYKNL
KGEDLYADFIELNDRGWLAISAMQKDVFTTNTLPLLKIQLILAVLFIVILSAFVYFLLKKSLNPIKTIQSKLDDLFKFVT
YEAKAPSKLEVRSNDEFGEMSKAINENIDKVVAGIKKDSTMIDELNKVANLMIKGSLGAKIGSTPNNPSLNELKELLNKF
FTSISANLKGITNVLSSYTKNDFTAKVEINEELEADLKAMILGVSNMGEVICTMLNSNLNDAKMLEEKATTLASAMKELT
QGASTQASSLQESAAAVEQMSSSMNAISQKTADVIRQSDEIKNIITIIRDIADQTNLLALNAAIEAARAGEHGRGFAVVA
DEVRKLAERTQKSLGEIEANTNVLAQSINEMSESIKEQSEGINMINQSVAQIDHLTKENVVIANRANEVTSDVDNMAKTI
VSEVRKNKF
>Cconcisus_P2CDO4_Tlp502  CCS77_1097
MNNLSIKIKILLIVILSLICLSTTSIYILNGVFKTRSQAVSSLNTAEDIIKQSEFIHELQKERGYSAGFIANGKDADKNL
KEQRAKVDGVLSKLSNKDELSSELNSIRAKVDSKESFALIAPKFHDMIENTLIFENSLASSSEPDMKDNLARIFSISKIK
EYFGITRAVLNAAFIKHNIDKNTYVNLVSFNANIKNLINDYVKFNAGTYADSLQKEILQSDEFKKIDDIIKSAIATPDET
AGKIEAASWFQSITNLIDSFRSYELYLLNDMKDKALQDMSEAGNLAVSMVILLACFILLLVLVSFFVGKNIISGIDSVKG
GLSEFFLYLNNKTNSAKLLSLKGKDEICIMSSLINENIQKIQTAKENENAFIQKANTFVNEIKDGNYEASLEADTNNPAL
NQLKSTFKDLQLALKSAISSNGKDVLDLLNTYKNQDFTKRLDDDGKIASGINSLGIEISKMLNDNLNQAQVLEEKAKLLA
SSVSKVASSANTQANSLQESAAAVEQMSSSMNAISQKTADVIRQSDEIKNIITIIRDIADQTNLLALNAAIEAARAGEHG
RGFAVVADEVRKLAERTQKSLGEIEANTNVLAQSINEMSESIKEQSEGINMINQSVAQIDHLTKENVVIANQANEVTSEV
DEMAKAIVEDVRKKRF
>Cconcisus_P2CDO4_Tlp503  CCS77_1114
MRSISNKIALTLIVLLSVCFAVMSAVSYFNAKDEVVKLISQNQDQILSDIKSVTQSFIDDYMEDSQKLANKLAGSIGRED
EILARLKSTKENLKSIVIGAYFAAESNGYTYGSNGKTLTPEKDKYEPRGRGWYIAAKSSGKTIFTKPYIDMVAPEHDLCM
TFSTPITEGGKLLGATFTDVNIRLLSKKLLKMGKTEFGYVYFMDKDGVILLHDDESLINSSVEATKTLAAKFASKDFDEN
GLISYKNAKNENVLAKILPINDDGWLAVAAINADTFTSQTMPLLKIQLILAVLFIVILSAFVYFLLKKSLNPIKTIQSKL
DDLFKFVTYEAKAPSKLEVRSNDEFGEMSKAINENIDKVVAGIKKDSTMIDELNKVANLMIKGSLGAKIGSTPNNPSLNE
LKELLNKFFTSISANLKGITNVLSSYTKNDFTAKVEINEELEADLKAMILGVSNMGEVICTMLNSNLNDAKMLEEKATTL
ASAMKELTQGASTQASSLQESAAAVEQMSSSMNAISQKTADVIRQSDEIKNIITIIRDIADQTNLLALNAAIEAARAGEH
GRGFAVVADEVRKLAERTQKSLGEIEANTNVLAQSINEMSESIKEQSEGINMINQSVAQIDHLTKENVVIANRANEVTSD
VDNMAKTIVSEVRKNKF
>Cconcisus_P2CDO4_Tlp504  CCS77_1372
MKSLRIKISVILTAVIVLLLIGVSLISYNIARNLYTEKVVKDELPLAVSNVAGEIGYAIDKIINTSYQMTKNDYLLKWID
EGEPKDGLATLFNYNTDLMKAFNLSTAMFVSDKTLNYYTNDKILKQLSKDNPRDSWYFDVKNGKEVNSLNIQVSEATGSL
TLYVNSKVEKDGKFYGVSAIGMNLDDIVNLVTSKTMGEGSKFLMVDSSGIVKIEKSDRVGKVNVKDVLGKEKFDVLMNKN
GGVIRHFNGTRNLIIGSKYIPSLDWYLFGEMDEDVLLKDLHTLFYSAIGVILAAIIISVIVSLLMSSYLLKIILKLKTGL
LSFFDLLNHKTNKAQPIEITSKDEFGQMADLINKNTKAIEDGMKDQSIFIQKANTFVNEIKDGNYEASLEADTNNPALNQ
LKSTFKDLQLALKSAISSNGKDVLDLLNTYKNQDFTKRLDDDGKIASGINSLGIEISKMLNDNLNQAQVLEEKAKLLASS
VSKVASSANTQANSLQESAAAVEQMSSSMNAISQKTADVIRQSDEIKNIITIIRDIADQTNLLALNAAIEAARAGEHGRG
FAVVADEVRKLAERTQKSLGEIEANTNVLAQSINEMSESIKEQSEGINMINQSVAQIDNLTKENVVIANQANEVTSEVDE
MAKAIVEDVRKKR
>Cconcisus_P2CDO4_Tlp505  CCS77_1432
MKSLRMRTALVLSVMLLVCVSVVGLVTYNMAKNLYTDRVESKEFPLAVNEVGYKIESYIDKIIDASYQITQNSFLIDWVK
NGEDEHGRKVLFDYFQTLAKNLKLDTIMFGSDKTLNYYVEDKILKVINPENDKWYYALKDGSSLSLIDINKAEDGSGKIM
MYINYKVQKDDKFYGIAATGVNLSEIVNFVQSQKIGRGGKFLLVDEKGDIKIGKDVSGNLKDLVGDANLKKLINENGSYI
SLDKDGRNLLIGSKYIKSMGWYLIGELDKDELLEDLNSLAYASVGVLVVVLILGLLLSLYLSSYLLKIILKLKTGLLSFF
DLLNHKTNKAQPIEITSKDEFGQMADLINKNTKAIEDGMKDQSIFIQKANTFVNEIKDGNYEASLEADTNNPALNQLKST
FKDLQLALKSAISSNGKDVLDLLNTYKNQDFTKRLDDDGKIASGINSLGIEISKMLNDNLNQAQVLEEKAKLLASSVSKV
ASSANTQANSLQESAAAVEQMSSSMNAISQKTADVIRQSDEIKNIITIIRDIADQTNLLALNAAIEAARAGEHGRGFAVV
ADEVRKLAERTQKSLGEIEANTNVLAQSINEMSESIKEQSEGINMINQSVAQIDHLTKENVVIANQANEVTSEVDEMAKA
IVEDVRKKRF
>Cconcisus_P2CDO4_Tlp506  CCS77_1957
MFRSITNKIALALMILLIISFCAISAVSYFTSKDKIVELVSGKEDQVLKDIKSVANTFFDENLEHIKKISSAVEGAQSGD
EIMNFVLLEKKVANSAVKYVYYGDEDGHFFQSDGKRTTVADNYDPRTRGWYKSTKEKNKEIYTEPRVTSTNDLVVSFTAP
VTKNGKFVGVAGIDVDVKKVSDKIIEIGNTGDGGYAYVMRKDGTMLFSDVVSEVGTILPATKVVSEKYNNKEFDENGLIS
YKNSKNQDVTAKILPINDDGWLATVAIGADTFSNHTMPILKAQLMLAVLFIVILSAIVFVLLKRSLKPISVIQEKLSDTF
KFITYESSTAPSKLDIHTTDEFGVMSEEINKNIDKVIAGIKKDNTMLEELNVAANNMIRGNLGVKLNENPNNPSLIKLKD
LLNTFFSSISQNLGSVINILKAYSNNDYTAKIELRDDIEADLKAMIVGINNAGDAISAMLNSNLNQAQNLEEKATMLAES
MRNLTDGASKQADSIQESAAAVEQMSSSMNAISQKTGDVIRQSEEIKNIIVIIRDIADQTNLLALNAAIEAARAGEHGRG
FAVVADEVRKLAERTQKSLGEIEANTNVLTQSINEMSESIKEQAEGINMINRSVAQIDNVTKENRSVVSNTNDVTSEIDG
MAKVILTDVRKNKF
>Cconcisus_ATCC33237_Tlp507  CCON33237_RS03255
MKSITSKIAMIIISLLVISFAAISAVSYYTAESKVVELVSQTQDQILSDIKATTDSFFEDYLEVAKKSASDIAQTPNNDD
SYMERTKIQKENVSHLVSNIFYGRESDGHFFQSDGTRTTPADNYDPRTRGWYKAAKSANGAIYTEPYKAAMFNALVISFA
APVNKNGNFDGVLGLDLNIDALSKKILEMGKTKYGYVYLMNKDGLILMHNDPNNVGKTVPASKYLAEAFAAKKFDENGLI
PYTNYKGENVTAKVMAINDQGWLAVAAIGADTFSSNTLPLLKAQIILAVAFIVILSAIVFVLLKKSLSPIRTIQTKLEDA
FKFITYETPNAPEKLAVTSEDEFGKMSESINENIEKVLNGVKRDSALIEEMNGIANLMIKGHMGAKINSVPNNPALVQLK
DLLNRFFTSISDNLKGIAVVLASYNKNDYTPRLELKPELESDLKDMIVGLQSAGDAVSNMLRENLKEAESLEAKAKILAE
SMKSLTDGAHKQADSIQESAAAIEEMSSSMNAISQKASDVTRQSEEIKNIIVIIRDIADQTNLLALNAAIEAARAGEHGR
GFAVVADEVRKLAERTQKSLGEIEANANVLAQSINEMSESIREQSEGINMINQSVSQIDSITKQNINIVGTTNEITDQID
DMAKTIVADVRKNKF
>Cconcisus_ATCC33237_Tlp508  CCON33237_RS03260
MRSIANKISLMLILALFISFSLISLASYNTAHDKAIELVIQTQKQILKDVKITLNSFFTNNQYAIEKMAETLSKISEKSD
GSMNADGINLALSQAKAVSGKEITLIYAGYEDGAMFRSNGQNKAGYDPRVRGWYKQAKAENKPIYTDPYMAASLNAMVIT
FAAPIKNIGVTGIDASIEELSNNISQISKTEYSYAFVTDQNGNVIMHPNKELVGKPHEIAKSLIKQYNEKKFDENGLIAY
KNTKGEDVYAYMLEINDKGWLAITAMDQNIFSSHTLPILKVQIILAFIFIVVLSAFVYFLLKRSLNPIKTITDALVSFFR
FLNFEIKEPVVSKVATKDEFGVMSKLINDNIAKIFDNADQDSRVVSQSVETAKAIENGNLKARIVDVPANPKLIELKDVL
NKMLDVLEKRVGSDLNMIQKTFNDFRNSDFTSRILDAKGNVELVTNELGEEIANMLAFNLKQAQFLEEKAKNLDASMKQV
TQGASTQANSLQESAAAIEQMSSSMSAISQKTVDVIKQSEEIKNIIVIIRDIADQTNLLALNAAIEAARAGEHGRGFAVV
ADEVRKLAERTQKSLGEIETNANILTQSINEMSESIREQSEGINMINQSVSQIDSITKQNVDIVSSTNEITAQIDEMAKT
IVADVKKNKF
>Cavium_LMG24591_Tlp600  CAV_RS00955
MKLSFKIITYIVAVFVVIMATSIYSSFRSLSSNVNKLHDLVQSTVLDASYTTINITMGIEAQQHLEYIASVMKNMPSSNI
GDIRRAISRISGAVKYPDMFIVYENGNYINESYTPGKVSFSDAYTSIDMDMRTRPWYVEAKAKNGFFVTNAYISQAGSTK
GKMVATASLPFYDSNDKFAGVVAMDIIVDGFQERFKNFSTPIFPSLRVMIFDSNFDIISHPNSKLVMDNYDTPTEKYLKD
NKGNVGENFVIVNNEGIASYVHYKKFPFGWSMAVSASIIDYERAVNNAVLQDIVLGIIMLIIGSLILVYIIRRFLAPLGN
ISTSLAQLFAFINHESKNAPSIKLLNSKDELAQMTRLMDDNIKRTKINMEDDTKLVNEVVSVVDEAKKGKFGTIISQNSK
NPQTNKIKDSLNEMTNALTTLLGFDLSKPASVFESFEKNDFTARIENPQGLEKGVNSLGDSIASMLKTSASYANKLSTRA
DELKESMQKLTDGSKAQANSLEQSAAAVEEISSSMQNISGKTEDVARQADDIKSIVEVIKDIADQTNLLALNAAIEAARA
GEHGRGFAVVADEVRQLAERTGKSLSEIEANINLLVQSVNEVSESIREQTAGVTQINESIAELESVTRENVSVANDTNSI
TEEVNTIASDILTDVNKKRF
>Cavium_LMG24591_Tlp601   CAV_RS01035 
MLSSIKIKVSAIANLISILALALLGFITFYFVEKNVANEVITAYSNYVKTADLQMREYDSKNLEILNTLAHNIQALGDEH
FASEEAIIDAVGPMLKNYKDSSKVLMIYLGFSADGEMLTSDPVSDERNLAYRIRGKADNYDARTRPWYKQALQDNKAVTS
ESYIDSLTGKPCITYSIPIYKGGKLIGILGIDVLTAEIQKMFDGLHARIFTFDREFNIFASKDQELLAKRTTANLPIIAQ
KHKEAGDFNYFIYTSTEGSERFVICASYIDYLTCVAEPLDIVKKPAIDIAYIQTIVVALVILISIFAMYFVMSRFLSPIN
HIQQGLNNFFDFLNHKKQTITPIHIKSNDEFGQIAKAINLNIENTRLGLEQDKQAVSQSVNTVHLVENGDLTARISANPK
NPQLIELKNVLNKMLDVLQEKIGSNMNEIRRVFDSYKALDFTTEVANAKGNVEVTANTLGKEIVKMLKQSNDFANSLVSD
STKLQEAVQELQNSSKSQASSLEESAAALEEITSSMQNVSSKTTDVIAQSEEIKSITNIIGDIAEQINLLALNAAIEAAR
AGEHGRGFAVVADEVRQLAEKTQKSLSEIEANINLLVQSINDMAESIKEQTTGITQINDAVAQIESVTRDNVRIANNSAS
ISDSVSSIANDILEDAKRKKF
>Cavium_LMG24591_Tlp602  CAV_RS03205
MKTSVSSKLTLFIALLFLIILTAITLVMYQNAKATVYQHLSAVQNKTVEDVSRAYDIYADVKRNAMRKAAEILSQNIDSY
NEKDLIELAKMLKESAGYSIAYIALEHNGNNYYSNGNINDNKQGGYDTLNRPWYKAAKEKGELVVSEPYLSNTSGKFEMT
YSAPLIKDGKFYGVVAGDFDLTVYSHGVLNFGKSASTDSFVVNVNDGSIMFHMDEKKMLQKDKLSQAIAEAVKVEPRILD
PEHTDYIFYEVDDNGIEQAIMCHNTINPSYKACSVTQASVYENEVKKQLVSSAIVGIVSLLISLLIVRIIIARSIRPLQA
IQQGLNNFFDFLNHKKQTITPIHIKSNDEFGQIAKAINLNIENTRLGLEQDKQAVSQSVNTVHLVENGDLTARISANPKN
PQLIELKNVLNKMLDVLQEKIGSNMNEIRRVFDSYKALDFTTEIANAKGNVEVTANTLGKEIVKMLKQSNDFANSLVSDS
TKLQEAVQELQNSSKSQASSLEESAAALEEITSSMQNVSSKTTDVIAQSEEIKSITNIIGDIAEQINLLALNAAIEAARA
GEHGRGFAVVADEVRQLKLEKTQKSLSEIEANINLLVQSINDMAESIKEQTTGITQINDAVAQIESVTRDNVRIANNSAS
ISDSVSSIANDILEDAKRKKF
>Cavium_LMG24591_Tlp603  CAV_RS07455
MFSRLSIGTKLMFSVGLTVVIGLCILVVVITTNLSSSMVKKAEMIIEEQTFAYANYAKGFFDELISVVNNSANVLESVFA
SSNINDISLQRLSNVISSVADSGYHISYSFFYILNPPSHFKQNPLFQTSNGKTIILFENQSINTKGGIAAVKSTDEISSL
DSVVKVIENASKANSSQISISKPMRMTMNNKTFVGSSVASAVYGENNELIGVIGAILDFAIIDEVLSDPSTFNFENEARA
FLYQDGTVGLHLNKDLQLSKLQDRIDKDKNKEALLAMAENETGVHDYTTSGGIDSYLSIHSFGLENNSSRWMMLVSAPKS
AVLAELHSLQKIIIALSLVVLLAILLIVYFFVRKTVSGRLPTIVLALERLFKYINHEVNNIEPIKIRAKDELGKIGLMIN
ENAKNTQRALEKDSNLVKEALDVINHTRGGHATRRITLQGSNPQLNSLKDSVNQLLDLLSTAIGNDLPELNRVFDSFVKL
DFSTEVKEAKGRVEIVTNTLGEEIRKMLKTSASYANKLSTRADELKESMQKLTDGSKAQANSLEQSAAAVEEISSSMQNI
SGKTEDVARQADDIKSIVEVIKDIADQTNLLALNAAIEAARAGEHGRGFAVVADEVRQLAERTGKSLSEIEANINLLVQS
VNEVSESIREQTAGVTQINESIAELESVTRENVSVANDTNSITEEVNTIASDILTDVNKKRF
