# Supplementary material for: Diversity of transducer-like proteins (Tlps) in Campylobacter
Source: PLoS One. 2019 Mar 25;14(3):e0214228. doi: 10.1371/journal.pone.0214228 (PMC6433261; doi:10.1371/journal.pone.0214228)
Supplement: S2 FASTA — (FASTA) [file pone.0214228.s002.fasta]

>tlp1_NCTC11168
atgtttaaatctttaaatataggtttaaaacttattttttctgtggcagctgttgttgttattggacttgttattttaat
ttcattaatcacaaaacaagtaagtcaaaatattaccaaaaatacagaagatattcttgcttctatcacgaaagaatatg
ctactcaaactcaaggaatttttggggaaatgatcgctttaaataaaagtatttcaggtactttaacagaaatgtttaga
tcaacctctaaagaagatttagatatagacaatataacaaatattataaccaatacttttgataatagtgcttattctaa
ttttacttatttatatcttattgatccgccagaatactttaaagaagagagtaaattttttaatactcaaagtggaaaat
ttgttatgctttacgctgatgaagaaaaggataataaaggcggaataaaagcaatacaagctagtgatgaaatagctaat
ctgcaagttgtgcaagatatattaaaaaaagcaaaatatggggaaaataaagtatatataggccgtcctattaagatgaa
tttagaaggtcaagattttgatgctgtaaatgttgctatacctatttttgatcgaaaaaatcaagttgtaggtgtcatag
gcatgactttagatttttcagatattgctacttatcttttagaccctaaaggtcaaaaatatgatggtgaattaagagtt
cttttaaattcagatggttttatggcgatacatccaaataaaaatctagttttaaaaaatttaaaagatatcaatcctaa
taaaggtgcacaagaaacttataaggccataagtgaaggaaaaaatggagtttttaactatatagcttctgatggtgatg
attcttatgctgcgattaatagttttaaagtgcaagatagttcttgggcagttttggtaactgctcctaaatattcagta
tttaaacccttaaaaaaattacaattaattattcttggtgcatcttttatttttatttttgttgttttaggagtggttta
ttattgcgtaagaaaaattgtcgcatctagattgcctgtgattcttagttctttagaatcatttttccgttttttaaatc
atgaaaaaattgaacctaaggctattgaaattcgtgctaatgatgagctaggagcaatgggaagaatcataaatgaaaat
attgaaaagattcaaatatctttagaacaagatcaaaatgctgtagatgaatcggtgcaaactgctagagaaatcgaaaa
gggtaatttaactgcaagaattactaaaaatcctataaatcctcaattagtagaacttaaagatgttcttaataggatgc
ttgatgttttacaaagtaaaattggttctaatatgaatgaaattaatagagtttttgatagttataaggctcttgatttt
agtacagaagtatttaatgctaaaggtgaagttgagattacaactaatattttaggcaaagaaattaaaaagatgctttt
ggcttcttcaaattttgctaaagatttagccaatcagtcagaagagttaaaaaattctatgcaaaaacttgctgatggct
ctaatgcacaagcgagttctttagaacaatcggctgcagctgtggaggagattaattcttctatgcaaaatgtaagtgga
aaaacagttgaggttgcttcacaagctgatgatataaaaaatattgtcaatgtgattaaagatatcgctgagcaaacgaa
tcttcttgctttaaatgcagctattgaagctgcacgtgctggagaacatgggcgtggttttgcagttgttgcagatgagg
taagacagcttgcggaaagaacaggaaaatccttatctgaaatcgaggcaaatattaatatacttgttcaaagcgtaaat
gaagtagcagaatctgtaaaagaacaaacagcaggaatcacacagattaacgatgctatagcacaacttgaaactgtaac
taaggaaaatgtcgaagttgcaaatgtcaccaataatataacaaatgaagtcaatcaaattgctgcggcaattcttgaag
atgtgaataaaaaaagattttaa
>tlp2_NCTC11168
atgaaaagcgtaaaattgaaggtttcgctgattgcaaatttaatcgcagtagtgtgtttgataattttaggtgttgtaac
atttatatttgtaaagcaagcaatttttcatgaagttgtgaatgctgaaataaattatgttaaaacggctaaaaattcta
tagagtcttttaaggcaagaaattctttagctcttgaaagtttagctaaaagtattttaaagcatcctatagaacagtta
gatagtcaagatgctttaatgcattatgttggaaaagatttaaagaattttagagatgctggaagattcttagcagttta
tattgctcaaccaaatggcgaacttgttgtaagcgatccagactctgatgctaaaaatttagattttggaacttatggaa
aagctgataattatgatgctagaacaagagagtattatatagaagcagttaaaacaaataaactttatattaccccatct
tatattgatgtaactacaaatttaccttgctttacatattctattccgctttataaagatggtaaatttataggggtttt
ggctgtagatattcttgcggcagatttgcaagctgaatttgaaaatttaccaggtagaacttttgtatttgatgaagaaa
ataaagtatttgtttctacagacaaagctcttttacaaaaaggttatgatattagtgcaattgcaaatcttgctaaaact
aaagaggatcttgaaccttttgagtatactagaccaaaagatggtaatgaaagatttgctgtatgcacaaaggtttctgg
aatttatactgcttgcgttggagagccaatagaacaaatagaagctccagtttataaaattgcatttatacaaactgcga
ttgttatttttacaagtattattagcgtcatcctcctttatttcatcgtatcaaaatacctctccccacttgcagctatc
caaacaggtttaacttcattctttgattttatcaactataaaacaaaaaatgtttccactatagaagtaaaaagcaatga
tgaatttggacaaatctcaaatgctatcaatgaaaacattcttgctactaaaagaggcttagaacaagacaatcaagccg
ttaaagaatcagttcaaaccgtatcagttgtagaaggtggtaatttaacagcaagaattactgctaatccaagaaaccca
cagcttattgaacttaaaaatgttctaaataaacttcttgatgttttacaagctagagtaggttctgatatgaatgctat
tcataaaatttttgaagaatacaaaagcttagactttagaaataaattagaaaatgctagcggtagtgtagaattaacta
ctaatgctttaggtgatgaaatagttaaaatgctaaaacaaagttcagactttgctaatgctttagctaatgaaagtgga
aaattacaaactgctgttcaaagcttaaccacttcttcaaattctcaagctcaatctttagaagaaactgcagcagcttt
agaagagatcacttcttctatgcaaaatgtttcagttaaaactagtgatgttatcactcaatctgaagagattaaaaatg
ttacaggtattataggtgatattgcagatcaaatcaatcttttagctttaaatgcagctattgaagcagctcgtgctgga
gaacatggtagaggctttgcagtggtagctgatgaagttagaaagttagctgaaagaactcaaaagtctttatcagaaat
tgaagctaatactaatttacttgttcaatctatcaatgatatggcagaaagtattaaagaacaaactgcaggtatcactc
aaatcaatgatagcgtagctcaaattgatcaaactactaaagataatgttgaaattgctaatgaatcagctattatttct
agtacagtaagtgatatagctaataatatcttagaagatgttaagaagaagaggttttaa
>tlp3_NCTC11168
atgctaaaaataacaaagattaaaaggaaaataatgaatagtattaaaatcaaactttccctcattgcaaatttaattgc
aatttttgccttaattgttctaggtattgtaagtttttattttacaaaaacctcactatatgaaagcactcttaaaaatc
aaactgacctacttaaagtcacacaatctaccgttgaagatttccgttccacaaatcaatcttttactagagctttagaa
aaagatatcgcgaacttaccttatcaatctttaatcactgaagaaaatattattaacaatgttggtccaatattgaaata
ttatcgtcatagtataaatgcactaaatgtttatttaggtttaaacaatggaaaagttttacttagtcaaaaatctaatg
atgcaaaaatgcctgaattacgtgatgatttagatataaagacaaaagattggtatcaagaagctttaaaaacaaatgat
atttttgttacaccagcatatttagatacagttttaaaacaatatgtaataacgtattctaaagctatttataaagatgg
taaaatcataggggtactgggtgtcgatataccatcagaagatttgcaaaatttagttgcaaaaacccctggaaatactt
ttttatttgatcaaaaaaataaaatatttgcagcaaccaataaagaattattaaatccatccattgatcattctcctgtt
ctaaatgcatataaactcaatggtgataacaacttcttctcttataagttaaataatgaagaaagacttggagcttgtac
taaagtctttgcttatacagcttgtattaccgaaagcgctgatattataaataaacctatttataaagctgcatttattc
aagccattgttgtcattattgtagtagtatttagcgtcatcctcctttatttcatcgtatcaaaatacctctccccactt
gcagctatccaaacaggtttaacttcattctttgattttatcaactataaaacaaaaaatgtttccactatagaagtaaa
aagcaatgatgaatttggacaaatctcaaatgctatcaatgaaaacattcttgctactaaaagaggcttagaacaagaca
atcaagccgttaaagaatcagttcaaaccgtatcagttgtagaaggtggtaatttaacagcaagaattactgctaatcca
agaaacccacagcttattgaacttaaaaatgttctaaataaacttcttgatgttttacaagctagagtaggttctgatat
gaatgctattcataaaatttttgaagaatacaaaagcttagactttagaaataaattagaaaatgctagcggtagtgtag
aattaactactaatgctttaggtgatgaaatagttaaaatgctaaaacaaagttcagactttgctaatgctttagctaat
gaaagtggaaaattacaaactgctgttcaaagcttaaccacttcttcaaattctcaagctcaatctttagaagaaactgc
agcagctttagaagagatcacttcttctatgcaaaatgtttcagttaaaactagtgatgttatcactcaatctgaagaga
ttaaaaatgttacaggtattataggtgatattgcagatcaaatcaatcttttagctttaaatgcagctattgaagcagct
cgtgctggagaacatggtagaggctttgcagtggtagctgatgaagttagaaagttagctgaaagaactcaaaagtcttt
atcagaaattgaagctaatactaatttacttgttcaatctatcaatgatatggcagaaagtattaaagaacaaactgcag
gtatcactcaaatcaatgatagcgtagctcaaattgatcaaactactaaagataatgttgaaattgctaatgaatcagct
attatttctagtacagtaagtgatatagctaataatatcttagaagatgttaagaagaagaggttttaa
>tlp4_NCTC11168
atgcaatcaataaattcaggcaaatccgttggaatttcagctaagcttacgctatgggttggaattttagttgtattaat
tttagcaatcacaagtgctattagttactttgattcgagaaacaatacatatgaattgctaaaagacactcagttaaaaa
ctatgcaagatgtggatgctttctttaaaagctatgctatgtcaaaaagaaatggtattcaaatactagccaatgagcta
acaaatcgtcctgatatgagcgatgaagagctaatcaatcttatcaaagtaattaaaaaagttaatgactacgatctagt
ttatgtaggatttgataatacaggaaaaaattatcaatctgatgatcaaattttagatctatcaaaaggttatgatacta
aaaatcgtccttggtataaagctgccaaagaagcaaaaaagcttatagtaacagaaccttataaatccgccgctagcgga
gaggttggtttaacttacgctgctccattttatgatagaaatggaaattttagaggtgttgtaggtggagattatgatct
agcaaatttttcaaccaatgttttaactgtaggaaaatcagacaatacctttactgaagtacttgattcagaaggaacaa
tactttttaatgatgaagttgctaaaatactaacaaaaacagaattaagtatcaatatcgccaatgcaatcaaagcaaat
cctgctcttattgatccaagaaaccaagatactttatttaccgctaaagatcaccaaggcgtagattatgcgattatgtg
taattctgcttttaatcctttatttagaatttgtacaataacagaaaacaaagtttataccgaagctgttaattctattt
taatgaaacaagttatagttggtattatagctataatcatagctttaatcttgattagatttttaatcagcagaagtctc
tccccacttgcagctatccaaacaggtttaacttcattctttgattttatcaactataaaacaaaaaatgtttccactat
agaagtaaaaagcaatgatgaatttggacaaatctcaaatgctatcaatgaaaacattcttgctactaaaagaggcttag
aacaagacaatcaagccgttaaagaatcagttcaaaccgtatcagttgtagaaggtggtaatttaacagcaagaattact
gctaatccaagaaacccacagcttattgaacttaaaaatgttctaaataaacttcttgatgttttacaagctagagtagg
ttctgatatgaatgctattcataaaatttttgaagaatacaaaagcttagactttagaaataaattagaaaatgctagcg
gtagtgtagaattaactactaatgctttaggtgatgaaatagttaaaatgctaaaacaaagttcagactttgctaatgct
ttagctaatgaaagtggaaaattacaaactgctgttcaaagcttaaccacttcttcaaattctcaagctcaatctttaga
agaaactgcagcagctttagaagagatcacttcttctatgcaaaatgtttcagttaaaactagtgatgttatcactcaat
ctgaagagattaaaaatgttacaggtattataggtgatattgcagatcaaatcaatcttttagctttaaatgcagctatt
gaagcagctcgtgctggagaacatggtagaggctttgcagtggtagctgatgaagttagaaagttagctgaaagaactca
aaagtctttatcagaaattgaagctaatactaatttacttgttcaatctatcaatgatatggcagaaagtattaaagaac
aaactgcaggtatcactcaaatcaatgatagcgtagctcaaattgatcaaactactaaagataatgttgaaattgctaat
gaatcagctattatttctagtacagtaagtgatatagctaataatatcttagaagatgttaagaagaagaggttttaa
>tlp11_00-2425
atgaattttcgttctctaaatttaagtactaagcttattttatctgtagcaataggaatagtcttaggcatagttgtaat
tgttttaaccgtatctatatatacttctaaaagtatggaaaaagaagctaaagattcaatatttttgtcttcaaaaagat
atgtcaattacatggaaggtattttaaatgaagaggttgtattaacaaaagcaatggccacttcattaaatgaaatattt
tcaaaaaatgatcaagtgaacgctggtataatagaaagtcttttaagaaatacatttgatagtagcggttatgcagctta
tgcttttctttatttacaggattcttctatactaactcatgttgaatctttagataaaaattttaaaaactctgatggca
aaagtgtaacaatgattttttttgatgaaaccacagggaaggcaggcggtattaaaagcatacacgctccgagcaatttt
tcacaactacctattatagaaaaaattaaaaaaaatgcaagatatggtgatcttgatactatatttttaggatctccatc
aagacttaattatgatggaacagaatttttaggtattaacttaggaatgcccttatttaataaagaaggaaaatttatcg
gtatagttggatttacttttgattttttagaaatatctgaaacaatacttgatccgaagttagatttttataaagatgat
ttaagatttttaataacagatcaaggtgttattgttattcataagaacaaagatgctattttaaaaactttacctgaaat
taatcaagatgcatccgtgcaattaattattgatgctgttaaaaatcataaagatttgattattgataattatgttgact
taagcggaaatttaagctatgcaggagttgcttcatttagtaccttaggagattcgagtcattggagcatggttgtaaca
gcacctaaaaaatctatttttgcgcctttatatgaattgaattttattctaattagtattgcaattattgtattaattgc
tattttaattattctgtatttttgtgtaaaaaatatagtaggatctaaacttccaattatagttaattccctgcaaaatt
tctttgactttatcaaccataaaacaaaaaatgtttctactatagaagtaaaaagcaatgatgaattggggcaaatgggt
aaaattatcaatgaaaacattcttgctactaaaagaggcttagaacaagacaatcaagccgttaaagaatcagttcaaac
cgtatcagttgtagaaggtggtaatttaacagcaagaattactgctaatccaagaaacccacagcttattgaacttaaaa
atgttctaaataaacttcttgatgttttacaagctagagtaggttctgatatgaatgctattcataaaatttttgaagaa
tacaaaagcttagactttagaaataaattagaaaatgctagcggtagtgtagaattaactactaatgctttaggtgatga
aatagttaaaatgctaaaacaaagttcagactttgctaatgctttagctaatgaaagtggaaaattacaaactgctgttc
aaagcttaaccacttcttcaaattctcaagctcaatctttagaagaaactgcagcagctttagaagagatcacttcttct
atgcaaaatgtttcagttaaaactagtgatgttatcactcaatccgaagagattaaaaatgttacaggtattataggtga
tattgcagatcaaatcaatcttttagctttaaatgcagctattgaagcagctcgtgctggagaacatggtagaggctttg
cagtggtagctgatgaagttagaaagttagctgaaagaactcaaaagtctttatctgaaattgaagctaatactaattta
cttgttcaatctatcaatgatatggcagaaagtattaaagaacaaactgcaggtatcactcaaatcaatgatagcgtagc
tcaaattgatcaaactactaaagataatgttgaaattgctaatgaatcagctattatttctagtacagtaagtgatatag
ctaataatatcttagaagatgttaagaagaagaggttttaa
>tlp12_S3
atgcaaaaaatggattcaggcaaatccgttggagtttcagtcaaacttacgctgtgggttggaattttagttgtattaat
tttagcaatcacaagtaccgttagttactttgatgccaaaaatcacacatatgaattgctaaaagaaaatcaattaaaaa
ctatggatgatgttaaagtaacttttgaaaactattccaaaagcaagcaaaaagctatagaggttctagcatatgaaagt
gctaaaaaattagaagatgaaaatatttcactgcttctagattcttttaagaaggcgtttgattttgatattgtttttat
tgcgtttgataaaaacaacaaaatgcttttgtcaaatggaacaattttagataaaaaatcaaattttgacattacaaaac
aaatttggtatcaagaagcaaaaaataacaaaggcatcacaataactcaaccatataaatcccctatagatcaagagatt
ggtataacttatgttttccctatttataaaaataatcaacttatagctttcgttggaggcgattacaatctagataaatt
ttccaaagatgtattatctttaggacactcatcaactacttatgctgctgtttatgactctgaaggaagaattatttttc
acgaagtgcttgatagaattttaacaaaaaacactttaagcgttaatattgctaacgccataaaagaaaaccctgaatat
atagatccaaataagagagatattctttttcctgtatttgatgataaaggtatcaaatatgaaacaatgtgcgatacaag
ttccaatggattatatcgtatttgtgctgtaactttagatagtaactatacttccgctgttaattccattttaatgaaac
aagctatagtcggtattatagctataatcatagctttaatcttgattagatttttaatcagcagaagcctctccccactt
gcagctatccaaacaggtttaacttcattctttgattttatcaactataaaacaaaaaatgtttctactatagaagtaaa
aagcaatgatgaatttggacaaatctcaaatgctatcaatgaaaacattcttgctactaaaagaggcttagaacaagaca
atcaagccgttaaagaatcagttcaaaccgtatcagttgtagaaggtggtaatttaacagcaagaattactgctaatcca
agaaacccacaattaatagaattaaaaaatgttctaaatagacttcttgatgctttacaggctagagtaggttctgatat
gaatgaaattcaaagagtatttaatagttataaatctcttgactttactactgaagtaaaagatgccaatggagctgtag
aggtaactactaatgcactaggacaagaaatcattaaaatgctaaaacaaagttcagactttgctaatgctttagctaat
gaaagtggaaaattacaaactgctgttcaaagcttaaccacttcttcaaattctcaagctcaatctttagaagaaactgc
agcagctttagaagagatcacttcttctatgcaaaatgtttcagttaaaactagtgatgttatcactcaatctgaagaga
ttaaaaatgttacaggtattataggtgatattgcagatcaaatcaatcttttagctttaaatgcagctattgaagcagct
cgtgctggagaacatggtagaggctttgcagtggtagctgatgaagttagaaagttagctgaaagaactcaaaagtcttt
atcagaaattgaagctaatactaatttacttgttcaatctatcaatgatatggcagaaagtattaaagaacaaactgcag
gtatcactcaaatcaatgatagcgtagctcaaattgatcaaactactaaagataatgttgaaattgctaatgaatcagct
attatttctagtacagtaagtgatatagctaataatatcttagaagatgttaagaagaaaaggttttaa
>Tlp13_FB1
atgtttagactatcgagcgttagttcaaaactcttattatcagttgctattagtgttattttagctacagctcttatgat
tgctattgtttcttttcaagttgcttcatattcagaaaaagaagccagaaatactattttattatcttcaaaaagatatg
tgaattatatacaaggtatgttaaatgaagaagtcacactaaccaaaggagttgctacatcgttaaatgaaatgtttcaa
aataatgatcatatagatatcgatttaattgaaagtcttataaaaaatacttttgatagtagtcactatgcagcatatac
atttctctatttaaaagatactactgtattaagtgatatgcagaatgtagataaaaaatatattagcccagatggaaaaa
ctttttctatgatattttttgatcaaatagtagaaaaatctggtggaataactactatttcaactccaaacaatttctct
caattaaatctaatacaaaatatcgaacaaaatgcaaaatatggagataaagactctgtttttgtagattctcctagaaa
acttaattatgataataatgaatttttaggtataaatttcggtatgcctatttttaacaataagggcaaatttattggag
ttataggatatactatagatttactagaaatttccgagactatattggatccaaaattcgacttttttgaaggggatcta
agattcttaatgaacgatcagggtattattgctattcataaaaataaaaatgcaattttaaaaactttatttgatattaa
caaagatcaatctgctcaattaattgttgaggcagttaaaaaccataaagatgaaatcttagataattatattgcctcaa
caggagatcttagttatgctagtatctcttcatttagcactttaggtaattctagtcattggagtgtaattgtaacagct
cctaaaaaatcagttttagcccctttatataaactacaatatattattattagtgttgccataatagcactaattgctat
tttggctgttgtgtacttttttataagaaaaatcataggctctagaattcctcttatacttaagtctttggaaaatttct
ttcgctttttaaatcatgaaaaaatagaagttcagacaattgaaattaaagctaatgatgaattgggcaaaatgggtaaa
attatcaatgaaaacattcttgctactaaaagaggcttagaacaagacaatcaagccgttaaagaatcagttcaaaccgt
atcagttgtagaaggtggtaatttaacagcaagaattactgctaatccaagaaacccacaactgattgaacttaaaaatg
ttctaaatagacttcttgatgctttacaggctagagtaggatcagatatgaatgctattcataagatctttgaagaatat
aagtctttagactttagaaataaacttgataatgctaatggtagtgttgaagttactactaatgctttaggggatgaaat
tgttaagatgttaaaacaaagttctgactttgctaatcacttagccagtgaaagttcaaaacttcaaagtgcagttcaaa
accttacttcatcttctaattctcaagcagcttctttagaagaaaccgcagctgctttagaagagattacttcttctatg
caaaatgtttcagttaaaaccagtgatgttatcactcaatctgaagagattaagaatgttacaggtattattggagatat
tgcagatcaaatcaatcttctagcattaaatgctgctattgaagctgcaagagcaggagaacatggtagaggctttgcag
tggtagctgatgaagttagaaagttagctgagagaactcaaaagtctttatcagaaatagaagctaatactaatttattg
gttcaatctatcaatgatatggcagaatctattaaagagcaaactgcaggtattactcaaatcaatgagagtgtagctca
aattgatcaaaccactaaggataatgtagagattgctaatgaatcagctattatttctagtacagtaagtgatatagcta
ataacatacttgaagatgtgaaaaagaaaaggttttga
>tlp14_R14
atgaataatatcaaaataaaactttctgttattgcaaattcaattgcaatttttgctttaagtattttgagcatcattag
cttttactttacaaaagattctttgtatcaaagtacgctttatactgaaacagaacttcttaaagcaacacaaatttcta
tagaggattttagatccagaaatatatctttgcttaatactcttgaaaaagatatattaaaattaccctatgaagcacta
aattctcaagataacatagttaataatgtaggggccatattaaaatactaccgcaatagtggaaatttgcttgctgttta
tattggtttagataatggtgaaaatatcatgagtagtgatctaagcgagaaaaaaaatactaatataactataaatggaa
aagccaacaactataatgcaactactagggaatggtataaagaagctagaaatagtaatcaaatctatataaccccagct
tatattgatgctattagtaatgaatactgcattacttactctaaagctctttataaggatggtaaatttattggtgtttt
aggaattgatattttattaactagtttacaagatcaaatcgctagaactccaggcaatacctttgtttttgataataaag
ataaaatttttgcagccaccaacgaagctttattagatccttcggtagaccattctcctgttctaaatgcatataaaaca
catggagactataacttttttacttatggattagacggcaaagaaagacttggagcttgtactaaagtctttgcttatac
agcttgtattaccgaaagcgctgatattataaataaacctatatttaaagcagcatatatacaagttatagccttaattg
ttatgatatctattagcatcatcctcctttatttcatcgtatcaaaatacctctccccacttgcagctatccaaacaggt
ttaacttcattctttgattttatcaactataaaacaaaaaatgtttctactatagaagtaaaaagcaatgatgaatttgg
acaaatctcaaatgctatcaatgaaaacattcttgctactaaaagaggcttagaacaagacaatcaagccgttaaagaat
cagttcaaaccgtatcagttgtagaaggtggtaatttaacagcaagaattactgctaatccaagaaacccacaattaata
gaattaaaaaatgttctaaatagacttcttgatgctttacaggctagagtaggttctgatatgaatgaaattcaaagagt
atttaatagttataaatctcttgactttactactgaagtaaaagatgccaatggagctgtagaggtaactactaatgcac
taggacaagaaatcattaaaatgctaaaacaaagttcagactttgctaatgccttagctaatgaaagtggaaaattacaa
actgctgttcaaagcttaaccacttcttcaaattctcaagctcaatctttagaagaaactgcagcagctttagaagagat
cacttcttctatgcaaaatgtttcagttaaaactagtgatgttatcactcaatctgaagagattaaaaatgttacaggta
ttataggtgatattgcagatcaaatcaatcttttagctttaaatgcagctattgaagcagctcgtgctggagaacatggt
agaggctttgcagtggtagctgatgaagttagaaagttagctgaaagaactcaaaagtctttatcagaaattgaagctaa
tactaatttacttgttcaatctatcaatgatatggcagaaagtattaaagaacaaactgcaggtatcactcaaatcaatg
atagcgtagctcaaattgatcaaactactaaagataatgttgaaattgctaatgaatcagctattatttctagtacagta
agtgatatagctaataatatcttagaagatgttaagaagaaaaggttttaa
>Tlp15_RM1875 pseudogene
atgaaattatcaattcgtaaaaaaatgcttatgctaggaggcatttgtcttgtttcgatgctaataacctttgggatttt
ttattacaacaatctgcaaggaagcgaaaaaatagctcaaataacaaaaaatttgatcaataaagaaataaatgtcaagg
tagaactcttaaccaaatcgatggctattgctttaggagatttgatcaaaaatgttcacagtgaagaagaaaaagtcaaa
attatagctactgcgattgaaaattttagatttgaagaagataaaagcggatatttctttgtttatcaaaaaaccaccgt
taaagcccatcctgttagaaaagacttaatcgggacagatttgtataatgcaaaagatgaaaatggagttttttatgtgc
gagaattataccaaagagcattagaaaaaggagggtttgttacctttcactttacaaaacctcaacccaatggagaaaat
acaattgcagaaaaaacagcatatagctatttaatacctaacgcagatgatttatggatttccactggtgtgtacaaaga
tactttagaaccttatattgatgggaacttagaagaattgttatcattttttttctaaaaacttttttaagactataata
ttttttacattatttatactcatcatcataccatttatttttatattctatagaaatctcatcaccggagttcaaggcat
aaaaacaaacatcacctccttctttgatttcatcaatcataaaacaaaaaatgtttctactatagaagtaaaaagcaatg
atgaatttggtcaaatctctaaagctatcaacgaaaacatccttgctactaaacaaggtttagaacaagatgctaaagca
gtaaaagaaagtgttgaaactgtaggagtagtagaaagtggtaatcttactgcaagaattacagctaatcctagaaatcc
acaattaatagaacttaaaaatgttctaaatagacttttagatgttttacaaactagagtaggatcagatatgaatgcta
ttcataagatctttgaagaatataagtctttagactttagaaataaacttgataatgctaatggtagtgttgaagtaact
actaatgctttaggggatgaaattgttaagatgttaaaacaaagttctgactttgctaatcatttagccagtgaaagttc
taaacttcaaagtgcagttcaaaaccttacttcatcttctaattctcaagcagcttctttagaagaaaccgcagctgctt
tagaagagattacttcttctatgcaaaatgtttctgtaaaaaccagtgatgttatcactcaatctgaagagattaagaat
gttacaggtattattggagatattgcagatcaaatcaatcttttagcattaaatgctgctattgaagctgcaagagcagg
agaacatggtagaggctttgccgttgttgctgatgaagttagaaagttagctgagagaactcaaaagtctttatctgaaa
tagaagctaatactaatttattggttcaatctatcaatgatatggcagaatctattaaagagcaaactgcaggtattact
caaatcaatgagagtgtagctcaaattgatcaaaccactaaggataatgtagagattgctaatgaatcagctattatttc
tagtactgtaagtgatatagctaataacatacttgaagatgtgaaaaagaaaaggttttga
>Tlp16_BFR-CA-9557 pseudogene
atgcaattatcaattcgtaaaaaaatgcttatgttgggagccatctgttttatttcaatgttggcaacttttgcaatttt
ttattacaacaatctaaaaggaagtcaaaaaattgcccaaacaacaaaaaatttaatcaacaaggaaatagacattaaag
ttgaacttttaaccaaatcaatggctattgctttaggggatttaatcaaagatgttgatgatgaaaaagaaaaaataaaa
atatcgctaccgcaattgaaaattttagatttgaagaggattaaagcggatacttttttgtctatcaaaaaacaaccgtc
aaagcccatcctgttagaaaagacttgattggcacagatttacataatgcaaaagatgaaaatggaatcttttatgttcg
agaattataccaaagagcattagataaaggagggtttgttacctttcactttacaaaacctcaacccaatggagaaaata
caattgcagaaaaaacagcatatagctatttaatacctaacgcagatgatttatggatttccactggtgtgtacaaagac
actttagaaccttatatcgatagaagtttggaagaattattatcatttttttccaaaagctttttcaagactgtattgtt
ttctataatctttatattaatcattataccatttatttttatattctatagaaatcttattgttggagttcaaggaatag
atgcaaatatcacctctttcttcaacttcatcaaccataaaacaaaaaatgtttctactatagaaataaaaagcaatgat
gaatttggtcaaatctctaaaactatcaatgaaaacattcttgctactaagcaaggtttagaacaagatgctaaagcagt
aaaagaaagtgttgaaactgtaggagtagtagaaagaggtaatcttactgcaagaattacagctaatcctagaaatccac
aattaatagaacttaaaaatgttctaaataaacttttagatgttttacaaactaaagtaggatcagatatgaatgctatt
cataagatctttgaagaatataagtctttagactttagaaataaacttgataatgctaatggtagtgttgaagttactac
taatgctttaggagatgaaatcgttaagatgttaaaacaaagttctgactttgctaatcacttagctagtgaaagttcta
aacttcaaagtgcagttcaaaaccttacttcatcttctaattctcaagcagcttctttagaagaaactgcagctgcttta
gaagagattacttcttctatgcaaaatgtttctgtaaaaaccagtgatgttatcactcaatctgaagagattaagaatgt
tacaggtattattggagatattgcagatcaaatcaatcttctagcattaaatgctgctattgaagctgcaagagcaggag
aacatggtagaggctttgcagtggtagctgatgaagttagaaagttagctgagagaactcagaagtctttatctgaaata
gaagctaatactaatttattggttcaatctatcaatgatatggcagaatctattaaagagcaaactgcaggtattactca
aatcaatgagagtgtagctcaaattgatcaaaccactaaagataatgttgaaattgctaatgaatcagctattatttcta
gtacagtaagtgatatagctaatagcatacttgaagatgtgaaaaagaaaaggttttga
>tlp17_strain4031
atgaattttcgttctttaaatataagcactaagcttattctatctgtagctataggggtaattttaggcattatcgtatt
agtttcaacagtttccatatatatttctgaaaatatggagaaagaggccaaggattcaatatttttagcttcaaaaagat
acaccaattatatggaaggtattctaaatgaaactgttgcacttacaaaaggaaccgcaacttccttaaatgatatgttt
gaacacaataatcaagttgatgctgatttgattgaaagcttaatgaaaaatttatttgatagtagtttatattcagctta
tacttttttgtatttaaaagatacttcagtgctaggggatgctcaaggaattgataaaagatacacaagttctgatggta
aaacttttgctatgatttattttgatcaaaccactggaaaatctggaggaatagaaacgattcaaacgccaaataatttt
ggtaatttaaagattatagagcaagtagaaaaaaacgctaaatatggagataaagacagtttatttgttgggccaccaac
taaacttaactacgatggaaaagattttctaggtattaattttggaatgcctatttttaataataaaggtaaattgattg
gagttgctggatatactttagatttttctgaagtttctgaaaccatacttgacccaaaattagatttttttgaaggggat
ttaagatttttaatgactgataaaggtgttattaccattcataaaaatcataatgctattttaaaaacacttggcgatat
aaataaagatccctctgtggaattagtcaataatgctgttaaagaacacaaaactgttataatagatgattatgttgctt
caactggagatttaagctatgcatccgtttcatcttttagcactgcaaataattcaagtcattggagtatggttgtaact
gctcctaaaaattcagttttagcacctttaaagaaactagaaattatttttatcatcatttctttttttatactacttgt
catattgattatagtttatgtctgcgttaaaaaaatagttggatctagaattcctgttattttaaaatctttagaaaatt
tctttcattttttaaatcacaaaaaacacgaagttgatttaatttcaatcaaagccgatgatgaacttggaaaaatgggc
aaaatgatcaatgaaaacattcttgctactaaaaaaggtttagaacaagacaatcaagccgttaaagaatcagttcaaac
cgtatcagttgtagaaagtggtaatttaacagcaagaattactgctaatccaagaaacccacaacttattgaacttaaaa
atgttctaaataaacttcttgatgttttacaagctagagtaggttctgatatgaatgctattcataaaatttttgaagaa
tacaaaagcttagactttagaaataaattagaaaatgctagcggtagtgtagaattaactactaatgctttaggggatga
aatagttaaaatgctaaaacaaagttcagactttgctaatgctttagctaatgaaagtggaaaattacaaactgctgttc
aaagcttaaccacttcttcaaattctcaagctcaatctttagaagaaactgcagcagctttagaagagatcacttcttct
atgcaaaatgtttcagttaaaactagtgatgttatcactcaatctgaagagattaaaaatgttacaggtattataggtga
tattgcagatcaaatcaaccttctagctttaaatgcagctattgaagcagctcgtgctggagaacatggtagaggatttg
cagttgtggctgatgaagttagaaagttagctgaaagaactcaaaagtctttatctgaaatagaagctaatactaattta
cttgttcaatctatcaatgatatggcagaaagtattaaagaacaaactgcaggtatcactcaaatcaatgaaagtgtagc
tcaaattgatcaaactactaaagataatgttgaaattgctaatgaatcagctattatttctagtacagtaagtgatatag
ctaataatatcttagaagatgttaagaagaaaaggttttaa
>tlp18_strain76339 pseudogene
atgtttaaatctttaaacataggttcaaaacttgtattatcagttgctgttagcgtaattgcggctatagcaatcttgat
tactattctttcatttgaagttgcttcgtatgcagaaaaagaagccaaagataccatttttctatcttccaaaagatatg
caaactatatggaaggtgtattaaatgagtccgttgttttaacaaaaggtataagcgcctctattaatgaaatgttttca
aaacatgatcaagttggcgctgatttaattgaaagccttttaaaaaatacttttgatagcagcggatatgcagcttatgc
ctttttatacttaaaagatccttctgtattgagcgatacttataatatggataagaaatacaaaagccaaaatggcaata
ctttcgcgatgattttctttgatgaaaccacaggaaaatcaggaggaataaaagcaattcaaactccagataatttttcg
caattgcgcattatacaagatattgaaaaaaatgcaagatacggaagcagagatactttatttataggatctcctacaaa
actaaattatgatggaacagaatttttaggtattaattttggaatgcctatctttaatagcaaaggtaattttatcgggg
ttgtaggatatagtctagactttttagaaatttctcaagcaatgctcgatccaaaactagactttttcgaaggagattta
agagctttaactacagatcaaggagttattactatacataaagataaaaatgctatcttaaaaaccttaactgatatcaa
caaagatccatctgtaaaattaattaccgacttaattaaagaacacaaagatgcgcttattgataattatgttgcatcaa
caggagatcttagctatgcaagcgtagtttcatttaatactctaggagattctagtcgttggagcatgattgtaaccgcg
cctaaaaaatcagccttagagcctttatttagactgcaatttgctattattaccactgctatcatagcattgattgttat
tttatttattgtatatttttgtgtaagaaaaattgtaggaattagaattcctgttattcttaaatctttagaagatttct
tccgctttttaaatcatgaaaaaatagaagtccatacaattaaaattagctccaatgacgaattaggaaaaatggccaaa
gccatcaatgaaaacatccttgctactaaacaaggtttagaacaagatgctaaagcagtaaaagaaagtgttgaaactgt
agaagtagtagaaagaggtaatcttactgcaagaattacagctaatcctagaaatccacaattaatagaacttaaaaatg
ttctaaataaacttttagatgttttacaaactaaagtaggatcagatatgaatgctattcataagatctttgaagaatat
aagtctttagactttagaaataaacttgataatgctaatggtagtgttgaagtaactactaatgctttaggggatgaaat
tgttaagatgttaaaacaaagttctgactttgctaatcacttagccagtgaaagttctaaacttcaaagtgcagttcaaa
accttacttcatcttctaattctcaagcagcttctttagaagaaactgcagctgctttagaagagattacttcttctatg
caaaatgtttctgtaaaaactaagtgatgttatcactcaatctgaagagattaagaatgttacaggtattattggagata
ttgcagatcaaatcaatcttctagcattaaatgctgctattgaagctgcaagagcaggagaacatggtagaggatttgca
gttgttgcagatgaagttagaaagctagctgaaagaactcaaaagtctttatctgaaatagaagctaatactaatttatt
ggttcaatctatcaatgatatggcagaatctattaaagagcaaactgcaggtattactcaaatcaatgagagtgtagctc
aaattgatcaaactactaaggataatgtagagattgctaatgagtctgctattatttctaatactgtaagtgatatagct
aataatatacttgaagatgttagaaagaaaaggttttaa
>tlp19_T1-21b pseudogene
atgaatagtattaaaatcaaactttctctcattgcaaatttaattgcaatttttgccttaattgttctaggtattgtaag
tttttattttacaaaaacctcactatatgaaagcactcttaaaaatcaaactgatctacttaaagtcacacaatctaccg
ttgaagatttccgttccacaaatcaatcttttactagagctttagaaaaagatatcgcgaacttaccttatcaatcttta
atcactgaagaaaatattattaacaatgttggtccaatattgaaatattatcgtcatagtataaatgcactaaatgttta
tttaggtttaaacaatggaaaagttttacttagtcaaaaatctaatgatgcaaaaatgcctgaattacgtgatgatttag
atataaagacaaaagattggtatcaagaagctttaaaaacaaatgatatttttgttacaccagcatatttagatacaatt
ttaaaacaatatgtaataacgtattctaaagctatttataaagatggcaaaatcataggagtactgggtgtcgatatacc
attagaagatttgcaaaattcagttgcaaacactcctggaaatacttttttatttgatcaaaaaaataaaatatttgcag
caaccaataaagaattattaaatccatccattgatcattctcctgttctaaatgcatataaaacacatggagactataac
ttttttacttatggattagacggcaaagaaagacttggaacttgtactaaagtctttgctcctctccccacttgcagcta
tccaaacaggtttaacttcattctttgattttatcaactataaaacaaaaaatgtttctactatagaagtaaaaagcaat
gatgaatttggacaaatctcaaatgctatcaatgaaaacattcttgctactaaaagaggcttagaacaagacaatcaagc
cgttaaagaatcagttcaaaccgtatcagttgtagaaggtggtaatttaacagcaagaattactgctaatccaagaaacc
cacaacttattgaacttaaaaatgttctaaataaacttcttgatgttttacaagctagagtaggttctgatatgaatgct
attcataaaatttttgaagaatacaaaagcttagactttagaaataaattagaaaatgctagcggtagtgtagaattaac
tactaatgctttaggtgatgaaatagttaaaatgctaaaacaaagttcagactttgctaatgctttagctaatgaaagtg
gaaaattacaaactgctgttcaaagcttaaccacttcttcaaattctcaagctcaatctttagaagaaactgcagcagct
ttagaagagatcacttcttctatgcaaaatgtttcagttaaaactagtgatgttatcactcaatctgaagagattaaaaa
tgttacaggtattataggtgatattgcagatcaaatcaatcttttagctttaaatgcagctattgaagcagctcgtgctg
gagaacatggtagaggctttgcagtggtagctgatgaagttagaaagttagctgaaagaactcaaaagtctttatcagaa
attgaagctaatactaatttacttgttcaatctatcaatgatatggcagaaagtattaaagaacaaactgcaggtatcac
tcaaatcaatgatagcgtagctcaaattgatcaaactactaaagataatgttgaaattgctaatgaatcagctattattt
ctagtacagtaagtgatatagctaataatatcttagaagatgttaagaagaaaaggttttaa
>tlp20_YH501 pseudogene
gtgaaaagtgtcaaaattaaagtctcacttattgcaaatttgatagcaattgtgtgtctaattttttagggattataaca
tttatctttgttaaggatgaggtttttaatcaagtggttaagtctgaaagtaattatgtaagaactactaaaaattctat
ggaggcttttaaagcaagaaataccgcagctcttgaaagcttggctaaaaatattttaaaacttccttatgaacaaatca
gcaatcaagaagctttaatgcgttatgtaggtaaggatttaaaggtgtttagagatgctggagggtttttagcagtttat
attgctcagcctgatggtgaacttgttgttacagatcctgattctgatgaaaaaggtttaaatttttgaatttatggtaa
agcagacaattatgatgctagaacaagggattattttaaaggagctgtaaaagcaaatggcttgtatgtaactccttctt
atcttgatttaactactaacctaccttgttttacttatgctacaccgctttataaagaaggaaaatttatcggagtttta
gcaattgatattttggtaaaggatctgcaaagagaatttgaaaacttaccaggaagaacttttgtgtttgatagcgaaaa
ttcaattttcgtttctactgataaagagcttttaaaaccaggttatgatgttagccctgttgcgaatatcgctaaagata
aaaaagactatgagcctttccgttatgtaagaccacttgatggaactcaaagatttggtgtatgtgctaaggtgttagga
gaatatacagcttgcgtaggagaacctattgattatatagaagagcctgtgtttaaaattgcttatatacaaattgctat
agtaattattacaagtattattagcgttcttttactttattttattgtatcacgctatctatccccacttgcagctatcc
aaacaggtttaacttcattctttgattttatcaaccataaaacaaaaaatgtttctactatagaaataaaaaccaatgat
gaatttggtcaaatctctaaaactatcaatgaaaacattcttgctactaagcaaggtttagaacaagatgctaaagcagt
aaaagaaagtgttgaaactgtaggagtagtagaaagaggtaatcttactgcaagaattacagctaatcctagaaatccac
aattaatagaacttaaaaatgttctaaataaacttttagatgttttacaaactaaagtaggatcagatatgaatgctatt
cataagatctttgaagaatataagtctttagactttagaaataaacttgataatgctaatggtagtgttgaagttactac
taatgctttaggagatgaaatcgttaagatgttaaaacaaagttctgactttgctaatcacttagccagtgaaagttcta
aacttcaaagtgcagttcaaaaccttacttcatcttctaattctcaagcagcttctttagaagaaaccgcagctgcttta
gaagagattacttcttctatgcaaaatgtttctgtaaaaaccagtgatgttatcactcaatctgaagagattaagaatgt
tacaggtattattggagatattgcagatcaaatcaatcttttagctttaaatgctgctattgaagctgcaagagcaggag
aacatggtagaggctttgcagtggtagctgatgaagttagaaagttagctgagagaactcaaaagtctttatcagaaata
gaagctaatactaatttattggttcaatctatcaatgatatggcagaatctattaaagagcaaactgcaggtattactca
aatcaatgagagtgtagctcaaattgatcaaaccactaaggataatgtagagattgctaatgaatcagctattatttcta
gtacagtaagtgatatagctaataacatacttgaagatgtgaaaaagaaaaggttttga
>tlp21_FDAARGOS_295
atgaaaagcagcatttctacaaaattaactatcctgataggaattttgattgtcttagcttttggtatttctagcatgat
tagttacttaagttctttaaataattctcgttctttgcttcaaaataatcaaatgaccgtacttaaaaacacagcaacag
catttgaaaatgcaaatgcaaacaaagaactcactatgcaagccttagcaaaagatttggcaaaaaatttaaataacgaa
aaggatatttatactattcttgctgatttcaaaaatcttaccctttttgactcagcattttttggttatgataaaatggg
taaaacctatctcagtagtggtgattatcttgatttaagcaaaaattatgatgtaacgactagagcttggtataagggag
caaaagaaaataatgggattgttattacacctccttatcttagtcgtagcacaggtaatattgctataggttatggaatt
cctgttgtcgttgagggaaaaatagtcggtgtagtaggcagtgaatataatcttgctaattatgctaaagatgtgctttc
agtaggacgatcgcaaaatacctatactgcaatttatgatccgcaaggcactatacttttccatgagaaaacagaactta
tgcttcaaaaaaacactcttagcactaatattaccaaaataattaatcaaaacacggctttacttaatgctaaaacccct
tttgttgtagataatggagagggagagcaatatgaagcattttgtagaaatgttgtaagtgatttttatagaatgtgtac
tctaactcaaagtaaaatttattctgatatggctaatgaaattttattcaaacaaatacttataggcatcatagctataa
gcgtgatattgctttttattcaactgattattaaaaaatacctctccccacttgcagctatccaaacaggtttaacttca
ttctttgatttcatcaatcataaaacaaaaaacatcacagctattaatataaagagtaaagatgaattcggtcaaatggc
taatgctatcaacgaaaacatccttgctactaaaaaaggtttagaacaagacaatcaagccgttaaagaatcagttcaaa
ctgttcatgtagtagaaagtggtaatttaacagcaagaattactgctaatccaagaaatccacaactgattgaacttaaa
aatgttctaaataaacttcttgatgttttacaagctagagtaggttctgatatgaatgaaattcaaagagtgtttaatag
ttataaatctcttgactttactactgaagtaaaagatgccaatggagctgtagaattaactaccaatgctttaggtgatg
aaatcattaaaatgctaaaacaaagttcagactttgctaatgctttagctaatgaaagtggaaaattacaaactgctgtt
caaagcttaaccacttcttcaaattctcaagctcaatctttagaagaaactgcagcagctttagaagagatcacttcttc
tatgcaaaatgtttcagttaagactagtgatgttatcactcaatctgaagagattaaaaatgttacaggtattataggag
atattgcagatcaaatcaatcttctagctttaaatgctgctattgaagctgcacgtgctggagaacatggtagaggcttt
gcggttgtggctgatgaagttagaaaactagctgaaagaactcaaaagtctttatctgaaattgaagctaatactaattt
acttgttcaatctatcaatgatatggcagaaagtattaaagaacaaactgcaggtattactcaaatcaatgatagtgtag
ctcaaattgatcaaactactaaagataatgttgaaattgctaatgaatcagctattatttctagtacagtaagtgatata
gctaataatatcttagaagatgttaagaagaagaggttttaa
>tlp22_HF5-4A-4
atgactttgatttgtaaagcggttttatactatgctatgtcaaaaagaaatggtattcaaatactagccaatgagctaac
aaatcgtcctgatatgagcgatgaagagctaatcaatcttatcaaagtaattaaaaaagttaatgactacgatctagttt
atgtaggatttgataatacaggaaaaaattatcaatctgatgatcaaattttagatctatcaaaaggttatgatactaaa
aatcgtccttggtataaagctgccaaagaagcaaaaaagcttatagtaacagaaccttataaatccgccgctagcggaga
ggttggtttaacttacgctgctccattttatgatagaaatggaaattttagaggtgttgtaggtggagattatgatctag
caaatttttcaaccaatgttttaactgtaggaaaatcagacaatacctttactgaagtacttgattcagaaggaacaata
ctttttaatgatgaagttgctaaaatactaacaaaaacagaattaagtatcaatatcgccaatgcaatcaaagcaaatcc
tgctcttattgatccaagaaaccaagatactttatttaccgctaaagatcaccaaggcgtagattatgcgattatgtgta
attctgcttttaatcctttatttagaatttgtacaataacagaaaacaaagtttataccgaagctgttaattctatttta
atgaaacaagttatagttggtattatagctataatcatagctttaatcttgattagatttttaatcagcagaagtctctc
cccacttgcagctatccaaacaggtttaacttcattctttgattttatcaactataaaacaaaaaatgtttccactatag
aagtaaaaagcaatgatgaatttggacaaatctcaaatgctatcaatgaaaacattcttgctactaaaagaggcttagaa
caagacaatcaagccgttaaagaatcagttcaaaccgtatcagttgtagaaggtggtaatttaacagcaagaattactgc
taatccaagaaacccacagcttattgaacttaaaaatgttctaaataaacttcttgatgttttacaagctagagtaggtt
ctgatatgaatgctattcataaaatttttgaagaatacaaaagcttagactttagaaataaattagaaaatgctagcggt
agtgtagaattaactactaatgctttaggtgatgaaatagttaaaatgctaaaacaaagttcagactttgctaatgcttt
agctaatgaaagtggaaaattacaaactgctgttcaaagcttaaccacttcttcaaattctcaagctcaatctttagaag
aaactgcagcagctttagaagagatcacttcttctatgcaaaatgtttcagttaagactagtgatgttatcactcaatct
gaagagattaaaaatgttacaggtattataggtgatattgcagatcaaatcaatcttctagctttaaatgcagctattga
agcagctcgtgctggagaacatggtagaggctttgcagtggtagctgatgaagttagaaagttagctgaaagaactcaaa
agtctttatcagaaattgaagctaatactaatttacttgttcaatctatcaatgatatggcagaaagtattaaagaacaa
actgcaggtatcactcaaatcaatgatagcgtagctcaaattgatcaaactactaaagataatgttgaaattgctaatga
atcagctattatttctagtacagtaagtgatatagctaataatatcttagaagatgttaagaagaagaggttttaa
>tlp23_strain4031
atgaaaagcgtaaaattgaaggttgcactgattgcaaatttaatcgcagtagtgtgtttggtaattttaggtgttataac
atttatgtttgtaaagcaagcaatttttcatgaagttgtaaaagctgaaacaaactatgttaaaacagctaaaaattcta
tggagtcttttaaggcaagaaattctttagctcttgaaagtttggctaaaagtattttaaagcatcctgtagaacagtta
gatagtcaagatgctttaatgcgttatgttggaaaagatttaaagaattttagagatgctggaagatttttagcagttta
tatcgcttaaccaaacggagaacttgttgtaagtgatccagattctgatgctaaaaaagtagattttggaacttatggaa
aagctgataattatgatgctagaacaagagagtattatatagaagcagtaaaaacaaataaactttatgttaccccatct
tatatagatgcaactacaaatttaccttgttttacatattctacccctctttttaaagatggtaaatttataggggtttt
ggctgtggatgttcttgtaacagatttgcaagcagaatttgagaatttaccaggtagaacttttgtatttgatgaagaaa
ataaagtatttgcttctacagacaaaactcttttgcaacaaggttatgatattagtgcaattgcaaatcttgcaaaaatt
aaagaaaattttgaaccttttgaatatactagaccaaaagatggtagtgaaagatttgctgtgtgtacaaaagtttctgg
ggcttatactgcttgtgttggagagccaatagaacaaatagaagctccagtttataaaattgcatttattcaagccattg
ttgtcattattgtagtagtatttagcgtaatcctcctttatttcatcgtatcaaaatatctctccccacttgcagctatc
caaacaggtttaacttcattctttgattttatcaaccataaaacaaaaaatgtttctactatagaagtaaaaagcaatga
tgaatttggacaaatctcaaatgctatcaatgaaaacattcttgctactaaaagaggtttagaacaagacaatcaagccg
ttaaagaatcggttgaaacagtatcagttgtagaaagtggtaatttaacagcaagaattactgctaatccaagaaaccca
caacttattgaacttaaaaatgttctaaataaacttcttgatgttttacaagctagagtaggttctgatatgaatgctat
tcataaaatttttgaagaatacaaaagcttagactttagaaataaattagaaaatgctagcggtagtgtagaattaacta
ctaatgctttaggggatgaaatagttaaaatgctaaaacaaagttcagactttgctaatgctttagctaatgaaagtgga
aaattacaaactgctgttcaaagcttaaccacttcttcaaattctcaagctcaatctttagaagaaactgcagcagcttt
agaagagatcacttcttctatgcaaaatgtttcagttaaaactagtgatgttatcactcaatctgaagagattaaaaatg
ttacaggtattataggtgatattgcagatcaaatcaaccttctagctttaaatgcagctattgaagcagctcgtgctgga
gaacatggtagaggatttgcagttgtggctgatgaagttagaaagttagctgaaagaactcaaaagtctttatctgaaat
agaagctaatactaatttacttgttcaatctatcaatgatatggcagaaagtattaaagaacaaactgcaggtatcactc
aaatcaatgaaagtgtagctcaaattgatcaaactactaaagataatgttgaaattgctaatgaatcagctattatttct
agtacagtaagtgatatagctaataatatcttagaagatgttaagaaaaaaagattttaa
>tlp24_M1
atgaaaagcgtaaaattgaaggttgcactgattgcaaatttaatcgcagtagtgtgtttggtaattttaggtgttataac
atttatgtttgtaaagcaagcaatttttcatgaagttgtaaaagctgaaacaaactatgttaaaacagctaaaaattcta
tggagtcttttaaggcaagaaattctttagctcttgaaagtttggctaaaagtattttaaagcatcctgtagaacagtta
gatagtcaagatgctttaatgcgttatgttggaaaagatttaaagaattttagagatgctggaagatttttagcagttta
tatcgctcaaccaaacggagaacttgttgtaagtgatccagattctgatgctaaaaaagtagattttggaacttatggaa
aagctgataattatgatgctagaacaagagagtattatatagaagcagtaaaaacaaataaactttatgttaccccatct
tatatagatgcaactacaaatttaccttgttttacatattctacccctctttataaagatggtaaatttataggggtttt
agctgtggatgttcttgtaacagatttgcaagcagaatttgagaatttaccaggtagaacttttgtatttgatgaagaaa
ataaagtatttgcttctacagacaaaactcttttgcaacaaggttatgatattagtgcaattgcaaatcttgcaaaaatt
aaagaaaattttgaaccttttgaatatactagaccaaaagatggtagtgaaagatttgctgtgtgtacaaaagtttctgg
ggtttatactgcttgcgttggagagccaatagaacaaatagaagctccagtttataaaattgcatttatacaaactgcga
ttgttatttttacaagtattattagcgtaatcctactttatttcatcgtatcaaaatacctctccccacttgcagctatc
caaacaggtttaacttcattctttgattttatcaatcataaaacaaaaaatgtttctactatagaagtaaaaagcaatga
tgaatttggacaaatctcaagtgctatcaatgaaaacattcttgctactaaaagaggtttagaacaagacaatcaagccg
ttaaagaatcggttgaaacagtatcagttgtagaaagtggtaatttaacagcaagaattactgctaatccaagaaaccca
caacttattgaacttaaaaatgttctaaataaacttcttgatgttttacaagctagagtagttctgatatgaatgctatt
cataaaatttttgaagaatacaaagcttagactttagaaataaattagaaaatgctagcggtagtgtagaattaactact
aatgctttaggtgatgaaatagttaaaatgctaaaacaaagttcagactttgctaatgctttagctaatgaaagtggaaa
attacaaactgctgttcaaagcttaaccacttcttcaaattctcaagctcaatctttagaagaaactgcagcagctttag
aagagatcacttcttctatgcaaaatgtttcagttaaaactagtgatgttatcactcaatctgaagagattaaaaatgtt
acaggtattataggtgatattgcagatcaaatcaaccttctagctttaaatgcagctattgaagcagctcgtgctggaga
acatggtagaggctttgcagtggtagctgatgaagttagaaagttagctgaaagaactcaaaagtctttatctgaaatag
aagctaatactaatttacttgttcaatctatcaatgatatggcagaaagtattaaagaacaaactgcaggtatcactcaa
atcaatgaaagtgtagctcaaattgatcaaactactaaagataatgttgaaattgctaatgaatcagctattatttctag
tacagtaagtgatatagctaataatatcttagaagatgttaagaaaaaaagattttaa
>tlp25_CG8421
atgcaatcaataaattcaggcaaatccgttggagtttcagtcaaacttacgctgtgggttggaattttagttgtattaat
tttagcaatcacaagtaccgttagttactttgatgccaaaaatcacacatatgaattgctaaaagaaaatcaattaaaaa
ctatggatgatgttctgatgatcaatatcaaaaggtttagatacaaaaaaagctgttaattccattttaatgaaacaagt
tatagtcggtattatagctataatcatagctttaatcttgattagatttttaatcagcagaagtctctccccacttgcag
ctatccaaacaggtttaacttcattctttgattttatcaactataaaacaaaaaatgtttctactatagaagtaaaaagc
aatgatgaatttggacaaatctcaaatgctatcaatgaaaacattcttgctactaaaagaggcttagaacaagacaatca
agccgttaaagaatcagttcaaaccgtatcagttgtagaaggtggtaatttaacagcaagaattactgctaatccaagaa
acccacaacttattgaacttaaaaatgttctaaataaacttcttgatgttttacaagctagagtaggttctgatatgaat
gctattcataaaatttttgaagaatacaaaagcttagactttagaaataaattagaaaatgctagcggtagtgtagaatt
aactactaatgctttaggtgatgaaatagttaaaatgctaaaacaaagttcagactttgctaatgccttagctaatgaaa
gtggaaaattacaaactgctgttcaaagcttaaccacttcttcaaattctcaagctcaatctttagaagaaactgcagca
gctttagaagagatcacttcttctatgcaaaatgtttcagttaaaactagtgatgttatcactcaatctgaagagattaa
aaatgttacaggtattataggtgatattgcagatcaaatcaatcttttagctttaaatgcagctattgaagcagctcgtg
ctggagaacatggtagaggctttgcagtggtagctgatgaagttagaaagttagctgaaagaactcaaaagtctttatca
gaaattgaagctaatactaatttacttgttcaatctatcaatgatatggcagaaagtattaaagaacaaactgcaggtat
cactcaaatcaatgatagcgtagctcaaattgatcaaactactaaagataatgttgaaattgctaatgaatcagctatta
tttctagtacagtaagtgatatagctaataatatcttagaagatgttaagaagaaaaggttttaa
>tlp100_RM16701
atgtttaaaaattttaatttaactacaaaaatgattttaattttatcttctgtaatatttattggcataggaattttatc
tgtaacgataatctcaaaaagccaagaaatgcttaatgatgaagctcataaacttctattaagtagcgccaatagatact
caaatgggattcaagcaattacccaaaacgcatattcaacactagaaacagcacaaggtgttattaaaaattttgcaaac
aaagataataacttagatatagaagatcttaaaattttaataagcagtatgctagattcaaattcttggacttattttgc
atatattcatcttaaccaataccacagcaataatcctttaaatcttactccatcgggaaagtttttattattagcaaaag
atgaaaatccacaacaaaaaggatcaattaatttcatccaagctgaagaaataatcatgcaacaaaattctctcataaaa
gctttacataccaagcaacctgccgttggaagacctagagattattctataaatggagaaaaattatacttggtaaacat
tgttttaccaatttttggaaaaaataatgaaacaattggcgcgataggtatgcttgtgcgcgttgatttattgagagaag
aattaaatgatccaaataagagtttatttgcaaatgatcaacgtttattaatttcaagtgatggtttaatcatatctagt
ccaaaagcagaatatattggaaaaatcatcacagaaattaaccctcatcctagcgcaaaaacaatactagatatgcaaag
caccaaaaccaatggtttatttacttttatacctgcttcaacaaatgaagaaaatttagcccagcttgtaaattttgatc
tttgggagggctctaataatcattggagtgttgtaactatagcaccaaaaaaatcagtggaaaagcctgctgattcttta
gcatttattatatttgcaatttctgtaattgtgctttttattattattagtgtgatttatttttatgttaaaaaaagcat
tgttggaacaattcataaacttcaaaccggccttaactctttctttgatttcatcaatcataaaactaaagattcagcta
tgatagatgttaaaacaaatgatgagcttggtgctatggcaaaagctatcaatgaaaacatcactaaaactaaaaatgca
ttagaacaagatgctaaagcagtagaacaatcagtagatacagctaaagaaatagaaggtggtaatctaacagctagaat
tactgcaattcctgctaatcctcaattagtagaattaaaaaatgtattaaatgaaatgctaaatgtattagaacaaaagg
ttggttctaatatgaatgaaattaatagagtatttgatagctataaggcattagactttactactgaagttaaaaatgct
aaaggtggggttgaagtaactactaatgtattaggtcaagaaatcgtagctatgttaagacaatcatctgaatttgcttc
tttattagcagatgaaagtggtaaattacaaagtgctgttaagaacttaacagattcttcatcaagccaagcttcttctt
tagaagaaacagcagcagcactagaagagattacttcttctatgcaaaatgtatcgcataaaactagtgaagttattgct
caaagtgaagagattaaaaatgttacttctataataggagatattgcagatcaaattaacctacttgcattaaatgcagc
tattgaagcagctcgtgcaggagaacacggtcgtggctttgctgttgttgctgatgaagttagaaatctagctgaaagaa
ctcaaaagtctttaggtgagattgaagctaatactaatatcttagttcaatctattaatgaaatgggtgagagtattaaa
gagcaaactacaggtattactcaaattaatgatgctgtagctcaaattgatcatgtaacccaagagaacttaaagatagc
aaaagatagtgctatagtagctgataatgtaaataaaatagctaatgatatcttagaggatgctaggaagaagaagtttt
aa
>tlp101_RM16701
atgaaaagtattaaattaaaaatttcattaattgctaatgttatagctatcatctgtttgatagtacttggaattattag
ttttatttttacaaaaaaagctttaaatcatgaggtagttaaagctgaaactaactatgtaaaagttgcagaaaaatcaa
tgagagattttaaaagtctccacacccattctttagagcaactttctcaagctattttaagacttccatacaacgatctt
aatacccaagaaaagcttatggaaaatacaggcggtttacttaaaaccgttagagatataaatagctatttagctgttta
tatagctcaatcaaatggagaactaattgtaagcgatccagatagcgatagcaaaggcttagactatggaatttatggaa
aagctgacaattatgatgctaccacaagagaattttatatagaagctagaaagaaaaatggcttatatattactccttct
tatattgatgcaacaacaggattaccatgttttacctatgctatgcctttaattaaagatggtaaatttataggggtatt
agcaattgatgttttagttaaagacttacaagaaaaatttaacgaactgccaggaagaacctttgtgtttgatcaagctt
atactgtattcgcatcaactgataagtcattagttggtggggaacaaaatccagatatagttacagtagctaaagcttat
gaaaatgctggagattataatatttttaattatactactcaaaatggtggcgatagatttggtatctgtgtaaaaattga
tggctatacaacttgtgctggcgaaaatgtagaagtaatagaaacccctgcattaaaaatagcttacattcaaactatta
ttgttatttttacaagtattgctagtattattttactttacttcatcatctcttattatctatctcctttacaagctata
caaaagggtctcaactctttctttgatttcatcaatcataaaactaaagattcagctatgatagatgttaaaagcaatga
tgaatttggggtaatagcaaaagctatcaatgaaaacatcactaaaactaaaaatgcattagaacaagatgctaaagcag
tagaacaatcggtagaaaccgttagagaggttgaaggtggtaatttagcagcaagaatcactgctatgccagcacaccct
caattacttgaacttaaaaattatctcaatgaaatgcttgctgtattagaacaaaaggttggttctaatatgaatgaaat
taatagagtatttgatagctataaggcattagactttactactgaagttaaaaatgctaaaggtggagttgaagtaacag
caaatgctttaggtcaagaaatcgtagctatgctaagacaatcatctgaatttgcttctttattagcagatgaaagtggt
aaattacaaagtgctgttaagaacttaacagattcttcatcaagccaagcttcttctttagaagaaacagcagcagcatt
agaagagattacttcttctatgcaaaatgtatcgcataaaactagtgaagttattgctcaaagtgaagagattaaaaatg
ttacttctataataggagatattgcagatcaaattaacctacttgcattaaatgcagctattgaagcagctcgtgcagga
gaacacggtcgtggctttgctgttgttgctgatgaagttagaaatctagctgaaagaactcaaaagtctttaggtgagat
tgaagctaatactaatatcttagttcaatctattaatgaaatgggtgaaagtattaaagaacaaactacaggcattactc
aaataaatgatgctgtagctcaaattgatcatgtaactcaagagaacttaaagatagcaaaagatagtgctatagtagct
gataatgtaaataaaatagctagtgatatcttagaggatgctaggaagaagaagttttaa
>tlp102_RM16712
atgaaaagtataaaaataaaaatttcattgatttcaaatatcattgccataatatgtttagttatacttggtgtgattag
ctttatttttacagaaaaagctttaaactatgaagtagtaaaagctgaaacaaattatgtaaaagctgctgaaaaatcaa
tgagagattttaaaaatactcattcacatgctctaaaacagctttctcaaaccatcacaagactctcttatcaggaactt
aatactcaagaaaagttgatgaacaacactggggaattattaaaaactgttagagatatgaataattatttagctgttta
tatagctcagccaaatggtgaattaatagtaagtgacccagatagtgatagcaaaggtttaaattatggaatttatggga
aagcagataattatgatgcaacaacaagagaattttatatagaagctaaaaagaaaaatgggttgtatattactccatca
tatattgatgtaacaacaggtttaccatgttttacttattctatgcctttagttaaagatggaaaatttattgggatttt
agctattgatgttttagtaaaagatttacaaactgaatttagcgaacttcctggaagaacttttgtgtttgatcaagctt
acactgtattcgcttcaacagataaatccctaattagcgcagaacaaaatcctgatatcataacagtagcaaaagcttat
gaaaaagctggagattataatatatttagctactctacaaaaaatggccaagatagatttggtatttgtgtaaaaattga
caactatacaacttgtgcaggtgaaaatattgaagttataaaagctcctgctttgaaaatagcttatattcaagctacta
tagttatttttacaagtattgctagtattgttttactttactttatcatatcttattttttatccccgttacaatctatc
caaaccggcctcaactctttctttgattttatcaactataaaaccaaagattcagctatgatagatgttaagactaatga
tgaattaggtgctatggcaaaagccatcaatgaaaatattactagaactaaaaatgcattagaacaagatgctaaagcag
tagaacaatcagtagatacagctaaagaaatagaaagtggtaatctaacagctagaattactgcaattcctgctaatcct
caattagtagaattaaaaaatgtattaaatgatatgcttaatgtattagaacaaaaggttggttctaatatgaatgagat
taatagagtatttgatagctataaagcattagactttacaactgaagttaaaaatgctaaaggtggagttgaagtaacaa
ctaatgtgttaggtcaagaaatagtagctatgctaagacaatcatctgaatttgcttctttattagcagatgaaagtggt
aaattacaaagtgctgttaaagacttaactgattcctcatcaagccaagcttcttctttagaagaaacagcagcagcact
agaagagattacttcttctatgcaaaatgtttctcataaaactagtgaagtaattgctcaaagtgaagagattaaaaatg
ttacttctattattggagatattgcagatcaaattaacttacttgcattaaatgctgctattgaagcagctcgtgcaggt
gagcacggacgtggctttgctgttgttgcagatgaagttagaaatctagcagaaagaactcaaaagtctttaggtgagat
tgaagctaatactaacatcttagttcaatctattaatgaaatgggtgagagtattaaagaacaaactacaggtattacac
aaattaatgatgctgtagcacaaattgatcatgtaacccaagagaacttaaaaatagcaaaagatagtgcagctatatct
gataatgtaaataaaatagctaatgatatcttagaagatgctaggaagaagaagttttaa
>tlp103_RM16701
atgtttcaaaatattacaggtagattaaccttggtaattgcgattgtgagtatgatagttcttgcagttgttaacggatt
gagttattacaatgcaaaagaagatacttatgattatttagaggaaatacaaagaaagacaatgcttgacacagctgaag
ttttttctatttattcaaatgcaaaaagaaaagctatatcaactttagcagaggagatagtaaaacaagatttctctgat
gatggaaatatatataaaattttagaagcatttaaaaaagcaaataattttgacattatatattttgctttagaagaaaa
tggaaagcattataagtctgatcatacttatttagataaatccaaaggatttgatgtaaaaacaagagcgtggtatatta
acgcaaaaaaagaaggaaaattaattgtatctgatccgtattctagttttgcagatggtaaaatgaaaattgcatatgca
gtgcctgtgtttaaaaataatcaatttataggtgtagttggcggagattatgatttagaaagattttcaaaagatgtact
ttctgttggaaaaagttctcaagcatatacagctatatatgatatagaaggaaatgcattttttcatccagaaattgaaa
aaataggtaaaaaagataagtttagcgaaaacatttcagcatatatgaaagcaaaccctcagtttttggatccaaaaaac
gaaagcgcaattgcttatatacctaatgaacaaggagttatggaagcgattatgtgtacaaattctttcagttctaaata
taaagtttgtacagttactaaagaaaaagtgtattcagaaaaagcaaatagtgctttaattaaacaagtgcttgctgcat
ttgtagctatattaattgcattagtattgataaaaattgttataagcaagcttttatcccctctacaaaaaatccaaacc
ggccttaactctttctttgatttcatcaatcataaaactaaagattcagctatgatagatgttaaaacaaatgatgagct
tggtgctatggcaaaagctatcaatgaaaacatcactaaaactaaaaatgcattagaacaagatgctaaagcagtagaac
aatcagtagatacagctaaagaaatagaaggtggtaatctaacagctagaattactgcaattcctgctaatcctcaatta
gtagaattaaaaaatgtattaaatgaaatgctaaatgtattagaacaaaaggttggttctaatatgaatgaaattaatag
agtatttgatagctataaggcattagactttactactgaagttaaaaatgctaaaggtggggttgaagtaactactaatg
tattaggtcaagaaatcgtagctatgttaagacaatcatctgaatttgcttctttattagcagatgaaagtggtaaatta
caaagtgctgttaagaacttaacagattcttcatcaagccaagcttcttctttagaagaaacagcagcagcactagaaga
gattacttcttctatgcaaaatgtatcgcataaaactagtgaagttattgctcaaagtgaagagattaaaaatgttactt
ctataataggagatattgcagatcaaattaacctacttgcattaaatgcagctattgaagcagctcgtgcaggagaacac
ggtcgtggctttgctgttgttgctgatgaagttagaaatctagctgaaagaactcaaaagtctttaggtgagattgaagc
taatactaatatcttagttcaatctattaatgaaatgggtgagagtattaaagagcaaactacaggtattactcaaatta
atgatgctgtagctcaaattgatcatgtaacccaagagaacttaaagatagcaaaagatagtgcagctatatctgataat
gtaaataaaatagctaatgatatcttagaggatgctaggaagaagaagttttag
>tlp104_RM16701
atgtttaaatttaacagtttatcaaataaactgactatgatagcttgttttttaatagctattattttaatagtagttaa
tgttattaactattttgaatccaaacaaaatactagctactatctagaagaaattcaaaagaaaaccatgatagatgtta
ataaagcttatgaaatttactcaaatagcaaaagaacagcaattagttcaattgtaagctttatggaaaaaaatcctaat
gtagagactagagaaatttttgatatactagctactataaaggaatcagctggctttgatgtggtatatcttggatttga
cataaatggcaaattatatcaatctaataaaattgttagaagcccggaagaaacaggatttgatgcaagaacaagatcat
ggtatcaagaagctaaagcagcaggaaaacttgtagtatctgatccttataaaagtgtagaagatgatgctgtaactata
tcttatacagctcctatttttgtcaacggtaagcttttagcggtagttggaggcgattataatctgcataccttctctaa
agatgttttagctattggtcattctgaaagttcttatgcaggtgtatatgataaagagggtgttattgtttttcatgaag
acaaagatagaatgctcaccaaaaacgatttaagtatcaacatagctaatgccgttaaagcaaatcctgatttgattgat
ccaactaaacaagaaaccttgttctatgctaaagacgatcaaggaaaaactcaagtagtaacttgtaaccaagcactaaa
tcctaaatatatggtttgttctattacagatgaatctgtatatactgatgcagttaataaagtattattccaacaaatca
tcattgcattaatagctatagcagtggctttacttttagtaagatttgctattatcaaaaacttaaaacctattgcagtt
atcactaccggccttaactctttctttgatttcatcaatcataaaactaaagattcagctatgatagatgttaaaacaaa
tgatgagcttggtgctatggcaaaagctatcaatgaaaatatcaccaaaactaaaaatgcattagaacaagatgctaaag
cagtagaacaatcagtagatacagctaaagaaatagaaggtggtaatctaacagctagaattactgcaattcctgctaat
cctcaattagtagaattaaaaaatgtattaaacgatatgctaaatgtattggaacaaaaggttggttctaatatgaatga
aattaatagagtatttgatagctataaggcattagactttactactgaagttaaaaatgctaaaggtggggttgaagtaa
ctactaatgtattaggtcaagaaatcgtagctatgttaagacaatcatctgaatttgcttctttattagcagatgaaagt
ggtaaattacaaagtgctgttaagaacttaacagattcttcatcaagccaagcttcttctttagaagaaacagcagcagc
attagaagagattacttcttctatgcaaaatgtatcgcataaaactagtgaagttattgctcaaagtgaagagattaaaa
atgttacttctataataggagatattgcagatcaaattaacctacttgcattaaatgcagctattgaagcagctcgtgca
ggagaacacggtcgtggctttgctgttgttgctgatgaagttagaaatctagctgaaagaactcaaaagtctttaggtga
gattgaagctaatactaatatcttagttcaatctattaatgaaatgggtgagagtattaaagagcaaactacaggtatta
ctcaaattaatgatgctgtagctcaaattgatcatgtaacccaagagaacttaaagatagcaaaagatagtgcagctata
tctgataatgtaaataaaatagctaatgatatcttagaggatgctaggaagaagaagttttaa
>tlp105_RM16701
atgggaaaaattaccaaaaccttaacaggtaaactcactttttttgcattcttagcaattatagctattttatttattgc
aaatgcttttaactatgctggagtaaagcacgatgtgcaaaaacttatcaacgatatacaagttaaaactatacaagatg
ttttaaaaagctttgatgattacactgcttcaagaagcgatactataaaagctgttgcggctgaaattcaaaaaaacccc
aatgcaagtttagaagaaatctacactatggttaaagttgcaaaagagtcaagtcgttttgatgttttgtatgtaggact
tgcaaaaaatggagcaatgattaggtcaaatggaaaccatcaaatgccttctgatggctatgatccaagaactagaactt
ggtatacgagcgtttcttctggagaaaataaagtcgttatttcaaaaccttatatggctccaagtttaaaggctccttct
ttagctttttcatatcctattgttgtagatggtaaatttataggtgcagttggtggaaattatgatttaaatactttttc
agacaatgtattagcaatgggaagatctcaaagtggctacactgtggttttagatgatgaaggaactgtgctgtttcatg
aatcttcaaaagcattgttaacaaaagatgatttatcccaaaacattgtaaaggcttatctttctacgccagaaggtaag
gcgggacagctttcaagtgaacctatgattattgaagatggaagtgcaccgcgtaaagcagtaatatgccaagaatcctc
aacagggtacaatgtttgtgtaattgcggatgaaaaaatttacaaagatccggtaaataaagctttagtaaaacaaataa
ttataggggccataagtttagtgatagctcttatagtcataagattcatgattaattataatttatcccctctacaaaaa
atccaaaccggccttaactctttctttgatttcatcaatcataaaactaaagattcagctatgatagatgttaaaacaaa
tgatgagcttggtgctatggcaaaagctatcaatgaaaacatcaccaaaactaaaaatgcattagaacaagatgctaaag
cagtagaacaatcagtagatacagctaaagaaatagaaggtggtaatctaacagctagaattactgcaattcctgctaat
cctcaattagtagaattaaaaaatgtattaaacgatatgctaaatgtattggaacaaaaggttggttctaatatgaatga
aattaatagagtatttgatagctataaggcattagactttactactgaagttaaaaatgctaaaggtggggttgaagtaa
ctactaatgtattaggtcaagaaatcgtagctatgttaagacaatcatctgaatttgcttctttattagcagatgaaagt
ggtaaattacaaagtgctgttaagaacttaacagattcttcatcaagccaagcttcttctttagaagaaacagcagcagc
actagaagagattacttcttctatgcaaaatgtatcgcataaaactagtgaagttattgctcaaagtgaagagattaaaa
atgttacttctataataggagatattgcagatcaaattaacctacttgcattaaatgcagctattgaagcagctcgtgca
ggagaacacggtcgtggctttgctgttgttgctgatgaagttagaaatctagctgaaagaactcaaaagtctttaggtga
gattgaagctaatactaatatcttagttcaatctattaatgaaatgggtgagagtattaaagagcaaactacaggtatta
ctcaaattaatgatgctgtagctcaaattgatcatgtaacccaagagaacttaaagatagcaaaagatagtgcagctata
tctgataatgtaaataaaatagctaatgatatcttagaggatgctaggaagaagaagttttaa
>tlp106_RM16712
atgtttctatctaagaatatgagtgttaaaaataaactttcaattatagttgcagctatagttgctttagctctttttgt
tataacggttatggctttttattcgagtagagaagatcttattttaaatagtaaaaaatcaaatgaggattatttgcttg
taacaactacccaagtggaaggatatgttgaaaattatgtagatattttattagctattaagaaacatatagaccagtta
ccagaatatcaaattaagaattttgatacattgagcgaatattttgccaaagacttaaaaatatttaaggatggatctaa
tactttagctgtatatcttggatttccagatggaacaatgctagtaagtgatgcggattctgataaaaaagaaattccat
ttaggaaaagaggaggtggtatagctcactatgatgatccaaaatacaatgcgacttcaagagattggtataagggagct
ttgaagaatgatggaatatatatcagcgatgtttatgaagattcagtaactaaattacctagttttacttattctgtgcc
aattaaaaaaaatggtaagcttgtagctgttttgggtattgatttacttttgacttcgctacaaaaaacatttgataaat
tacccggaaatgtttttgtttttgatttagctagttcaattccgtttgcttctaatgataagactttgattatgaaagat
tatccaagcattaatgaaataaaaaaataccataaaatggttggagattataaaaattttgaatatactggaattagtag
caatgagaaaagatttggtatttgtgctaatataaacaatagtaaagctcgtattaactatgttgcttgtgctattcaaa
aacaagatagtttggataaattggttattaaaaatgcttttgaacaaacattaatatcaattgtgattttaattttatct
tgtatttttattcatcttttttcagctaaacttttatccccgttacaatctatccaaaccggcctcaactctttctttga
ttttatcaactataaaaccaaagattcagctatgatagatgttaagactaatgatgaattaggtgctatggcaaaagcca
tcaatgaaaatattactagaactaaaaatgcattagaacaagatgctaaagcagtagaacaatcagtagatacagctaaa
gaaatagaaagtggtaatctaacagctagaattactgcaattcctgctaatcctcaattagtagaattaaaaaatgtatt
aaatgatatgcttaatgtattagaacaaaaggttggttctaatatgaatgagattaatagagtatttgatagctataaag
cattagactttacaactgaagttaaaaatgctaaaggtggagttgaagtaacaactaatgtgttaggtcaagaaatagta
gctatgctaagacaatcatctgaatttgcttctttattagcagatgaaagtggtaaattacaaagtgctgttaaagactt
aactgattcctcatcaagccaagcttcttctttagaagaaacagcagcagcactagaagagattacttcttctatgcaaa
atgtttctcataaaactagtgaagtaattgctcaaagtgaagagattaaaaatgttacttctattattggagatattgca
gatcaaattaacttacttgcattaaatgctgctattgaagcagctcgtgcaggtgagcacggacgtggctttgctgttgt
tgcagatgaagttagaaatctagcagaaagaactcaaaagtctttaggtgagattgaagctaatactaacatcttagttc
aatctattaatgaaatgggtgagagtattaaagaacaaactacaggtattacacaaattaatgatgctgtagcacaaatt
gatcatgtaacccaagagaacttaaaaatagcaaaagatagtgcagctatatctgataatgtaaataaaatagctaatga
tatcttagaagatgctaggaagaagaagttttag
>tlp107_C_lari_subsp_Concheus_LMG11760
atgcttagtagtttaaaaataaaattatcgttagtagcaaatttatttgcggctttatgcttgattattctaggtatact
aagtttttattttactaaaaattttctatattccaatgaattaaaaaggcaaaatgatattctacaagttgctaaaattt
ctttagaaactttcagagatattaatacaaatttaattacaaatttagaaaaaagtattttggagcatccatacgaaaaa
ttaaactctgaagaagctttaattgaaaacattggatcaactttaaaatcttatagaaaagcctcgggagttttagctgt
ttttataggtttagataacggtgaaaatattgttagtgacaacaatagtgaccaaaaaaatagaaatgttggaatttatg
gtaaagctatgaattatgataccagaacaagatcttggttcatagaagctaagaagaccaataacgtatttatcactact
ccttatatagataaagcaacaaatcagtatgttataacttatacaaaagcaatttataaagataatcgatttattggtgt
tatagggattgatattccaattaaagatcttcaaaaagactttgaatctatgcctggaaatagtttcttatttgatcata
atggaaaagtatttgttgcgaaaaataaacaactattggatccttctgtagaccacactcctgtattaaatgcgtataaa
aaaaatggagattatactttttttgaatatggtttaaaaaataaagaaagattaggaatttgtgctcaaatttcttcata
tcttgtttgtagtacagaaagtgctgatataattaatgaaccaatttttaaaacagcttcaattcaaactatagctgtta
cagtaatggttatattaagtataatactactttattttattatatcttattatatctcaccactccaaaaaatccaaacc
ggcctcaactctttctttgacttcatcaatcataaaaccaaagactccgctatgatagatgttaaaacaaatgatgagct
tggtgctatggcaaaagctatcaacgaaaacattactaaaactaaaaatgcattagaacaagatactaaagctgtagaac
aatcagtagaaactgctagagaaatagaaagtggtaatctaacagcaagaattaatgcaatgcctgctaatcctcaatta
atagaattaaaaaatgtattaaatgaaatgcttaatgtattagaacaaaaagtaggttctaatatgaatgaaatcaatag
agtatttgatagttataaagcattagactttacaacagaagttgctaatgctaaaggtggagttgaagtaacaaccaatg
tattaggtaaagaaatcgtagctatgctaagacaatcatctgaatttgctaacttacttgctagtgaaagtggtaaatta
caaagtgctgttaagaacttaacagattcttcttcaagtcaagcttcttctttagaagaaacagcagcggcattagaaga
gattacttcttctatgcaaaatgtatctcataaaactagtgaagtaattgctcaaagtgaagagattaaaaatgttactt
ctattattggagatatagcagatcaaattaatctacttgcattaaatgcagctattgaagcagcacgtgcaggtgaacat
ggacgtggctttgctgttgttgctgatgaagttagaaacctagcagaaagaactcaaaagtctttaggtgaaatagaagc
taatactaatatcttagttcaatctattaatgaaatgggtgagagtattaaagagcaaactacaggtattactcaaatta
atgatgctgtagcacaaattgatcatgtaactcaagagaacttaaaaatagctaatgatagtgctatagtagctgacaat
gtaaataaaatagctagtgatatcttagaagatgctaggaagaaaaagttttaa
>tlp108_RM16701
atgctctcatcactaaagaagtacctactgggaaatttttccaataaaatagcctttttggtctgtatttttgttgtagt
attgctatgtgttttgggtttttttaactatgttaaatctaaatccaatagccatacactgctagttcagtttcaacaaa
aagttgcttttgatgttagtaaaagatttgatttatatgcaagcgatagacgtaatgtgatcaattctttaacaaaatac
attaaagaaaataaaaacaatctaaccccagagcaatacactagtttactaaaatccataggagattctttgggttttga
tttaacctatgtaggctttgaagatggtaaaatatttagatccaatggcaacaatcaaactccagaaagcggatatgatc
ctagagctagaggatggtacaaagaagctaaagaaaaaagagagctagttgttacagaaccttatatatcatctagtatg
aaaaaacctactatttcttatgccagccctattatggaaaatggtaaagttataggcgttgttgcagctgattatgattt
gaaaaaattctcagaggaagttttagccataggcaaaacaccttattcacatgcagcggttttagctcatgatggaactt
atctttttcacactgactcatctagaattttaacttcaacagacattagtaaagatattatttcaagctactttaaaaca
cctgaaggtgtaaacaagaccctttctaaagatatttttaaagttcaaaccatggaagaaggaaccaaggctttaatttg
taatggcagtattaatccaaaatacactatttgctctatagctgattatgatttttatagtgatgcagccaaacaaacac
taatggagcaaattattatctctctaattgctatttttataaccttgatatttattagaatgattatttcatataatctt
aaacctattgcaattatttcttcgggattacataatttctttaactatctaaatcacaaagacgctcattctcatcctat
taaacttaaaactcaagatgaatttggaaaaatggctgatgaaatcaatgagaacattgaaattattaaagaggcgttaa
gtaaagatgcaaaagctattgaagaatctgtaaatgttgctagaaaaatagaaacaggtgagcttgatttacacattagc
tctcatgctaataatccgcaaattcaagaactcatagaagttttaaacaaaatgcttaccaccttgcaaacaaaaatagg
tcgtgatttaaatgaaattcaagctgtatttgatagctacaaacatttagattttacagcagctatcaacacaccaaaag
gcgatgtagaaaaagcaatcaatgcactaggaaatgaaattaaaaatatgctctcccaatcacttaatcaaggtgaattg
ttaaaccaaaaagctgaggcgctcaagcaaagcatgcaagaacttaccaatgatgccacacatcaaacctcatcactaca
agaaagcgcaagagctttagagcaaatgaactcagctatgagtgaaatttccattaaagcacaagatgtagtaaaacaaa
gcaatgatatcaaaagtgttactacggtgatttcagatatagctgaacaaattaatctccttgcattaaatgctgctatt
gaagctgcacgcgcaggagaacatggacgtggctttgctgttgttgccgaagaagttagaaatctagcagaaagaactca
aaagtctttaggtgaaatagaagccaatactaatatcttagctcaatctataagtgatatgggagattctatcaaagaag
aggcaaatgacattagtcaaatcaatgagtcagttgctactatagaaaagctcacacaacaaaactctcaaacagctata
agaactaatgctattgctaatgaagtagattctttagcacaagatatattaagtgaaactaaaaaaagaaaattctaa
>tlp109_C_lari_subsp_Concheus_LMG11760
atgtttaattttcgaagcttatcaagtaaacttacttttatagttggattgcttataattgctattttgattacagttaa
tattattagctattaccaatcaaaaaattcaacaagtcagtatcttgaagaaattcaagtgaaaacaatgtttgacgtta
acaaagcatatgaaatttatgggacaagcaaaagaactgctattgattcgatagtaaaatttatggagaaaaatccacat
ccagatattaatgagttgtttgatattctagaaaccattagatactctgctggatatgatgtaacttatataggttttga
agaagatggaaaactataccaatctaataaaatcataagaagtccagaacaaactggttttgatgcaagaacaagaccat
ggtatcaagaagcaaaagcaacaggaacacttgtagtttctgatccttataaaagcattgaagatggttctataacaatt
tcctacacagcaccaatatatgtaaatggtaaacttttggctgtaattggcggagattacaatcttcatacttttgcaaa
agatgtgcttatattaggtcattctcaaagttcatatgcagcagtttatgataaagaaggtcaaattatttttcacgaaa
ataaagatttaatgcttactaaaaatgatctaagtattaatatagctaatgcagccaaagccaaccctgatttaattgat
ccaagtaaagaagattctttattttatgctaaagatggtaatgacaaaacccaagtagtaacttgtgtccaagctttaaa
tcctaaatatatggtttgttcgattaccgatgaatctgtatattctgacgcagttaatgaagttttattccaacaagtta
ttattgcatttatagccataatcatagcattaatattggtaagatttgctattataaaaaatttaaaacctattatgatt
attactgcaggcctcaactctttctttgacttcatcaatcataaaaccaaagactccgctatgatagatgttaaaacaaa
tgatgagcttggtgctatggcaaaagctatcaacgaaaacattactaaaactaaaaatgcattagaacaagatactaaag
ctgtagaacaatcagtagaaactgctagagaaatagaaagtggtaatctaacagcaagaattaatgcaatgcctgctaat
cctcaattaatagaattaaaaaatgtattaaatgaaatgcttaatgtattagaacaaaaagtaggttctaatatgaatga
aatcaatagagtatttgatagttataaagcattagactttacaacagaagttgctaatgctaaaggtggagttgaagtaa
caaccaatgtattaggtaaagaaatcgtagctatgctaagacaatcatctgaatttgctaacttacttgctagtgaaagt
ggtaaattacaaagtgctgttaagaacttaacagattcttcttcaagtcaagcttcttctttagaagaaacagcagcggc
attagaagagattacttcttctatgcaaaatgtatctcataaaactagtgaagtaattgctcaaagtgaagagattaaaa
atgttacttctattattggagatatagcagatcaaattaatctacttgcattaaatgcagctattgaagcagcacgtgca
ggtgaacatggacgtggctttgctgttgttgctgatgaagttagaaacctagcagaaagaactcaaaagtctttaggtga
aatagaagctaatactaatatcttagttcaatctattaatgaaatgggtgagagtattaaagagcaaactacaggtatta
ctcaaattaatgatgctgtagcacaaattgatcatgtaactcaagagaatttaaaaatagctaatgatagtgcagctata
tctgataatgtaaataaaatagctaatgatatcttagaagatgctaggaagaaaaagttttaa
>tlp110_RM2100
atgaaaattaatagtatagtttcaaaggtaaatatactagttggtattctctttgctgctactattgttataattggaag
tatagcttattttcaaacaaagcaaagtagctttgaatatttaagagaaaaccacaataaagtattatttgatgttggtt
atatttttaatacttatgaagcagataatcaatcggctatacaaaatttagctaatttcgcagtcgaaaatcatattcta
gataatgaacaagaaatttttaacgcattaaaactaacacaagaatatgttggttttgaaatagtatttttagccacaga
agatggtattacatatgatagcacgggagttaaaaaaactttaaataatggctttgatggtagaagtagatcatggtata
taggcgcaaagaaaaatatgggtttatacactagtgatccttacaagtcagttacttcaggtatagaaggtatagcatat
tctgctccattaattataaatggaaaatttaaaggagttgttgcaggtgtatatagcttagaacaatattcagcagatgc
tttagaagtaggcaagacagaaaattcttttgttgcagtatactctcaagatggaactactatgtttcatcaagatccaa
aattgatattaactaaaacagtattaggacaaaatatagcaaaagctatcacggaagatcctagtcttttagatcctgaa
aatattgacaccttattttacgcaaaagatgataaaggtgtcacacaggcagtattatgtgataagacaccaaatccaaa
tattaatatttgtgctatggttgaaaacgatacttatacaaaagctagcgatttagcacttaaaactcagctcattgttg
gatttattgcattaataattgtattggtgttaattaaattttttgcatcttatctgcttaatccaatttttattatccaa
acaggccttaactcattctttgattttatcaaccataaaaccaaagactcagctatgattaatgttaatacaaatgatga
atttggagtaatagctaaagccattaatgaaaacatcactaaaactaaaaatgctttagaacaagatgctaaagcagtag
aacaatcagttgaaacagctaaagaaatagaagctggtaatttaacagcaagaataacagctattcctgctaatcctcaa
ttaatagaattaaaaaatgtattaaatgatatgcttagtgtattagaagaaaaagttggttctaatatgaatgaaatcaa
ccgtgtatttgatagctataaagcattagactttacaacagaagttgctaatgctaaaggtggggttgaaataactacta
atgtattaggtcaagaaatagtagctatgctaagacaatcttctgaatttgctaatttacttgcaacacaaagtggtaaa
ttacaaagtgctgttagagaattaacagattcttcatcaagccaagcttcttctttggaagaaacagctgctgctttaga
agaaataacatcttctatgcaaaatgtatctcataaaacaagtgaagtaatagctcaaagtgaagagattaaaaatgtta
cttctataataggagatatagctgatcaaattaatctacttgcattaaatgctgctatagaagctgcaagagctggagag
catggtagaggatttgctgttgttgctgatgaagttagaaatttagctgaaagaactcaaaagtctttaggtgaaataga
agctaatactaatatcttagttcaatctattaatgaaatgggtgagagtattaaagaacaaactacaggtattactcaaa
tcaatgatgctgtagctcaaattgatcatgtaacacaagaaaatcttaaaatagctaatgatagtgctgcaatatctgaa
aatgtaaataaaatagctaatgatatcttagaggatgctaagaagaagaggttttaa
>tlp111_Rm2100
atgggtattaagttgaagatatctttaatagcaaatatcattgctattgtgtgtttgatatctcttggtattactacgtt
ttattttgtaaaagatgcgttgttaaaaaatactatcgaggctcaaactaactatttaaaatcatcaaaagatcttatga
atgattttaaaacatctacagaaagatctttgcaaaatctttcgcgtgcaattttaaaacatccactatataagttaaaa
gatgaagaaagcgttcttgcatctttagcggtagaattaaaagcatttagagattctggtgggtttttgggtgtttatgt
tggtatgccaagtggtgagttaatcactagtgatccaagagcagatgaaaaacaacttaatgcatttatatttggtagag
cacaaaattataatgccacaacaagaggttggtataggggtgcaaaagagaaaaatgggatgtatgtttcagatgtttat
gttgatgctgctacaaatttaccttgtttaacatatgcattaccattatataaagatggacaatttataggtgttgcagg
gattgatgttttagtagaagaattacaaaaaaaaatagaaagaattcctggggatgtttttatagcaaatgatagtaatt
atgcatttgtttcatcctcaaaagtttatcttggaaaagtaaaaaatgtcgagacagcattgggtaaatataaagaattt
ggcgattttaaaccatttatgtttacaggacaaaatggaaatgatagactaggaatttgttcaaaattagataaatactc
tgcatgtattgtaactaagatgaatttaatagaagaatcaagtgaaaaaatagcatatactcaagctatcatagtcatat
ttacaagtataattagtgttatcttgctatattttatcatttcacgctatctttctccactagaaaaaatccaaacaggc
cttaactcattctttgattttatcaatcataaaactaaagattctgctatgatagatgttaaaacaaatgatgagcttgg
tgctatggcaaaagcaatcaacgaaaacatcactaaaactaaaaatgcattagaacaagatgctaaggcagtagaacaat
cagttgaaacagctaaagaaatagaagctggtaatttaacagcaagaataacagctattcctgctaatcctcaattaata
gaattaaaaaatgtattaaatgatatgcttagtgtattagaagaaaaagttggttctaatatgaatgaaatcaaccgtgt
atttgatagctataaagcattagactttacaacagaagttgctaatgctaaaggtggggttgaaataactactaatgtat
taggtcaagaaatagtagctatgctaagacaatcttctgaatttgctaatttacttgcaacacaaagtggtaaattacaa
agtgctgttagagaattaacagattcttcatcaagccaagcttcttctttggaagaaacagctgctgctttagaagaaat
aacatcttctatgcaaaatgtatctcataaaacaagtgaagtaatagctcaaagtgaagaaattaaaaatgttacttcta
taataggagatatagctgatcaaattaatctacttgcattaaatgctgctatagaagctgcaagagctggagaacatggt
agaggatttgctgttgttgctgatgaagttagaaatttagctgagagaactcaaaagtctttaggtgagatagaagctaa
tactaatatcttagttcaatctattaatgaaatgggtgagagtattaaagaacaaactacaggtattactcaaatcaatg
atgctgtagctcaaattgatcatgtaacacaagaaaatcttaaaatagctaatgatagtgctgcaatatctgaaaatgta
aataaaatagctaatgatatcttagaggatgctaagaagaagaggttttag
>tlp112_RM2100
atgttttttaaaaatagttttattagtgtaaagaataagctttcttatactacagggattatagttgctttagctttgtt
tatagtagcggcaatggctttttattcaagtagagaaaatcttattataaatagtaaaaatgcaaataaagattatttgt
tagtaactactgctcaagtggaaacttatattgaaagttatgttgaaattctactatctataaaaaaatatatagattca
ttaccaaaataccagacagaaaattttgataaattaggggaatattttgctaaggatttgaaagtatttaaagatggttc
aaatactttagcagtatatcttggttttcctgatggaaccatgcttgttagtgatgcagaatcagataaaaaaggaatac
cttttagaaaaagaggtggtggtataagtcattatgatgatcctcaatataatgcaaccacacgagattggtacaagggg
gcattaaaaaataaaggtgtttttgtaagtgatgtatatgaagattcagtaacgaaatttcctagttttacttattctgt
acctattgaaaaaaatggaaaacttgtagctgttttgggtattgatttacttttaacatcattgcaaaaaacatttgaaa
aattaccaggaagtgtatttgtttttgacaatactagttcaataccttttgcatctaacgataagtctttaatattaaaa
tcatacccaaacatcgacgagattaaaaatcatcataaaatagtaggtgattataagacttttgaatatactggggtaga
tagtggagaaaaaagatttggagtttgtgcaaatattaataattcaaatgcgcatgttagctatgtagcgtgtgcaattc
aaaagcaagatgatttagatagattagttattgaagatgtatttgatcaaattataacatctattgtgattttgatttta
tcatgttttattgtttattttatttcatcaagattattatcacctttacaagttatccaaacaggccttaactcattctt
tgattttatcaaccataaaaccaaagactcagctatgattaatgttaatacaaatgatgaatttggtgctatggcaaaag
ctatcaatgaaaacatcactaaaactaaaaatgctttagaacaagatgctaaagcagtagaacaatcagttgaaacagct
aaagaaatagaacatggtaatttaacagcaagaataacagctattcctgctaatcctcaattaatagaattaaaaaatgt
attaaataatatgcttagtgtattagaagaaaaagttggttctaatatgaatgaaatcaaccgtgtatttgatagctata
aagcattagactttacaacagaagttgctaatgctaaaggtgaggttgaaattactactaatgtattaggtcaagaaata
gtaaatatgctaagacaatcttctgaatttgctaatttacttgcaacacaaagtggtaaattacaaagtgctgttagaga
attaacagattcttcatcaagccaagcttcttctttagaagaaacagctgctgctttagaagaaataacatcttctatgc
aaaatgtttcatctaaaacaagtgaagtaatagctcaaagtgaagaaattaaaaatgttacttctataataggagatata
gctgatcaaattaatctacttgcattaaatgctgctatagaagctgcacgtgctggagaacatggacgtggctttgctgt
tgttgctgatgaagttagaaatttagctgagagaactcaaaagtctttaggtgaaatagaagctaatactaatatcttag
ttcaatctattaatgaaatgggtgagagtattaaagaacaaactacaggtattactcaaataaatgatgctgtagcacaa
attgatcatgtaacacaagaaaatcttaaaatagctaaagatagtgctgcaatatctgaaaatgtaaatcaaatagctaa
tgatatattagaagatgctaagaagaagaggttttag
>tlp113_RM2100
atgaaaagcattaaactaaaagttgctatgattgcaaatatcatggcggttatatgtcttttaattttaggcattgttac
atttatttttgtaaaacaatctctttttgatgaaattgttaattcagaaaaaaatcgtttaatttctactaataatcttg
tcgaaaacttcagagaaagcacttctaattctttattaaaattatccgagactatcctcagaaatccttattcaaatctt
aattctcaagaagcactagcgcaaaatgttggtgtgcaactaaaagcctttagagatgcaggaaattatttagcagtata
tattgctcaaccagatggtgaattagttgtaagtgatccagatagtgatagtaaaaatattgactatggtttttatggaa
aagctgatggttatgatgcaagaacaagagaattttatatagaagcaaggaaaaaaaatggcttatttataactgcctca
tatattgatgcaaccactggcttaccttgctttacttacgctatgcctttaaataaagatggtaaatttgtaggtatttt
agcgattgatgttttagttaaagatttaatagaaaatttaaaacaaatgccaggtgattctttcgtttatgataaaaatc
gttacgcatttgcatctactcataaaaattacacaggaaatcatccaaatatttctacaatcgctgatgcattttcaaaa
actaaaaacaacgaacctttcttctatactagcgctgaaggaaatgaaagacttgccttgtgtaataattcaaatgacta
cactgtatgtaatgttgcttatgttgatacaataaacaattcaagtgaaaaaattgcatacattcaagctattatagtta
ttttcacaagtattttaagtgttgtgttgttgtattttatcgtttcacgctatctttctccactagaaaaaatccaaaca
ggccttaactcattctttgattttatcaaccataaaaccaaagactcagctatgattaatgttaatacaaatgatgaact
aggtgctatggctaaagctatcaatgaaaacatcactaaaactaaaaatgctttagaacaagatgctaaagcagtagaac
aatcagttgatacagctaaagaaatagaaagtggtaatttaacagcaagaattactgcaattcctgctaatcctcaatta
atagaattaaaaaatgtattaaatgaaatgcttagtgtattagaagaaaaagttggttctaatatgaatgaaatcaatag
ggttcttgatagctataaagcattagactttacaacagaagttactaatgctaaaggtggggttgaaataactactaatg
tattaggtcaagaaatagtagctatgctaagacaatcttctgaatttgctaatttacttgcaacacaaagtggtaaatta
caaagtgctgttagagaattaacagattcttcatcaagccaagcttcttctttggaagaaacagctgctgctttagaaga
aataacatcttctatgcaaaatgtatctcataaaacaagtgaagtaatagctcaaagtgaagagattaaaaatgttactt
ctataataggagatatagctgatcaaattaatctacttgcattaaatgctgctatagaagctgcaagagctggagagcat
ggtagaggatttgctgttgttgctgatgaagttagaaatttagctgagagaactcaaaagtctttaggtgagatagaagc
taatactaatatcttagttcaatctatcaatgaaatgggtgagagtattaaagaacaaactacaggtattactcaaatca
atgatgctgtagctcaaattgatcatgtaacacaagaaaatcttaaaatagctaatgatagtgctatagtggctgataat
gtaaataaaatagctagcgatatcttagaggatgctaagaagaagaagttttaa
>tlp114_RM1607
atgtttaagtttaacagtctttctaataaattaacaagtatagtttgttttttgatagttattatcttagctatagttaa
tatacttaattattatgattctaagaaaagcactagctattatttagaagaaatccaaaagaaaaccatgtttgatgtaa
attatatgtactcaagttattcaaatagcaaaagaaatatcatagagtcattagcatatagtttgagtgcaattgcttat
aattctagtgatagagaaatttttagtgttttagatactgcaaaaagatcaggtggttttgatactgtacattttggttt
agaagattcgggtaaagattatcaaattgatactaaatttaatcttcacagcgatcctagcaaatttgatccaaggacaa
gaccatggtataaggatgctaaaacagcaggaaaactaattgttactgatccttataaaagtatagttttgaatgggcag
gtggttgtaacatattccattccggtttttgataatagtaaaaaattcataggtgtagtgagtggggtttataaccttaa
cactttctctaaagatgttttagctattggtcattctgaaagttcttatgcaggtgtatatgataaagagggtgttattg
tttttcatgaagacaaagatagaatgctcaccaaaaacgatttaagtatcaacatagctaatgccgttaaagcaaatcct
gatttgattgatccaactaaacaagaaaccttgttctatgctaaagacgatcaaggaaaaactcaagtagtaacttgtaa
ccaagcactaaatcctaaatatatggtttgttctattacagatgaatctgtatatactgatgcagttaataaagtattat
tccaacaaatcatcattgcattaatagctatagcagtggctttacttttagtaagatttgctattatcaaaaacttaaaa
cctattgcagttatcactaccggcctcaactctttctttgatttcatcaatcataaaactaaagattcagctatgataga
tgttaaaacaaatgatgagcttggtgctatggcaaaagctatcaatgaaaacatcactaaaactaaaaatgcattagaac
aagatgctaaagcagtagaacaatcagtagatacagctaaagaaatagaaggtggtaatctaacagctagaattactgca
attcctgctaatcctcaattagtagaattaaaaaatgtattaaatgaaatgctaaatgtattagaacaaaaggttggttc
taatatgaatgaaattaatagagtatttgatagctataaggcattagactttactactgaagttaaaaatgctaaaggtg
gggttgaagtaactactaatgtattaggtcaagaaatcgtagctatgttaagacaatcatctgaatttgcttctttatta
gcagatgaaagtggtaaattacaaagtgctgttaagaacttaacagattcttcatcaagccaagcttcttctttagaaga
aacagcagcagcactagaagagattacttcttctatgcaaaatgtatcgcataaaactagtgaagttattgctcaaagtg
aagagattaaaaatgttacttctataataggagatattgcagatcaaattaacctacttgcattaaatgcagctattgaa
gcagctcgtgcaggagaacacggtcgtggctttgctgttgttgctgatgaagttagaaatctagctgaaagaactcaaaa
gtctttaggtgagattgaagctaatactaatatcttagttcaatctattaatgaaatgggtgagagtattaaagagcaaa
ctacaggtattactcaaattaatgatgctgtagctcaaattgatcatgtaacccaagagaacttaaagatagcaaaagat
agtgctatagtagctgataatgtaaataaaatagctaatgatatcttagaggatgctaggaagaagaagttttaa
>tlp115_NCTC11845
ttgttttcaaacttaaaaataggaactaaaattgttacagtcgtaattacaattattgttttaggtattggaattttagc
aagtataattactatgcaatcttcaaatattttacatacagaggcagacaaactacttcaaactagtgcttttagatact
caaatattatccgaggcgcaacagaaagtgttcattctacacttttaagcacagaaagctcaattgatcaaattttagat
acacaaacatcattagagcaaaatagaattcaggatattctcgaaggggctgtggattcaaattcttggattaattatat
ttatattcacattatagatatatcaaaattcaacaatatcgaccctacacttttaactgattcaggacaatttttaatgt
taattaatgacacggatcttaaaaacaaaggagggataaaacttattcaagcagatgacagaattttaaatcaaagaagc
gttaaagcggctttggaaaaacaagaagaaggggttggtagacctcaaaattttgtcattaacaatgaagaaatactagc
atacaatattgctattccaattacaagaaatggaaagttacttggagtgataggtgccttgggtggattaaataccctac
aagaagagcttacaaacccagaaagaagtgtttttaaaaacgatcagagattattacttggcgctaatggtcttatagca
gttagccctgctactgattttataggtaaaaacattaccgaaattaatccacatgcaagcgctaaaacattaattgaatt
acaaaaaaaccaaataaacactctatttgattttacccctgcatctacaggaaataacaacagagcagctattgcaaatt
ttaatctttgggatggtgctaatgattattggtccatagttaccatggctccagtagaatcaatacaaatgcctataaca
aaactagcagcaaccatagccatggtatctctttttgttatttttgctatcgcattaatagtatttttttatatcaacaa
agctgtaagctcaagaatagtaaatttacaaaacaatttattgtactttttcaaatttcttaatcacgaagtcaaagata
ctattctaagcaaagacatcaaaaataacgatgaattaaataccatggctaaagccatcaatgaaaacatcactaaaact
aaaaatgcattagaacaagatgctaaagcagtagaacaatcagttgatacagctaaagaaatagaaaatggtaatctaac
agcaagaataacagcaattcctgctaatcctcaattgatagaattaaaaaatgtattaaacgatatgcttagtgttttag
aacaaaaagtaggttctaatatgaatgaaattaatcgtgtatttgatagctataaagcattagactttactactgaagtt
aaaaacgctaaaggtggagttgaagtaacaactaatgtattaggtcaagaaatagtagctatgctaagacaatcatctga
atttgcttccttattagcagatgagagtggaaaattacaaagcgctgttaaagacttaacagattcatcatctagccaag
cttcttctttagaagaaacagcagcagcattagaagagattacttcttctatgcaaaatgtatctcataaaactagtgaa
gtaattgctcaaagtgaagagattaaaaatgttacttctattataggagatattgctgatcaaattaatctacttgcatt
aaatgctgctattgaagctgcgcgtgcaggtgaacatggtagaggttttgctgttgttgctgatgaagttagaaatctag
cagaaagaactcaaaagtctttaggtgagattgaagcaaatactaatatcttggttcaatctattaatgaaatgggtgag
agtattaaagaacaaactacaggtattactcaaattaatgatgctgtagctcaaattgatcatgtaacccaagagaactt
aaaaatagcaaaagatagtgctactatatctgataatgtaaataaaatagctaatgatatcttagaagatgctaggaaga
agaagttttaa
>tlp116_NCTC11845
atgaaaagtataaaattaaaagtttcactaatagcaaatacaattgctatattttgcttgattattttaggggttataac
atttatttttgttaaacaagccctttttgatgaaattgtaaaatcagaacaaaaccgactggtttctactaaaagtttga
tggaagaatttagagaaaatacaacaacaactctaaaaaaactttccgagacaattttaagacatccttattcagaactt
aacactcaagaatctttaattcagaatgtttcttcacagctgagagcatttagagatgctggtggttttttgactgttta
tctagcacaacctgatggtgaagttattttaacaaacgcagaatcggataaactaaatcaagatattataattttcggga
aaaaacaaaattttgatgcacgaacaagagaatggtatcaagaagcaaaagccaaaggaatttttgtaactcctgcctat
atagatacgacaaccaaccttccatgttttacttatgctatgtctttaagtaaagatggaaaatttatcggagtactagc
tattgatgtattagttaaagatctagaagatggattaaaacaaatgccaggagcatcgtttgtatttgataaaaataatt
ttgcttttgcatcaactagtaaaaactatattgcaaatgatccaaatgttagcatagtagcagaagcttttagtaagaca
aaagatggggaaccattctactatactagtaaagaaggtagtgaaagacttgcaatgtgcgatagagtaaatggttatac
tatatgtaatatgacctatattgacactatcgatcaatctagcgaaaaaattgcttatattcaagcaattattgttatct
ttacaagcatcattagtgttattttgttatatttcctagtatcacactatctctccccacttcaagccattcaaactggt
cttaactctttctttgattttatcaatcataaaacaaaagactcagctatgattaatgttaaaactaatgatgagtttgg
tgctatggctaaagccatcaatgaaaacatcactaaaactaaaaatgcattagaacaagatgctaaagcagtagaacaat
cagttgagacagtaagagaagttgaaagtggtaatctaacagcaagaataacagcaattcctgctaatcctcaactcctt
gaacttaaaaattatctcaatgaaatgcttagtgttttagaacaaaaagtaggttctaatatgaatgaaattaatcgtgt
atttgatagctataaagcattagactttactactgaagttaaaaacgctaaaggtggagttgaagtaacaactaatgtat
taggtcaagaaatagtagctatgctaagacaatcatctgaatttgcttccttattagcagatgagagtggaaaattacaa
agcgctgttaaagacttaacagattcatcatctagccaagcttcttctttagaagaaacagcagcagcattagaagagat
tacttcttctatgcaaaatgtatctcataaaactagtgaagtaattgctcaaagtgaagagattaaaaatgttacttcta
ttataggagatattgctgatcaaattaatctacttgcattaaatgctgctattgaagctgcgcgtgcaggtgaacatggt
agaggttttgctgttgttgctgatgaagttagaaatctagcagaaagaactcaaaagtctttaggtgagattgaagcaaa
tactaatatcttggttcaatctattaatgaaatgggtgagagtattaaagaacaaactacaggtattactcaaattaatg
atgctgtagctcaaattgatcatgtaacccaagagaacttaaaaatagcaaaagatagtgctactatatctgataatgta
aataaaatagctaatgatatcttagaagatgctaggaagaagaagttttaa
>tlp117_NCTC11845
ttgaaaagtattaaattaaaattatcgcttattgcgaatattatggctatattctgtctaatagttctaggtgttattag
ttttatttttacaaaaaaggctttaaactacgaagttatcaaagctgaaacaaattatgttagagctgctgaaaaatcta
tgagagattttaaaaatacaaacataaattctctagagagattatctcaagctattgcaagattttcctatgaagagtta
gatacacaagaaaaactaatgcataatacaggaaaacttttaaaatcttttcgagatgcaggcaattacctagctgttta
tattgctcaacctaatggtgaattaattgtaagtgatccagatagcgatagtaaaggtttagagtatggaacttatggca
aagcggataattatgatgctacaacaagagaattttacatagaggcaaagaaaaaaaatggtttatatatcaccgcagct
tatattgatgcaacaacaggtttaccatgttttacctatgcaatgcctttaattaaagatggaaaatttatcggggtact
agctattgatgtgctagtaaaagacttacaaaccgaatttagcgaacttcctggaaggacatttgtatttgaccacgaat
tcaatgtatttgcagcaacagatgaaacactagtaagcaaggaaaaaaatccagatattattacagttgcaaaagcttac
gagcaagctggagattataatattttcaattatactacacaaaaaggcaaagatagatttggcatatgtgtaaaaattga
tagttatacaacatgtgcaggagaagatatagaagtcatagaaaccccggccttgaaaatagcctatatccaaacatcta
ttgttgttttcacaagtgtagctagtatcattctgctttattttatcatttcctattatctctccccacttcaagccatt
caaactggtcttaactctttctttgattttatcaatcataaaacaaaagactcagctatgattaatgttaaaactaatga
tgaacttggtgctatggctaaagccatcaatgaaaacatcactaaaactaaaaacgcattagaacaagatgctaaagcag
tagaacaatcagttgagacagtaagagaagttgaaagtggtaatctaacagcaagaataacagcaattcctgctaatcct
cagctccttgaacttaaaaattatctcaatgaaatgcttagtgttttagaacaaaaagtaggttctaatatgaatgaaat
taatcgtgtatttgatagctataaggcattagactttactactgaagttaaaaacgctaaaggtggagttgaagtaaccg
ctaatgtattaggtcaagaaatagtagctatgctaagacaatcatctgaatttgcttccttattagcagatgagagtgga
aaattacaaagcgctgttaaagacttaacagattcatcatctagccaagcttcttctttagaagaaacagcagcagcatt
agaagagattacttcttctatgcaaaatgtatctcataaaactagtgaagtaattgctcaaagtgaagagattaaaaatg
ttacttctattataggagatattgctgatcaaattaatctacttgcattaaatgctgctattgaagctgcgcgtgcaggt
gaacatggtagaggttttgctgttgttgctgatgaagttagaaatctagcagaaagaactcaaaagtctttaggtgagat
tgaagcaaatactaatatcttggttcaatctattaatgaaatgggtgagagtattaaagaacaaactacaggtattactc
aaattaatgatgctgtagctcaaattgatcatgtaacccaagagaacttaaaaatagcaaaagatagtgctactatatct
gataatgtaaataaaatagctaatgatatcttagaagatgctaggaagaagaagtttta
>tlp118_NCTC11845
atgaaaagtttagcaaataaattaacattttttgtttttttagcaatcatagctattttatttgtggcaaatatctttaa
ttatattgaagtaaagcgcgatgtgcaaaaactcattaatgatatacaaattaaaacaatgcaagatgttttaaaaagct
ttgatgattatactgcctcaagaagtgatgccataaaagctgttgcagctgaaattaaaaaaaatcccaacacaagttta
gaagaaatttacactatggttaaagttgcaaaagaagctagtcgttttgatgttttgtatgtaggacttgcaaaaaatgg
tgcaatgattagatcaaatggaaatcatcaaatgccatctgatggttatgacccaagaaccagaacttggtatacaagtg
ttgcttctggagaagataaagttgttatatcaaagccttatatggctccaagtttaaaagctccatccttagctttttca
tatcctattattatagatggtaaatttatgggtgcagttggtggaaattatgatttaaatactttttcagataatgtatt
agcaatgggaaaatctcaaagtggttatactgtggttttggatgatgaaggcactatattatttcacgaatcttcaaaag
atttactaacaaaaactaatttaagtcaaaatatagtaaaaacttatcttgcaactccagatggaaaagacggcaagctt
tctagtgaacctatgttaattgatgacgataacgcacctcgtaaagcagtaatttgtcaagaatcttcaatagggtataa
tgtatgtgtaatagcagatgaaaaaatttataatgagcctgtaaataaagctttggtaaaccaaattattattggaatta
taagtttgataattgcacttataattgtaagatttatgattagttataatctctccccacttcaagccattcaaactggt
cttaactctttctttgattttatcaatcataaaacaaaagactcagctatgattaatgttaaaactaatgatgaacttgg
tgctatggctaaagccatcaatgaaaacatcactaaaactaaaaacgcattagaacaagatgctaaagcagtagaacaat
cagttgagacagtaagagaagttgaaagtggtaatctaacagcaagaataacagcaattcctgctaatcctcagctcctt
gaacttaaaaattatctcaatgaaatgcttagtgttttagaacaaaaagtaggttctaatatgaatgaaattaatcgtgt
atttgatagctataaagcattagactttactactgaagttaaaaacgctaaaggtggagttgaagtaacaactaatgtat
taggtcaagaaatagtagctatgctaagacaatcatctgaatttgcttccttattagcagatgagagtggaaaattacaa
agcgctgttaaagacttaacagattcatcatctagccaagcttcttctttagaagaaacagcagcagcattagaagagat
tacttcttctatgcaaaatgtatctcataaaactagtgaagtaattgctcaaagtgaagagattaaaaatgttacttcta
ttataggagatattgctgatcaaattaatctacttgcattaaatgctgctattgaagctgcgcgtgcaggtgaacatggt
agaggttttgctgttgttgctgatgaagttagaaatctagcagaaagaactcaaaagtctttaggtgagattgaagcaaa
tactaatatcttggttcaatctattaatgaaatgggtgagagtattaaagaacaaactacaggtattactcaaattaatg
atgctgtagctcaaattgatcatgtaacccaagagaacttaaaaatagcaaaagatagtgctactatatctgataatgta
aataaaatagctaatgatatcttagaagatgctaggaagaagaagttttaa
>tlp119_NCTC11845
atgtttaaatttaacagtttatccaataagctaactatgatcgtttgctttttaatagccattatattaatagttgttaa
tataattaactattatgaatctaaaaaaaccacagcttactatttggaagaaattcagaaaaaaactatgtttgatgtca
atgaggcatataaaatctactctagtagcaagagatctgctattttgtctattgttaattttatagaaaagaatccaaac
cctagcactgaagaattgttcgacatattagaaacaattagatcttctgcagattttgatgtaacctatgtaggttttga
aaaagacggtaaattatatcaatctaacaaaattattcgtagcccggaagcatcaggatttgatgccagaactagacctt
ggtatcaagagtctcaacaagcaaaaacactaactgtatcagacccatataaaagcatagaagatgattcaatcactatt
tcttatacagctccaatttataataatggcaaattaatagctgtagtaggtggagactataatcttgaaaaattcgccaa
agatgttttagttataggtcattcaaatagctcttatgctgctgtgtatgataaagaaggtgtaataatttttcatgaag
aaaaagatagaatgcttactaaaaacgatttaagtattaatatagctaatgccgtaaaagcaaaccctgatttaattaat
ccaaacaaacaagaaactttattttacgctaaagatcagcaaggtaaaactcaagtcgtgacttgtaatcaaagcttaaa
tgataaatatattgtttgttctattacagatgagtctatatacacagatgcggtcaataaggttttattccaacaaatta
ttattgctctaatagcaatagccatagctttgattttaataagatttactattatgaaaaatttaaaacctatagcagtt
attactactggtcttaactctttctttgattttatcaatcataaaacaaaagactcagctatgattaatgttaaaactaa
tgatgaacttggtgctatggctaaagccatcaatgaaaacatcactaaaactaaaaacgcattagaacaagatgctaaag
cagtagaacaatcagttgatacagctaaagaaatagaaaatggtaatctaacagcaagaataacagcaattcctgctaat
cctcaattgatagaattaaaaaatgtattaaacgatatgcttagtgttttagaacaaaaagtaggttctaatatgaatga
aattaatcgtgtatttgatagctataaagcattagactttactactgaagttaaaaacgctaaaggtggagttgaagtaa
caactaatgtattaggtcaagaaatagtagctatgctaagacaatcatctgaatttgcttccttattagcagatgagagt
ggaaaattacaaagcgctgttaaagacttaacagattcatcatctagccaagcttcttctttagaagaaacagcagcagc
attagaagagattacttcttctatgcaaaatgtatctcataaaactagtgaagtaattgctcaaagtgaagagattaaaa
atgttacttctattataggagatattgctgatcaaattaatctacttgcattaaatgctgctattgaagctgcgcgtgca
ggtgaacatggtagaggttttgctgttgttgctgatgaagttagaaatctagcagaaagaactcaaaagtctttaggtga
gattgaagcaaatactaatatcttggttcaatctattaatgaaatgggtgagagtattaaagaacaaactacaggtatta
ctcaaattaatgatgctgtagctcaaattgatcatgtaacccaagagaacttaaaaatagcaaaagatagtgctactata
tctgataatgtaaataaaatagctaatgatatcttagaagatgctaggaagaagaagttttaa
>tlp120_CCUG22395
atgtttaacactttgaaagttaaattgtctttaatggcaaattttttcactgcgctaagtttgattattttaggtgtgtt
aagtttttactttaccaaaacatatctttatgataatgaactaaaaaggcaaaatgatattttacaagttgctcgaactt
ctttagaaacatttcgaaagcacaatagtgatttaattttaaatttggaaaaaacaattttggaatttccatatgaaaaa
ttaaattccgaacaagctttgatagataatgttggctctattttaaaatcatatagaaaagcttctggagttttatctgc
ttttataagtttagataatggagaaaatcttgtaagtaatgatactagtgataaaaataataaaaatatcgaaatttatg
gacaaaatatcaactatgatgctagaactagaccatggtatattggagccaaagaaaataaagatattttcatcacttct
ccttatattgataaagcaacaaatcaatatgtaataacatatactaaatctatatataaaaatggtaattttgtaggaat
tattggggttgatattccagtaaaagagcttcaagaaaattttgaaaatatgcctggtaatagctttttatttgatgaaa
atggaaagatatttgttgctaaaaacaaacagttattagattcatcggtagatcatggaccggtattaaatgcacacaaa
caaaatggtgattattctttctttgaatatggattaaaaggaaaagaaagactaggtatatgtgctaaaatatcttctta
ccttgtttgtagcaccgaaagtgctgatgttataaatgagcctattttcaaaacagcaacaatacaaacaattgttgtaa
gtatcatggttgccttaagtgttatcatactctacttcatcatctcttattatctatcccctttacaagcaatccaaaaa
ggtatcaattctttctttgactttatcaatcataaaactaaagattcggctatgatagatgttaagactaatgatgaatt
tggagttattgccaaagccatcaatgaaaacatcactaaaactaaaaatgcattagaacaagatgctaaagcagtagaac
aatcagtagatacagctaaagaaatagaaagtggtaatctaacagctagaataacagcaattcctgctaatcctcaatta
atagaattaaaaaatgtattaaatgaaatgctaaatgtattagaacaaaaggttggttctaatatgaatgaaattaatag
agtatttgatagctataaggcattagactttaccactgaagttaaaaatgctaaaggtggagttgaagtaactactaatg
tattaggtcaagaaatcgtagctatgctaagacaatcatctgaatttgcttctttattagcagatgaaagtggtaaatta
caaagtgctgttaagaacttaacagattcttcatcttctcaagcttcttctttagaagaaacagcagcagcactagaaga
gattacttcttctatgcaaaatgtatcgcataaaactagtgaagttattgctcaaagtgaagagattaaaaatgttactt
ctataataggagatattgctgatcaaattaacctacttgcattaaatgcagctattgaagcagctcgtgcaggagagcat
ggtagaggctttgctgttgttgctgatgaagttagaaatctagctgaaagaactcaaaagtctttaggtgagattgaagc
taatactaatatcttagttcaatctattaatgaaatgggtgagagtattaaagaacaaacaacaggtattactcaaataa
atgatgctgtagctcaaattgatcatgtaactcaagagaacttaaaaatagctaatgatagtgctatagtagctgataat
gtaaataaaatagctagtgatatcttagaagatgctaggaagaagaagttttaa
>tlp121_CCUG22395
atgagtgtgaaaaataaattgtccattgttgttggtgttattgtctttttagctttatcaataatcactataatggcatt
tgtttctagtagaaataatttaatttcaaacagtaaacaagcgaatgaagattatttattgatcacagaaactcaagtgg
aaggatatgttgatggctatatagatattttacttgccataaaaaaatacattgattctttgggaaaaaatcaagtttta
aattttgattctatggagcaaatgctaggagatgatttaaaaatttttaaagatggatcaaatactttagctgtctatgt
tggttttcccgatggaactatgcttgtaagcgatactgtttctgataaaaagggggttaattttagaaaaagaggtggtg
gaatttcttcttatgatgatccaagttacgatgctacttctagagactggtataaaggggctattgcaaatgatggagtg
tttataagtgatgtctatgaagattctgttacaaaattacctagttttacttattctaccccgattaagaaaaatggtaa
gttgataggtgttttaggtgttgatttactgctaacatctttgcaaaagacctttgaaaaacttccaggaaatgtttttg
tttttgatacagcaagctctattccttttgcatcaaataataaatcattaatcttaacccaacatccaagtatagaagag
ataaaaaaatatcatcaacaatttggagattataaaacatttgaatatataagcgttgatacacaagaagaaagatttgg
aatttgcgctaatatagataattcaaaagctaaagtaagctatattgcttgtgcaactcaaaagcaagatgagttggaaa
tgttggttttaaaagacgcatataagcaaattattttttctattattatattgtttatttcatgttttgctatttacttt
ttttcatcaaaattactatcccctttacaagcaatccaaaaaggtatcaactctttctttgatttcatcaatcataaaac
taaagattcagctatgatagatgttaaaacaaatgatgagcttggtgctatggcaaaagctatcaatgaaaacatcatta
aaactaaaaatgcattagaacaagatgctaaagcagtagaacaatcagtagatacagctaaagaaatagaaagtggtaat
ctaacagctagaataacagcaattcctgctaatcctcaattaatagaattaaaaaatgtattaaatgaaatgctaaatgt
attagaacaaaaggttggttctaatatgaatgaaattaatagagtatttgatagctataaggcattagactttaccactg
aagttaaaaatgctaaaggtgaggttgaagtaactactaatgtattaggtcaagaaatcgtagctatgctaagacaatca
tctgaatttgcttctttattagcagatgaaagtggtaaattacaaagtgctgttaagaacttaacagattcttcatcttc
tcaagcttcttctttagaagaaacagcagcagcattagaagagattacttcttctatgcaaaatgtatcgcataaaacta
gtgaagttattgctcaaagtgaagagattaaaaatgttacttctataataggagatattgctgatcaaattaacctactt
gcattaaatgcagctattgaagcagctcgtgcaggagagcatggtagaggctttgctgttgttgctgatgaagttagaaa
tctagctgaaagaactcaaaagtctttaggtgagattgaagctaatactaatatcttagttcaatctattaatgaaatgg
gtgagagtattaaagaacaaactacaggtattactcaaataaatgatgctgtagcacaaattgatcatgtaactcaagag
aatttaaagatagcaaaagatagtgcagctatatctgataatgtaaataaaatagctaatgatatcttagaagatgctag
gaagaagaagttttaa
>tlp122_CCUG22395
atgaaaagtatcaaactaaaaatttcattaattgcaaacattatagctatagtatgtcttataatacttagcattgttag
ttttatttttacaaaaaaagccctgaattatgaggtggtaaaagctgaaactaattatgtaagaaccgcagaaaaatcaa
tgagagattttaaaaatctcaatactcactctttggaaaaactttctcaagctatcttaaaacttccatatgatgcgctc
aacacccaagataaacttatgcaaaatacaggtaatttacttaaagctgttagagatatgaacagctatttagccgttta
tatagctcaaccaaacggtgaattgatagtaagtgatccagatagcgatagcaaagggttagactatggaatttatggaa
aagcagataattatgatgcaacaacaagagaattttatatagaagctaaaaagaaaaatggcttatatattactccttct
tatattgatgtgacaacaggatttccttgttttacttatgctatgccattaataaaagatggaaaatttttaggaatttt
agctattgatgttttggtaaaagatctacaaaacgaatttagcgaacttcctggaagaacctttgtgtttgatcaagctt
acactgtattcgcatcaactgacaaatctttaataggcggagaaaaaaatcctgatattgttactgtagcaaaagcttat
gaaaaagcaggaaattataatatttttaactataccacccaaaacggacaagatagatttggtatttgtgtaaaaataga
tgattatacaacatgtgcaggtgaaaacatagaagttattgaggcaccggctttaaaaattgcctacattcaaacaacaa
tagttatttttacaagtattgctagtattattttactctatttcatcatttcttattatttatcacctttacaagcaatc
caaaccggcctcaactctttctttgatttcatcaatcataaaactaaagattcggctatgatagatgttaagactaatga
tgaatttggagttattgccaaagccatcaatgaaaacatcactaaaactaaaaatgcattagaacaagatgctaaagcag
tagaacaatcagtagatacagctaaagaaatagaaagtggtaatctaacagctagaataacagcaattcctgctaatcct
caattaatagaattaaaaaatgtattaaatgaaatgctaaatgtattagaacaaaaggttggttctaatatgaatgaaat
taatagagtatttgatagctataaggcattagactttaccactgaagttaaaaatgctaaaggtggagttgaagtaacag
ctaatgtattaggtcaagaaatcgtagctatgctaagacaatcatctgaatttgcttctttattagcagatgaaagtggt
aaattacaaagtgctgttaagaacttaacagattcttcatcttctcaagcttcttctttagaagaaacagcagcagcact
agaagagattacttcttctatgcaaaatgtatcgcataaaactagtgaagttattgctcaaagtgaagagattaaaaatg
ttacttctataataggagatattgctgatcaaattaacctacttgcattaaatgcagctattgaagcagctcgtgcagga
gagcatggtagaggctttgctgttgttgctgatgaagttagaaatctagctgaaagaactcaaaagtctttaggtgagat
tgaagctaatactaatatcttagttcaatctattaatgaaatgggtgagagtattaaagaacaaacaacaggtattactc
aaataaatgatgctgtagctcaaattgatcatgtaactcaagagaatttaaaaatagcaaacgacagcgctatagttgca
gacaatgtcaatcaaatagctaatgatatcttagaagatgctaggaagaaaaaattctaa
>tlp123_CCUG22395 pseudogene
atgttttctagtttgaaaattaaattatctttgctagcaaatatttttgcagctttgtcacttattgttttaggaattat
aagttttatctttacgaaaaattttctttatgaaaatgaactaaaaagacaaaatgatattttacaagtatcaagaattt
ctttagaaactttcagagaaaataatattaaattaattaatcacctagaggaaagtgttttagaacttccttatgaaaaa
ttaaattctcaagaagatcttatagaaaatcttggccaaatgctaaaatcttacagaaaagcctctggagttttggcaac
atttataggtttagacaatggggaaaatatagttagcgataacagtagcgataataaaaacactaatgtagtaatatatg
gtaaagccataaattatgacacaagaacaagagaatggtatatagaagcaagaaaaacaaacaaagtatttatcacattt
ccatacatcgataaagcaaccaaccaatatgtaattacttatacaaaatcaatctcaaaagatggtaaatttataggtgt
aatcggtgttgatatacctatagctgatcttcaaaaagactttgaaaataaaccaggaaatagctttttttaatcaaaac
gaaaaagtttttgtagctaaaaacaaacagctcttagatccatccgtagatcactctcctgtaatcaacgcccataaaca
aaatggagattataaattttttgaatatggcttaaagggtcaagaaagacttggaatttgtgcaaatatctatgattatc
gtgtttgtagcacagaaagcgctgaaataatcaacaaacctatcatgcaaattgcactaacgcaagctatcgttgtgatt
ataatgattgttttaagtatagcggtattatatttcatagtttcacgctatctttctccactagaaaaaatccaaacagg
ccttaactcattctttgattttatcaatcataaaactaaagactcagctatgattaatgttaatacaaatgatgaactag
gtgctatggcaaaagcaatcaacgaaaacatcactaaaactaaaaatgcattagaacaagatgctaaggcagtagaacaa
tcagttgaaacagctaaagaaatagaagctggtaatttaacagcaagaataacagctattcctgctaatcctcaattaat
agaattaaaaaatgtattaaatgatatgcttagtgtattagaagaaaaagttggttctaatatgaatgaaatcaaccgtg
tatttgatagctataaagcattagactttacaacagaagttgctaatgctaaaggtggggttgaaataactactaatgta
ttaggtcaagaaatagtagctatgctaagacaatcttctgaatttgctaatttacttgcaacacaaagtggtaaattaca
aagtgctgttagagaattaacagattcttcatcaagccaagcttcttctttggaagaaacagctgctgctttagaagaaa
taacatcttctatgcaaaatgtatctcataaaacaagtgaagtaatagctcaaagtgaagaaattaaaaatgttacttct
ataattggagatatagctgatcaaattaatctacttgcattaaatgctgctattgaagctgcaagagctggagagcatgg
tagaggctttgctgttgttgctgatgaagttagaaatttagctgagagaactcaaaagtctttaggtgagatagaagcta
atactaatatcttagttcaatctattaatgaaatgggtgaaagtattaaagaacaaactacaggtattactcaaatcaat
gatgctgtagctcaaattgatcatgtaacacaagaaaatcttaaaatagctaatgatagtgctgcaatatctgaaaatgt
aaataaaatagctaatgatatcttagaggatgctaagaagaagaggttttaa
>tlp200_NCTTC13004_Clanienae
atgacatattttaagtttaaattcatttttttttttttttacaataacgaccgaatttcgcaatttttggtttatttccc
gttgccttttaagcatttgagtgagatatccttaactttacacaaaggtaaaatcatgtttaacaaacttaaacttggca
ccaagactatcgcctctatagtctctatagtggtattttgtctagcgatcatgagttgggtaatcatcacaattacctca
aatttacaaagcgaagaagctaaaaagctcttaatcaacgcctctgacagagatgcgaatttagcggattctttcttgtc
tcaaatgtatgtagcattagagagcaatgctgctagtttcgagcgattaatccaagataaaagagatgaaaaagagctag
aacatactctaatgggagttttggattctgctggtgatgctgtgtatgcgtatctatatatcttagatccattctacaca
caaaatagcaccaatccaaatttcaagctaaataactcaaatttgctaatccttcaaacagacgataatacaaaagccgt
aggtggtgtaagaaccatcaaagctgatgatagatttagcgcattagatggattaaatagagccatccgcacaggccaaa
gcgcagtaggcaatccgtcagttataaatgtgggaaattcaaatttaggtatcttagatatcaatatcccattaaaaaac
aaaaactcccaagtcatagccgtcctaggcgcagtagcagatctaaataccatatctaagattatgaatcatccagatag
acagatatttaaagattctcaaatttttgttataaatgaaaatggcattgtggcagtagataaagataataaatatatct
caaaaaatctacaaaccataaacaaagatgtaagcgtcgctcaaataatccaagccatcaaaagcaaagaatcagggata
tttgagtattactctgtagcaggggtaaaagagatggccgctctaagaaccatatcaatcgctagagattcagctacctt
cggtatcatagcagcagctccagtatcatctatatatgaaccagttagaaaattgatattttataatatcataggcgttt
tgataacggctattatcattgctctatttatcttttactatatcaatgttggtatcgtatttagaatcaacaatatttca
aatttgctatttggatttttcaaattcctaaatcacgagagcaaaaccccaccaccatatcttcaaccaaaagcagaaga
tgaaataggcaagatggcaatcgagctaaaccgcaatgtccaaaagatccaagaagggctaaaccaagacaatcaagcag
tcaaatccgctatccaaacagcaaacgaagtagaaaacggaaatctaaccgctagaatcactctgaacccagcttcacca
gagctattaaaactcaaaaatgtcctaaacaaaatgctagatgtcctagaacaaaaagtaggtagcgatattaacgctat
ccaaagtgtatttgataaattcaaacaactagatttcacagtaaggatagataatccaaaaggcgaagtagagatagtca
ccaatctactaggcgatgaagttactaaaatgctaaaagccaatctagaacaagccaacaacctacaaaataaagccgat
gagctaaaaggctttgtcgcatcactaaacgaaggcgctaaatctcaaagcgaatccctacaagagagtgccgcagcggt
tgaagagatgagtagctcaatgaactctataaatgatagagctagtgaagttatcaaacagagcgaagatatcaaaaaca
taatcacaataattagagatatcgcagaccaaacaaatttattagccctaaacgcagctatcgaagctgctcgtgctgga
gagcatggtaggggatttgccgtggtggctgatgaggtcagaaaactagctgaaagaactcaaaaatccctaggcgaaat
cgaagcaaatgtcaatatcctaagccaaagcataaatgagatgagccaaagtatcagcgagcaaacaacagctataaacc
aaatcaacgaagctatagtaaatgtcgatggtctaactagacaaaatagacagatcgcacaagatagcaatatagtagca
aatgaagttgatagcatagctgaagtcgtcgtcgcagaagtcaaaaagaaaaaattttaa
>tlp201_NCTTC13004_Clanienae
atgtttaaaaatatgaaactatcagttaaacttgctcttgcgggttttgtatttaccgccttgatagtagctaccgttgc
tggtatcgccacatatcaagccacaaatagggccgagtcgaattctgctgccttcatggaggctggttctttatcacaag
caaattacatcgctgctgaatttaacaaaatttctgatggcttaaatgcttataaaacagctatggaatcatcattaaat
tccggtatcgctatgcctgttgacatcataacaaatatgctaagcgaagctataaaagatcaaaaaatagccgctggtat
attcttctacgctacagatgatagcatatacgccaaaaatccaaattcaaacgacccacgatatactcaagctggcgatc
tagctatatatgtcaattatcacaacagacttgagcgtatcgaagataactttaaaagcaaagattattacgcaaacggc
cttagcaaaccaagattaaccgagccttttagtgatcatatagagggcaaaaacataacaatggcttctatgactttccc
tgtgaaatatagaggcaaaacaataggtataatcggtgctgatttggatttagaaacatattttatagatagattaaaag
agattaaactatacaaaagtgatataagcttcttaatctcaaacaaaggtataatggtagccaatcctaacccacaaaat
agaggattagctatccaacaagtaaatccaaatttaactcaactactcccagtcctaaataatgaagaagttgattatgc
tacagcagcagctatgagccaaaatctacaagagcacgctcaatttaacctatctaaaatagatatgcataatgtagatg
agaattggggtcttgctacattagtccctactagagagattttcgctgaagtctcatcagctagaaatagcctagcagtt
gtaggtatcatcgtcgctataatcggtggatttttcctattcttcgctacaaaaatgctaattactagaatagaaaatat
cagagctttactatcagatttcttcgatttcttaaattacaaaagagccgatgctcgcctagcagtaattaccaataacg
atgaaatcagccaaatggctaaggctatcaacgataatatcgtaattgtaaaatcaaatttagacaaagactcaaaagcc
gttgaagagtctttaaaaagagctagcgaagtagaaaacggaaatctaaccgctagaatcactctgaacccagcttcacc
agagctattaaaactcaaaaatgtcctaaacaaaatgctagatgtcctagaacaaaaagtaggtagcgatattaacgcta
tccaaagtgtatttgataaattcaaacaactagatttcacagtaaggatagataatccaaaaggcgaagtagagatagtc
accaatctactaggcgatgaagttactaaaatgctaaaagccaatctagaacaagccaacaacctacaaaataaagccga
tgagctaaaaggctttgtcgcatcactaaacgaaggcgctaaatctcaaagcgaatccctacaagagagtgccgcagcgg
ttgaagagatgagtagctcaatgaactctataaatgatagagctagtgaagttatcaaacagagcgaagatatcaaaaac
ataatcacaataattagagatatcgcagaccaaacaaatttattagccctaaacgcagctatcgaagctgctcgtgctgg
agagcatggtaggggatttgccgtggtggctgatgaggtcagaaaactagctgaaagaactcaaaaatccctaggcgaaa
tcgaagcaaatgtcaatatcctaagccaaagcataaatgagatgagccaaagtatcagcgagtaaacaacagctataaac
caaatcaacgaagctatagtaaatgtcgatggtctaactagacaaaatagacagatcgcacaagatagcaatatagtagc
aaatgaagttgatagcatagctgaagtcgtcgtcgcagaagtcaaaaagaaaaaattttaa
>tlp300_ATCC51209_Chelveticus
atgaaaagtataaagattaaattagccttgattgcaaatttaatggcggttttgtgtttggtaattttgggagtggttac
ctttatgttcgttaaaaacgaaatttatactgaagttgtcaatgccgagacaaattatgtgaagacagctaaaaattcta
tggagagttttagagcgagaaacattgccgcacttaagagtttggaaaaaaatattctcaaacattctttaagcagactt
gataatcaagaagctttaatgcaatttgtgggacaagatttgaaaacatttagagatgctgggcgatttttagcggttta
tatcgctcaacctagcggagaacttttagttagcgacctagattctgattcaaaaaatcttgattttggaatttatggca
aagcagataattacgatgctaggacaagagattattataaagaagccctaaagacaaatgaaattcacattacgccctca
tacattgatgtaactactggattgccttgctttacttatgcggttgctcttcacaaagatggtaaatttataggcgtttt
agcggtcgatgtattggtaactgacttgcaaaaagagtttgagaatttaccgggacgcacttttgtttttgactcagaaa
atcaggtatttgcctccacagataaagagatgttaaattcaaacaatgatatttcagtgatagcaaatgtagctaaagag
agggcagattatgagcattttgagtatatcaagcctgaagataaaagcgaaagatttggaatttgtgctagaacaatggg
taattatacggtttgcgttggtgaaaatatcagtaaaattgaaagtcctgtttataaaatcgctttcatacaaatcacaa
ttgttatttttacaagtatagctagtgtcattttgctttactttatcatttcatactttttgtctccactctcttttatc
caatccggtcttaactccttcttcgatttcatcaaccataaaacacaagacatctctactatcaatataaatacaagcga
tgaatttggtcaaatggcaaaagccattaatgaaaatatccttgcaactaaacaaggacttgaccaagataaacaagccg
tcaaagaaagcgtagaaacagtaggcatagtagaaaatggtaacctcactgcaagaatcacagctaatcctagaaaccca
caacttatagaactcaaaaatgttttaaatgatctccttgatgttttacaaactagagtgggtaaagatatgaataaaat
ccgttctatctttgaagaatttaaaagcctagactttagaaatagaattgaagatgcaacaggtagtgtagaagtaacca
ctaatgccttaggcgaagaaatcatcaaaatgctaaaacaaagctcagattttgcaaattctttagccaatgaaagctcc
aaacttcaaaacgctgtgcaaaacttaacaacaagttcaaattctcaagcagcttcactagaagaaacagctgctgcttt
agaagagattacttcctctatgcaaaatgtctctcaaaaaacaagtgatgttatcactcaaagcgaagagattaaaaatg
taacaagcattataggtgatatagctgaccaaatcaatcttctagcccttaatgctgccatagaagctgcaagagcagga
gaacacggaagaggctttgccgtcgtggctgatgaagttagaaaactagctgaaagaacccaaaagtctttaagtgagat
agaagcaaatactaaccttctcgttcaatctatcaatgatatggcagaaagtattaaagagcaaactgctggtatcactc
aaatcaatgaaagtgtagctcaaatcgaccaaaccactaaagataatgtagaaatagctaatgaaagtgctatcatctct
aataatgttagtgatatagcaaataatatccttgaagatgtgaagaagaagaagttttaa
>tlp301_ATCC51209_Chelveticus
atgtttaaatccctcaatataggcttaaagcttattttatccgtggcaattacagtcatcataggcgtgatagcctttat
ctcccttacttccgttcaggtctcttcaaatatgaaagagcaaatggataaggttttaatgcaagcttccaaacgctacg
caaactacatagaagcaaagcttaacgaaactatcgctttggttaagtccgcctcaagaacgataaatgaagatattcgt
aaaaacggatttgactttaacgatgtggaaaatgttataaaaaatacctttgattcctctagtgaagccacttttgcctt
tttccttttagaagatagtgcgatacttggcgatactaatgtgaaaaaacaatatagaagcgaaaaaggcacttttggta
tggaatttgtggatacagctgtggaaaaatccggtggcatagaaaccctgcaattttctgaaaaaatcaaatctttccca
gtcgttcaaagaattcgtaatgaagctaaaactgcggattatgacaaagtttatgtaggagttcctgctaaacttgacat
ggggcgtggtgaatttataggtgttaatatcgctatgccagtatttgacacaaatggcaaatatataggttgcgtgggat
ttgtttttgacttacaaagtttttcaacgacactaatggaccctattttggatttgtatgatggtaatattagagtcttg
cttagtgaagatagcaccgtggcagttcatagcacaaatttatctttactacttaaaaatttagctgaaattagctctag
tccgcaaacaaaagaaattgtaaatgccgttaaggaaaataaagattttctttttgaaaactacacttcttcatctgggg
aagaaagttttgtcgccatagcttcttttacaacgctagataattctagtaaatggagtatattaaccacagcaccaaaa
gcctcagttttagcacctttatataaaatgcaatttattttcgttgcgatagggattatcttcttaatcgccgtaatcgc
cgtagtttattattgcgttagagtgattataggggctagacttcctatccttgtgaaatctttagaaactctgttccgtt
tcttaaatcacgaaaaggtagagccacacatcataaaaataaatgccgacgatgaactaggtgcgataggcaaaatgctt
aatgaaaatatccttgcaactaaacaaggacttgaccaagataaacaagccgtcaaagaaagcgtagaaacagtaggcat
agtagaaaatggtaacctcactgcaagaatcacagctaatcctagaaacccacaacttatagaactcaaaaatgttttaa
ataatattcttgatgttttacaagctagagtgggtaaagatatgaataaaattcattctatctttgaagaatttaaaaga
cttgactttagaaatagaattgaagatgcaacaggtagtgtagaagtaacaactaataccttaggcgaagaaatcatcaa
aatgctaaaacaaagctcagattttgcaaattctttagccaatgaaagctccaaacttcaaaacgctgtgcaaaacttaa
caacaagttcaaattctcaagcagcttctttagaagaaacagctgctgctttagaagagattacttcctctatgcaaaat
gtctctcaaaagacaagtgatgttatcactcaaagtgaagagattaaaaatgtaacaagcattataggtgatatagctga
ccaaatcaatcttctagctttaaatgctgccatagaagctgcaagagcaggagaacacggaagaggctttgccgttgtgg
ctgatgaagttagaaaactagctgaaagaacccaaaagtctttaagtgagatagaagcaaacactaaccttctcgttcaa
tctatcaatgatatggcagaaagtattaaagagcaaactgcaggtatcactcaaatcaatgaaagtgtagctcaaatcga
ccaaaccactaaagataatgtagaaatagctaatgaaagtgctatcatctctaataatgttagtgatatagcaaataata
tccttgaagatgtgaagaagaagaagttctag
>tlp302_ATCC51209_Chelveticus
atgaatttgactatacgaggcaaaatgcttcttttaggctctgcggtatttgccattatcttggcaattttacttaattt
ctacatcaatcagcacaatggtttaaaatatgtagaaaaggttgcgggacaaatcgtagagaagggagtgaatgaaaaaa
tcaaagttcttactttatctatggctgagagcttaggcggcttacttgagggcgtaacagacgaaaagcagcaaatcgct
attatcgcaaaggcgattgagaattttagatttgaagatgataagagtggttattttttcgtttataaaaagacggtgaa
tgtcgctcaccccgtgagaaaagatttaatcggtagcgatttaaaagaggctaaagacgctaaaggggtgcaatatgtag
tcgagctttataaccaagctaaaaatggaggcggttttgtctttttcgactttactaaaggcggcgaaaactccacagtg
gcacaaaaaaatgcctacgctgctttaataccaaataccgaggatatttggatttcaacaggcgtttatgtggatacttt
agcgaaaaatgtcgctgaagatacaagaggagtgaaagaaacttttaattctagttttatccgtgcgcttattattagtg
ctgttttgctaattttaatttgtccttttgttattttattctacaaaaagctaagtgcttctattacgactatttcgcag
gatttgttccacttttttgattttattaatcacaaaacaaatgaaattaaagttgtagaggtttctggtaatgatgaatt
agcccaaatggcaaaagccattaatgaaaatatcctagcaactaaacaaggacttgaccaagataaacaagccgtcaaag
aaagcgtagaaacagtaggcatagtagaaaatggtaacctcactgcaagaatcacagctaatcctagaaacccacaactt
atagaactcaaaaatgttttaaatgatctccttgatgttttacaaactagagtgggtaaagatatgaataaaatccgttc
tatctttgaagaatttaaaagcctagactttagaaatagaattgaagatgcaacaggtagtgtagaagtaaccactaatg
ccttaggcgaagaaatcatcaaaatgctaaaacaaagctcagattttgcaaattctttagccaatgaaagctccaaactt
caaaacgctgtgcaaaacttaacaacaagttcaaattctcaagcagcttcactagaagaaacagctgctgctttagaaga
gattacttcctctatgcaaaatgtctctcaaaaaacaagtgatgttatcactcaaagcgaagagattaaaaatgtaacaa
gcattataggtgatatagctgaccaaatcaatcttctagcccttaatgctgccatagaagctgcaagagcaggagaacac
ggaagaggctttgccgtcgtggctgatgaagttagaaaactagctgaaagaacccaaaagtctttaagtgagatagaagc
aaatactaaccttctcgttcaatctatcaatgatatggcagaaagtattaaagagcaaactgctggtatcactcaaatca
atgaaagtgtagctcaaatcgaccaaaccactaaagataatgtagaaatagctaatgaaagtgctatcatctctaataat
gttagtgatatagcaaataatatccttgaagatgtgaagaagaagaagttttaa
>tlp303_ATCC51209_Chelveticus
atgacaaaaacacttggaggcaagattttagcctgtgttgtggcgatttttgttgtagtgattggtgtgattgtaactta
caactatatttctagttcaagtcaaatttccacactttttagaagtattcaaagaggtattttagacgcttcttatacta
cgatagatattacgatgaatgttgaggcaaagcagcatttaaatgctgtagcggagcaaattgtcgcactggataaaaat
gatgttatcgctcaaagacgcgttttgatgacggcggaggagcttattaaatatccttctatgtatattgtttatgaaaa
tgatggtaaagttattttgcaggattaccatcctgaagtgggtattgagaatttatcttcaaattttgataatgtcggtt
tagacttaagagatagattttggtacaaagagaccaaagaaaagaagcagggtatagttagttccacttacatttcaagt
gcgggtaattataagggtcaaagacttgtaacggcaacttatcctttaattaaaaatggcgaatttatcggtgttattgg
tatggatttatttgtcggtgattttcaaaaaagatttgaaaattttgaaagagaagagttgccaaatttagatgtttata
tcacggacactagtggaaaaattttctctcataaagatcctgcaattgttgaaagcactacggaaacagaagctgaaaaa
gctttaaaagaagctttgaaaaaagctcctgaaggtgagtttaattataatcataataatgaagatagagtgggctttta
caagcagtttccttttggctggaccatagtttctgttacaactcaaagtgattatacaaacgcaattaataagcaatttt
tcatcagcacggcaatagctttagttttgcttgttgttggtgcgatgtttttagtggtgtttgtgaaaaagcttgtcgct
ccaattcactccatccaatccggtcttaactccttcttcgatttcatcaaccataaaacacaagacatctctactatcaa
tgtaaatacaagtgatgagtttggtcaaatggcaaaagccattaatgaaaatatcctagcaactaaacaaggacttgacc
aagataaacaagccgtcaaagaaagcgtagaaacagtaggcatagtagaaaatggtaacctcactgcaagaatcacagct
aatcctagaaacccacaacttatagaactcaaaaatgttttaaatgatcttcttgatgttttacaagctagagtgggtaa
agatatgaataaaatccgttctatctttgaagaatttaaaagcctagactttagaaatagaattgaagatgcaacaggta
gtgtagaagtaacaactaatgccttaggcgaagaaatcatcaaaatgctaaaacaaagctcagactttgcaaattcttta
gccaatgaaagctccaaattacaaaacgctgtgcaaaacttaacaacaagttcaaattctcaagcagcttctttagaaga
aacagctgctgctttagaagagattacttcctctatgcaaaatgtctctcaaaagacaagtgatgttatcactcaaagtg
aagagattaaaaatgtaacaagcattataggtgatatagctgaccaaatcaatcttctagcccttaatgctgccatagaa
gctgcaagagcaggagaacacggaagaggctttgccgtcgtggctgatgaagttagaaaactagctgaaagaacccaaaa
gtctttaagtgagatagaagcaaatactaaccttctcgttcaatctatcaatgatatggcagaaagtattaaagagcaaa
ctgctggtatcactcaaatcaatgaaagtgtagctcaaatcgaccaaaccactaaagataatgtagaaatagctaatgaa
agtgctatcatctctaataatgttagtgatatagcaaataatatccttgaagatgtgaagaagaagaagttttaa
>tlp304_ATCC51209_Chelveticus
atggtaaaatcagaaaaatatggaagtgtctcttcaaaactaacactttatgttgggattttgattgtgcttattttaag
caccgcaagtgctgtagcttattttggctctaaagaaaataactttagactccttaaggaatcgcaatttaaattaatgg
acgataccttaaagacttttaatatctacacagggtttaaaagaaatgctatgaccgttttatcctctcaaataggacat
ttggatcatttggacgaggatgaaatttatgatttgcttgaaatgacacttaaaacagcagaatttggcgaagttttctt
tgcaagtgagcaaaatgctaaaacttacctttcaaatcgcacttcacttagccttacgcaacttgatttcaaaacaagac
cttggtatgaaaaaactaaacaagaaggtaagctaatcgccaccgaaccttataaaaatgcaacagatggcaaaacagtc
attacttataccgtgccagttattcataatggcacatttgtcggtatagtgggtggagatttgaatttagcagcgatttc
tgaccaaattttaatgatgggacacactgcggagtcgtattctcaagtgattagtcctaatggcgatatacttttccacg
aagaagaagagaaaattttaagcaaaacaactttaagtgaaaatattgctaatgcaattaaggcaaatccgcatctttta
gatgatgataatgacgatactttattttatgtcgagggtaatgatggtaaagcacaggcggtaatgtgcgatttaaccct
taatccttattttagaatttgcactattacggctgaaagtagttattctaatgcgagtaataaaattttactccaacaag
tcatcgttgggcttgtggctattgtcgtggcacttattttggtgagagttttgattgctaggagtttgtttccattaggc
tccatccaatccggtcttaactccttcttcgatttcatcaaccataaaacacaagacatctctactatcaatataaatac
aagcgatgaatttggtcaaatggcaaaagccattaatgaaaatatccttgcaactaaacaaggacttgaccaagataaac
aagccgtcaaagaaagcgtagaaacagtaggcatagtagaaaatggtaacctcactgcaagaatcacagctaatcctaga
aacccacaacttatagaactcaaaaatgttttaaatgatcttcttgatgttttacaagctagagtgggtaaagatatgaa
taaaatccgttctatctttgaagaatttaaaagcctagactttagaaatagaattgaagatgcaacaggtagtgtagaag
taacaactaatgccttaggcgaagaaatcatcaaaatgctaaaacaaagctcagactttgcaaattctttagccaatgaa
agctccaaattacaaaacgctgtgcaaaacttaacaacaagttcaaattctcaagcagcttctttagaagaaacagctgc
tgctttagaagagattacttcctctatgcaaaatgtctctcaaaagacaagtgatgttatcactcaaagtgaagagatta
aaaatgtaacaagcattataggtgatatagctgaccaaatcaatcttctagcccttaatgctgccatagaagctgcaaga
gcaggagaacacggaagaggctttgccgttgtggctgatgaagttagaaaactagctgaaagaacccaaaagtctttaag
tgagatagaagcaaacactaaccttctcgttcaatctatcaatgatatggcagaaagtattaaagagcaaactgcaggta
tcactcaaatcaatgaaagtgtagctcaaatcgaccaaaccactaaagataatgtagaaatagctaatgaaagtgctatc
atctctaataatgttagtgatatagcaaataatatccttgaagatgtgaagaagaagaagttttag
>tlp400_cfvi03/293_Cfetus_venerealis
atgaagtcgataaataccaaagttatagcgattatagctattttaatggcgatgcttattgtcctatttgtcactttaga
aatttttatttctaaagtcaatttatctttcaaagaaattaatagtatatcagatagacaagagctgctatataaaaata
ttattaatggcgaaagaaccggtttgaccgtaaggcaactgtatatagatataaatgataaagatgctttagatatttta
gaagctacaatgaaagattttgaagttgttagaaataagtataaagagctgtctggaggccccgcaaacgctgctaatca
atcagataagttattgtttatacaaaacgatatattacaaggagccaaaaaaggcgaaaaagtcacaatcacggatttag
aagatctaacccctacatggagatcatatagatctgttttagaaaaacgacttgaaaaactcggcgaagacaatttaaaa
gctaataataaccttgctagtgatataagcgtacttactatgggatttaccgtatttatcatcactatcatcatactttc
aagtttgatactattaattagcaaatcatatcttctaaaagctattaaatctatagaaaacggtctcaaagacttctttg
acttcttaaaccataaaaatgataatcctaaagctataagcttaaaatcaaatgatgagtttggagttatggctaaactt
ataaacgataatacatctaatataaaagattctatggaacaagacaataaagcagtaaaagagtctttggaaaaagcaaa
tgaagttgagaatggaaatttaaaagctaggataaatactataccatcttcacctggacttgagaagttaagacaagtat
taaataagatgttagatacgttagaaagaaaaataggaagcgatataaatgttattcaacaaacatttgatagtttcaaa
gagttagattttacatcaagaattccaaacgctaaaggtgaagtcgaaagagtaacaaatcttttaggagatgagataac
taagatgctaaaagataatctagctcaagctaataatcttaaagaaaaagcaaatagcttaaaagagtacgtaactacgt
taaacgatagtgcaagaagccaagctaactcacttcaagaaagcgcagcagccgttgaagagatgagtagttctatgagc
tctatcaatgaaagagcgggagaagttataaaacagtctgaggatattaagaatataattactattatacgcgatatagc
agatcaaacaaacttactagcattaaatgcagctatagaagcagccagagccggagagcacggtagaggatttgctgttg
ttgcagatgaagtaagacaactagctgaaagaaccggaaaatctctagcagaaattgaagcaaacgtaaacatattatct
caaggaatcaatgagatgagtcaaagcataaatgagcaaactgaagcaattaaccagataaatgaagctgttgctaacgt
agatgaacagactaaacaaaaccttgctatagctagcaatacggacagagttactatagaagtagaaactatagctaatg
aagtggttagtgaggttaagaggaagaagttttaa
>tlp401_04/554_Cfetus_fetus
atgttatttggcagcaaaagcatagcgggaaaagtctcatttggagtatccatactttttatcattttacttttagtttt
agcgtttattaactactcagactcaaaagacaactcaacaaagcttctagttagcgagaggcaaaaagtgattcaagctt
ctgaaaatctaatggacagtcgttttggaagcgatatcaatacgataaataatctaaatgactatatctctaaaaatgac
tatagtcaacaagaaatagaagatatattaaaaattattgacaaaacttcaaattttgaacttctttatgtaggttatca
aaaagacggtatgatgatacgctcaaacggcgatagtggattaccttctactgaaaatggtatgtatgatcctagaaatc
gcccatggtatataaatgcggttaaagaaaatagagttgtcatcacagagccgtttatcagtaaaacaacaggacaattt
accatatctatctcaaaaccgatatataaaaatagcgaacttatcggcgttataagcggacaagtagcattaaatgaagt
aaataaaaaatttgcagagctcggaaacgctgagggagcctatgtgcttcttatggataaagacgccaagattatcatgc
atccgacaatcgattatataggtaaaacgcttagtgctacaaaagaaattctcaaaaattaccaaaataaaaattttgat
aaatacggcagacttacatatactcacgaagacggatctttgaaaataggacaatgcgcaactactaaatttgatggatg
gataatatgcagcaacgtagatgctaaatacttccaaagcaaagtagatgctatattatacaaacaacttttgatttcgt
ttatatttattattattgcagcatttgcggtttggattttggcaaaaagactattacaaccgacacaatccatagaaaac
ggtctcaaagacttctttgacttcttaaaccataaaaatgataatcctaaagctataagcttaaaatcaaatgatgagtt
tggagttatggctaaacttataaacgataatacatctaatataaaagattctatggaacaagacaataaagcagtaaaag
agtctttagaaaaagcaaatgaagttgagaatggaaatttaaaagctaggataaatactataccatcttcacctggactt
gagaagttaagacaagtattaaataagatgttagatacgttagaaagaaaaataggaagcgatataaatgttattcaaca
aacatttgatagtttcaaagagttagattttacatcaagaattccaaacgctaaaggtgaagtcgaaagagtaacaaatc
ttttaggagatgagatagctaagatgttaaaagataatctagctcaagctaataatcttaaagaaaaagcaaatagccta
aaaggatacgtagaaaatctaaatgaaagcgcaagctctcaagctaactcacttcaagaaagtgcagcagccgttgaaga
gatgagtagttctatgagttctatcaatgaaagagcgggagatgttataaaacaatcagaagatataaaaagtattataa
caataatcagagatatagcagatcaaacaaacttactagcattaaatgcagctatagaagcagccagagccggagagcac
ggtagaggatttgctgttgttgcagatgaagtaagacaactagctgaaagaaccggaaaatctctagcagaaattgaagc
aaacgtaaacatattatctcaaggaatcaatgagatgagccaaagcataaatgagcaaactgaagcaattaaccagataa
atgaagctgttgctacggtagatgagcagactaaacaaaatgtcactatagctcaaaatagtaataagataactaatgag
gtggagagtatagcaaatatcatcgtagatgaagttaaaaagaaaaacttctaa
>tlp402_cfvi03/293_Cfetus_venerealis
ttgaaatctataaatagtaaggttatggcgattatcgccattataatggcaatgctaatcgcatgttttgtcgtagttga
aatttttatttctaaagtaaatgcatcgtttaacgagtcagaagagaccaagaacgaatatgttttaatatataaaaata
ttatcgatggtgaaagagcgggacttaatataaggaatttatatattattcctgaagataaaaataccttgacaatacta
gaaaatagcgttaatgatctagttacaaacagagaagaatataaaaaattattaggtactactaagctgcaaacagatga
aatttttagcaaattaacgtcgttttatagaagttctataaataaagcaaaaaataaccaaaacattaccatagaagacg
tccaagaaataacgcctatatggagagaatatagagatctgctagaaaaacagctagctagtttggtgattagagataaa
agtacatcagatagttttgctaatgatgttaatgtacttactatgggatttaccgtatttatcatcactatcatcatact
ttcaagtttgatactattaattagcaaatcatatcttctaaaagctattaaatctatagaaaacggtctcaaagacttct
ttgacttcttaaaccataaaaatgataatcctaaagctataagcttaaaatcaaatgatgagtttggagttatggctaaa
cttataaacgataatacatctaatataaaagattctatggaacaagacaataaagcagtaaaagagtctttggaaaaagc
aaatgaagttgagaatggaaatttaaaagctaggataaatactataccatcttcacctggacttgagaagttaagacaag
tattaaataagatgttagatacgttagaaagaaaaataggaagcgatataaatgttattcaacaaacatttgatagtttc
aaagagttagattttacatcaagaattccaaacgctaaaggtgaagtcgaaagagtaacaaatcttttaggagatgagat
aactaagatgctaaaagataatctagctcaagctaataatcttaaagaaaaagcaaatagcttaaaagagtacgtaacta
cgttaaacgatagtgcaagaagccaagctaactcacttcaagaaagcgcagcagccgttgaagagatgagtagttctatg
agctctatcaatgaaagagcgggagaagttataaaacagtctgaggatattaagaatataattactattatacgcgatat
agcagatcaaacaaacttactagcattaaatgcagctatagaagcagccagagccggagagcacggtagaggatttgctg
ttgttgcagatgaagtaagacaactagctgaaagaaccggaaaatctctagcagaaattgaagcaaacgtaaacatatta
tctcaaggaatcaatgagatgagtcaaagcataaatgagcaaactgaagcaattaaccagataaatgaagctgttgctac
ggtagatgagcagactaaacaaaatgtcactatagctcaaaatagtaataagataactaatgaggtagagagtatagcaa
acgaagtatttaacgaagtcaataaaaagaaattctaa
>tlp403_04/554_Cfetus_fetus
atgttgtttttcaacaaaagcatagcaagcaaaatctccataggcgtatccttactctttgcaatagcactgataagttt
tacatatatcaattatatagattctagagataactctataaaacttctctctttagaaaggcaaaaagcagttgcgggat
ctgaaaatatattagatatcgagctggaattcgatgccaataaagcagagcaaatatcaaaacagatatcaaaaccaaat
ttaacccgcgaagaagttcaaaatatactaaaaactacaaataaaataacggaattttcgtctatacatatggtatatga
atcagacggaactatatacaaatcagacggaactataaaagaagcaaatagtatatatgatgcgagaaaatatccatggt
accaagaagctttaaagaaaaataaactcatcatcacagatccttatcaaaatttagataataatacatatataacttta
gcagctccgatacatgtagaaaataaatttataggagttttaggtataaatttagaagccgaaaatttaagtaaaaaaat
tataaagcttggagagataaaaggcggatatataatgatattagattctgaaggaaaaatcattatgcatcaagaaaaaa
atcaaataggaaaatcgccaaactctactctaagtctcgtaaataactttcaaaataaaaatattgacaaatacggaatg
atcagctacacaagatctaacggaaatcaaaatatcgcagattgtatgaattcaaaacatagcgactggataatttgcgc
atctatggataaaaatatttttgaagaaggtataaataatatactaaaaaaacaactatggctgtctgcattatatatta
ttatctcatcgtttatagtattaattctagccaaaagatatttaaaaccgataaataatatagtatttggtctcaaaaat
ttctttgatttcttaaattataaaaacgataatcctaaagatataagcttaaaatcaaacgatgagtttggagttatggc
tacaatgataaatgataatataagtatcattaaaaatgctattaaaaaagacgctcaattagttagcgaatctttgcaaa
aagtaaaagaggttgaggatggaaatttaaaagcaagaatagttaatgttccggtttcaccgcagctaaacaaactaaaa
gatgttttaaactctatgttagaagtgcttgagcaaaaagtcggaagcgatataaatgttatccaaaaaacattcgatga
ttttaaaaatcttgattttacatctaacatacctaatgctagaggagaagttgaaaagataataaatactttaggaaaaa
atataactaaaatgttaaaagataacctaaaacaagcagatatcctacaagcaaaagcaaataacttacaagattttgta
attatgttaaatgagagctcaaaaagtcaagctagctcactaggagaaagtgcagctgcgattgaagagatgagtaattc
tatgacttcgattaacgaacgcactatggaagttataaaacaatcagaagatataaaaagtattataactataattagag
atatagcagatcaaacaaacttgctagcattaaatgcggcaatagaagcagcgcgcgcaggagatcacggcagaggattt
gcggttgttgcggacgaggtacgaaaacttgccgaaagaacagggaaatcgctaggagagattgaggcaaacgtaaatat
acttagtcaaagcataaatgatatgagtcaaagcatcaaagagcaaaccgaaaccatgaatcagataaaccaatctgttg
ctaacgtagatgaattaacaaaacaaaatgttgatatagttaatgatacaaacaaaatatctattgaagtagaaaatata
gcaaattcaatagtcaatgatgcgaaaaaaaataaattttaa
>tlp404_04/554_Cfetus_fetus
atgttaaatttaatatcattaaatcataaggagagaaaaatgatgggggggggtgcgttgaaaaacctaaaactcggaac
caaattagttcttatagtcggtattatcatcactataggaattgcgattttaagctatattgtcgctaggcaaactagca
gtaatatgacaaaaaatgctgaatatatcatcacaaacgatgctttcaaatacgcagctactatagaaggaatgatgaat
gaaatcatagccactactcaaagtgctcacgccgtaatagatgaattttttcatagagttcctatgaatgagataaaact
tgaaaacatagagagcatactatcaaacgtatttgacagtagtctttatgcggattatgcgatgttatatctcacaaatc
ctccagagcagtttaaaggtattaataaatatactacagaaagcggaaaatttctaatattattccgcgatgaagacaca
agcaaaaaaggcggcatagaatcgatgcaagcctcagatactgcgatcaacgactcaatcttaaaaaaagccttaattga
aggaaaccctaatggcaatagagtttttgtaggaaatgtcgaaaaaatatcttttggatcaaatagttttataggaatta
acgtagctttacctatttttaataatgatagtaaaaaaccgatcggagtgatagcattttcacttaattttaaagagatt
tcaaattttcttttagataataaattagattcatttagcggttatacaaaagccattatagcaaaagatggtacaatagc
agtgcatgataactctaatataatattaaaaaagattcaagatatcaatcctcatgctaaagcattggcagatgcagttg
ctaaaaatgaatttaagatattctcaaattatacaacttcaacaggagtaagtagttacgccgtggtcgctccgtttact
acagcaagagactctagcaactgggcaattgtaaccacagcaccgatagattctgtatttgctcctttatacagtctaca
aaaaactatatttgtcgcgtcattgatatttttagttgtatctttagcgtttatctacttttatatcaaagcaaatcttg
ctatgaggcttccaattttattaaatgctttagactcgttctttaaatttataaatcatgaaagcaaagaagtacaaatg
atcaaaatccatgcaaacgatgagctaggagctatgggaaatatgatcaatgcaaatatagcaaaaacaagagatagttt
aataaaagatcaagaagcagtacaacaatcagtagaaacagcaaaagaaatagaaggtggaaatcttaccgcaaggatag
taaaagatcctgcaaatccgcagttaatcgaactcaaaaacgtattaaacaaaatgttgttagtgcttcaaaataaagta
ggaagcaatatgaatgagataaatcgcgtatttaactcttataaatctcttgattttacaacaaatattgcaaacgcaaa
aggagaagtagaagtaaccactaatgtcttaggagatgagataaaagaaatgctaagatctagtttaagttttgccaaag
atctagccgagcaaagcaaagagcttagagaatctatgcaaaaattaacagacggatctcgcacacaagcacattctctt
gagcaatccgcagccgcggtagaacaaataagctgctctatgcaaagtatcagcgataggactgttgaaactacaaaaca
agccgaagatatcaaaaatatcgtgggcgtgataaaagatatcgcagatcaaacaaatcttcttgcgctaaacgcagcta
tagaggcggcgcgtgcaggagaacacggacgtggatttgcggttgttgcggatgaagttagaaaactagctgagagaaca
aataactctttaggcgaaattgaagtcaatgtaaatatcttagtacaaagtgtaaatgatatgagtgaatctataaaaga
gcaaactataggtcttggacaaatcaatgaatctatagctcagttagaaagcgtaactcaaacaaatgtcggaattgcaa
atactactaacgatattacacaaaacgtaaataccatagccgataatatattagcggacgtaaataaaaagaaattctaa
>tlp405_04/554_Cfetus_fetus
atgcaacaaagagggcttgccacaaaagtatcgattggagtatccatattatttatgattctgcttatagttttaacata
tataaactattcaaattcaaaagtaaatacgactcaactcttatcaagtgaaagagcaaaatccatacaagctggtaaga
tgttattagatacacagtttaaaaaagccattgtaggtattgaaaatttatcaaagctatttagctcaaataactatgat
tataaagaagttgaaaatatactcaaaaatatcaatagctcaatggattttgaagcaatgtatatagcatatcaagataa
cggaatgattgtagcttcggatggaaattctgggctcccgactgatgagtacgatcctagaaaacaaaactggtatcaag
aagcagcaaatttaagaaaaacgttaattacagaaccgtatatcgataacgtaacaaaaaaacagataataacggcagcg
actcctttttataaggataataaactattatacgtagtaggtgcggattttacgattgatgggatacaaaaagagtttaa
tgaactaggaaacgccgaaggagcatatatgcttttgatggataaaaatgcaaaactaataatgcatccaaatagcgatt
ttataggaaaaacattaaatgctacaaaagaaattctcaaaaattacaaagctaacaatgtagatgaatacggtaggctt
ccatacacacatgaagacggatctaaaaaacttggcagatgtgtttcgtttggaataaacgattggattatttgtagcaa
tgtagatatagatttttttagcaaaaagactgatgatatactttacaaaaatattatcatatctataacatttattatat
tggcaacactaataatatatattttagtaaaaagatttttaaaacctatacagattatccaaaacggtctcaaagacttc
tttgacttcttaaaccataaaaatgataatcctaaagctataagcttaaaatcaaatgatgagtttggagttatggctaa
acttataaacgataatacatctaatataaaagattctatggaacaagacaataaagcagtaaaagagtctttagaaaaag
caaatgaagttgagaatggaaatttaaaagctaggataaatactataccatcttcacctggacttgagaagttaagacaa
gtattaaataagatgttagatacgttagaaagaaaaataggaagcgatataaatgttattcaacaaacatttgatagttt
caaagagttagattttacatcaagaattccaaacgctaaaggtgaagtcgaaagagtaacaaatcttttaggagatgaga
tagctaagatgttaaaagataatctagctcaagctaataatcttaaagaaaaagcaaatagcctaaaaggatacgtagaa
aatctaaatgaaagcgcaagctctcaagctaactcacttcaagaaagtgcagcagccgttgaagagatgagtagttctat
gagttctatcaatgaaagagcgggagatgttataaaacaatcagaagatataaaaagtattataacaataatcagagata
tagcagatcaaacaaacttactagcattaaatgcagctatagaagcagccagagccggagagcacggtagaggatttgct
gttgttgcagatgaagtaagacaactagctgaaagaaccggaaaatctctagcagaaattgaagcaaacgtaaacatatt
atctcaaggaatcaatgagatgagccaaagcataaatgagcaaactgaagcaattaaccagataaatgaagctgttgcta
cggtagatgagcagactaaacaaaatgtcactatagctcaaaatagtaataagataactaatgaggtggagagtatagca
aacgaagtatttaacgaagtcaataaaaagaaattctaa
>tlp406_03-427_Cfetus_testudinum pseudogene
atgacaaagtcaaataaatcaaacaccaattatggtaattctaaaaaatcctcttttatcagcagcagtatagcaaataa
aataacgcttagcgtagctggtatatttataattattttaactgttctgtcctatataaattacaaagattcccaaattg
aagcaataaatctagttggaaacgaaagaaaaagatcagtagaaggcggtaagctgatactagaaaacaagataaatgga
ttgatttctagtatagaacatatatctaatattatagaatcgaataatcaaaattacgtaaatgaaaatatagaatttct
attatcaactatagctaaaacttcaaatttaaaacttatctatatggcgttagataataacgggatgatgtatagcacag
gagatataaaagggcttccgacttctaattttgacgcaagagatagagaatggtacaaaaatgcaaaaaatacaaacaaa
ctgataataaccgaaccttatataagtgcagctaataatcttgtatctatcagcgcggtaaagcctatctatataaatgg
taaatttgtagggggtacttggtgcggatatggattttgaagatatagaaaatactttcttgcagataggaaattcaaaa
tacggatataacttcttgatagataaaaacggtatggtattgattcatccaaatgagcagttgataggaaaatcttttaa
ctttacaaaagaaattatacaaaaaattcaaaataaagattttgatcaatatggtagaatagcctacacaagtcaagacg
gatttaatagatttggtagatgtagcatttcagagtctagcggattatttatatgcaacggcttagatgctaaatttttt
gcagatcagacaaactcaattataaaaaagcaatcagcctttggtatcatatctattatcatttcatcgctgatagtctg
gtttgtaataaaactaaatttcaaaccgttaaataatatagtatctggcctcaaagacttctttgacttcttaaaccata
aaaatgataatcctaaagctataaatttaaaatcaaacgatgagtttggagttatggctagtcttattaattctaatata
agctctataaaagagtctttagataaagatgctaaagcagtagaagaagcattgattagagctagtgaagttgaaaaagg
aaatctaggagctagaataatgcatgagccagactctcctggacttaagaagttaaaagatgtattaaacagtatgttaa
atactcttcaaggaaagataggatctgatataaatgttattcaaaaaacatttgatgattttaagaatcttgattttact
tctaatataccaaatgctaaaggtgaagttgaaaaggttactaatcttttaggtaatgagataactaagatgttaaaaga
taatttaaaccaagctaacaatcttaaagaaaaagcaaataacttaaaagagtatgtaactacattaaacgatagtgcaa
gaagtcaagctaactcacttcaagaaagtgcagctgcagttgaagagatgagtagttctatgagctctataaatgaaaga
gcaggagaagttataaaacagtctgaagatattaagaatataattactatcatacgtgacatagcagatcaaacaaactt
actagcattaaatgcagccatagaagcagctagagctggagatcacggtagaggatttgcagttgttgcagatgaagtaa
gacaactagctgagagaactcaaaagtctttaggagagatcgaagctaatgtaaatatactaagccaaagcataaatgag
atgagccaaagtataagcgaacaaactgaagcaattaatcagataaatgaagctgttgctaatgtagatgaacagactaa
acaaaaccttgctatagctagtaatacagatagagttactttagaagtagaaactatagctaatgaagtagttagtgagg
ttaagaggaagaagtttaactaa
>tlp407_03-427_Cfetus_testudinum pseudogene
atacacagtttaaaaaaagccactgtaggtattgagaatttagtaaagctatttagctcaaataactacaattatcaaga
agttgaaaatatactcaaaaatatcaataactcaatggactttgaagcaatgtatatagcatatcaagataacggaatga
tcgtagcttcagatggaaattctggacttccaactgctcagtacgatcctagaaagcaaaactggtatcaagaagcagca
aatttaagaaaaacgttaattacagaaccgtatatcgacaacgtaacaaaaaaacagataataacagcagcgactccttt
ttataaagacaacaaactactatacgtagtaggtgcggattttacaattgacgtactacaaaaagagtttaatgaactag
ggaacgctgaaggagcatatatgcttttaatggataaaaatgcaaaactgataatacatccaaataaagattttgtagga
aaaacattaaatgctacaaaagaaattctaaaaaattataaagctaacaatatagaccaatacggtaggcttccttacac
ccacgaagatggatctaaaaagctcggtagatgcgttccatttggaataaatgattggattatttgtagcaatgtagata
taaattttttcagtaaaaagactgatgatatactttataaaaatattatcatatctataacatttattatattagcaaca
ctaataatatatcttttagtaaaaagatttttaaatcctatacaaattatccaaaacggcctcaaagacttctttgactt
cttaaaccataaaaatgataatcctaaagctataaatttaaaatcaaacgatgagtttggagttatggctaaacttataa
atgagaatacatctattataaaagattctatggaacaagataataaagcagtaacagagtctttagaaaaagcaaatgaa
gttgagaatggaaatttaaaagctagaataaatactataccatcttcaccaggacttgagaagttaagacaagtattaaa
taagatgatggatacattagaaagaaagataggatctgatataaatgttatccaacaaacatttgatagctttaaagagt
tagactttacttcaagaataccaaatgctaaaggtgaagttgaaaaggttactaatcttttaggagatgagatagctaag
atgttaaaagataatctagctcaagctaataatcttaaagaaaaagcaaatagtctaaaaggttatgtagaaaacctaaa
tgatagtgcaagaagtcaagctaactcacttcaagaaagtgcagctgcagttgaagagatgagtagttctatgagctcta
taaatgaaagagcaggagatgttataaaacaatcagaagatataaaaagcattataacaataatcagagacatagcagat
caaacaaacttactagcattaaatgcagccatagaagcagctagagctggagagcacggacgtggatttgcagttgttgc
agatgaagtaagacaactagctgaaagaacaggaaaatctctagcagaaattgaagcaaatgtaaatatcttatctcaag
gaatcaatgagatgagtcaaagcataaatgagcaaactgaagcaattaatcagataaatgaagctgttgctactgtagat
gaacagactaaacaaaatgttgctatagctcaaaatagtaataagataactaatgaggtagagagtatagcaaatgaagt
atttaatgaggttaataaaaagaaattttga
>tlp408_04/554_Cfetus_fetus
ttgaacacacaattaggggacgatatcgacgctatagaaaatttagccaaactaattggcgcaaacaactatagcaatca
agaggtagaaactatactaaaagctatagagaactcttctcgctttgacttaatattcgtcggctatcaaaatgacggca
tgataatacgttcaaacggtaattctagcctacctacaaatgaatatgatcctagaaaacgagcttggtatgaaagagct
attaaagaaaataagaccattgtttcagatccctatatgagtaaaaccgtacaaaagttatgcgttacagttgcagcccc
tatatattcaaataacaaattaataggcgttgtcggtgcagataaggctatagatgtattaagcaaagagtttatagaaa
taggaaatgccgaaggcgcatatatacttttaatggataaaaacgcaaaagtgattgtgagtccagcaagtgaatacata
ggtaaaacactaaatttcacaaaagaaattatacaaaaaattcaaaataaagattttgacgcatacggcagagtaagtta
tactcacgatggttctcaaaaactcggtaaatgtataaattcatctataaatgactggataatttgtagtaatatcgacg
tagaatttttcaaaaaaaagacagacactatattttataaacagataatactttctattatatttgtgatctttgcatcg
cttaccattttactgttagccaagaaattattaaaacctatggataagatagtatctggtctcaaagacttctttgactt
cttaaaccataaaaatgataatcctaaagctataagcttaaaatcaaatgatgagtttggagttatggctagtcttatta
attctaatataagctctataaaagagtctttagataaagatgctaaagcagtagaagaagcattagttagagctagtgaa
gttgaaaaaggaaatctaggagctagaataatgcatgaaccggactctcctgggcttaaaaagttaaaagacgtattaaa
tagtatgctaaatactcttcaaggcaagataggatctgatataaatgttattcaaaaaacatttgatgattttaaaaatc
ttgattttacctctaatatacctaatgccaaaggagaggttgaaaaggttactaatcttttaggtaatgagataactaag
atgctaaaagataatttaaatcaagctaacaatcttaaagaaaaagcaaatagcttaaaagagtacgtaactacgttaaa
cgatagtgcaagaagccaagctaactcacttcaagaaagcgcagcagccgttgaagagatgagtagttctatgagctcta
tcaatgaaagagcgggagaagttataaaacagtctgaggatattaagaatataattactattatacgcgatatagcagat
caaacaaacttactagcattaaatgctgctatagaagcagccagagctggagatcacggtagaggatttgctgttgttgc
agatgaagtaagacagctagctgagagaactcaaaagtctttaggagagattgaagccaatgttaatatactaagccaaa
gcataaatgaaatgagccaaagtataagcgaacaaaccgaagcaattaaccagataaatgaagctgttgctaacgtagat
gaacagactaaacaaaaccttgctatagctagcaatacggacagagttactatagaagtagaaactatagctaatgaagt
ggttagtgaggttaagaggaagaagttttaa
>tlp409_04/554_Cfetus_fetus
atgaagtcgataaataccaaagttatagcgattatagctattttaatggcgatgcttattgccctatttgtcactgtaga
aatttttatttctaaagtcaatttatctttcaaagaaattaatagtatatcagatagacaagagctgctatataaaaata
ttattaatggcgaaagagccggtttgaccgtaaggcaactgtatatagatataaatgataaagatgctttagatatttta
gaagctacaatgaaagattttgaagttgttagaaataagtatagagagctgtctggaggccccgcaaacgctgctaatca
atcagataagttattgtttatacaaaacgatatattacaaggagccaaaaaaggcgaaaaagtcacaatcacggatttag
aagatctaacccctacatggagatcatatagatctgttttagaaaaacgacttgaaaaactcggcgaagaaaatttaaaa
gctaataataactttgctagtgatataagcgtacttactataggatttaccgtatttatcatcactatcatcatactttc
aagtttgatactattaattagcaaatcatatcttctaaaagctattaaatctatagaaagtggtctcaaagacttctttg
acttcttaaaccataaaaatgataatcctaaagctataagcttaaaatcaaatgatgagtttggagttatggctagtctt
attaattctaatataagctctataaaagagtctttagataaagatgctaaagcagtagaagaagcattagttagagctag
tgaagttgaaaaaggaaatctaggagctagaataatgcatgaaccggactctcctgggcttaaaaagttaaaagacgtat
taaatagtatgctaaatactcttcaaggcaagataggatctgatataaatgttattcaaaaaacatttgatgattttaaa
aatcttgattttacctctaatatacctaatgccaaaggagaggttgaaaaggttactaatcttttaggtaatgagataac
taagatgctaaaagataatttaaatcaagctaacaatcttaaagaaaaagcaaatagcttaaaagagtacgtaactacgt
taaacgatagtgcaagaagccaagctaactcacttcaagaaagcgcagcagccgttgaagagatgagtagttctatgagc
tctatcaatgaaagagcgggagaagttataaaacagtctgaggatattaagaatataattactattatacgcgatatagc
agatcaaacaaacttactagcattaaatgctgctatagaagcagccagagctggagatcacggtagaggatttgctgttg
ttgcagatgaagtaagacagctagctgagagaactcaaaagtctttaggagagattgaagccaatgttaatatactaagc
caaagcataaatgaaatgagccaaagtataagcgaacaaaccgaagcaattaaccagataaatgaagctgttgctaacgt
agatgaacagactaaacaaaaccttgctatagctagcaatacggacagagttactatagaagtagaaactatagctaatg
aagtggttagtgaggttaagaggaagaagttttaa
>tlp500_P2CDO4_Cconcisus
atgaaaaaagcagcaaacaagatagcactcattatcgtagtgcttttagttgtctctcttggagtattttcggctataaa
ctacacaaacaccaaagagaatatttatgatctagcaaaggacactaagacttcatcctcaaaaattttgcagttttata
tgaatgcattttttgaagataaaattgcatctgtcgatagttttgctaaatatctcgagtcacatccagaaattttagac
gataaagagattttagaaaaagaacttatgattggggcacgttcgactgaattttctgaattttattttgcttttgcaaa
cgatggagcagtttacgatgctgtacttgatggcaaggatcgtaaatttgtgatttttgacaaaagaaaaaactatgatg
ctagagttaaggactggtataaagatactgtcgcaaaagataatgtagcattttcagctccttatgctagctctgctagt
ggtcttaatatcactatcactaaaaaagttgttgtaaatggtaaagttgtcggtgtttttggtatagacatcggtataga
taaacttaatgaagagcttggtaagataaaaccaactccaagtagcgcgatagcactatttgatctagagcataaaaaga
tgatccactttactcacaaagatcttgtcctttctgactctagtgaagctatgaagatcattgacgactactcaaacgag
tataagaaaaatggagataaaacatttacttataatctcagaggcacagagaggcttcttgcttgcgagctttacgatca
agcaaactggcttgtttgttctgcaaactcatggagcgattatgacggaagccttagtaaaacacttgtctcacaagtca
tctcttcagttatatttatagtagtcatcgtagtgcttcttatatttatcgttagcagatcgcttaagccactctcaaag
atatctgattcgcttatttcgttctttaaatttctaaactacgagatcaaagagccagttaagtcaaatatcgtttctaa
agatgaatttggcgttatgtcttctcttataaacgaaaacatccaaaagatccaaacagctaaagaaaatgaaaatgctt
tcatccaaaaagccaacacctttgtaaatgagataaaagatggcaactatgaagcaagcttagaagctgatactaataac
ccagctctaaatcaactaaaaagcacatttaaagatctacaacttgctcttaaaagtgcaatatcaagtaatggtaaaga
tgtacttgatctactaaacacttataaaaaccaagactttacaaaaagacttgatgatgatggtaagatagcaagtggta
taaactctctaggcattgaaatatctaaaatgctaaatgacaatctaaaccaagctcaagtacttgaagaaaaagctaaa
cttctagctagctcagtatcaaaagtagcaagctcagcaaacactcaagcaaatagcttacaagaatcagcagctgcagt
tgagcaaatgtctagctcaatgaatgccatctctcaaaagacagctgatgttataagacaaagtgatgaaattaaaaaca
tcataactatcattagagatatagcagatcaaactaaccttctagctcttaatgctgcaattgaagcagctagagctgga
gagcatggcagaggatttgcagttgttgctgatgaagtaagaaagctagctgagagaactcaaaaatcacttggtgagat
agaagcaaatacaaatgtattagctcaatcaataaatgagatgagtgaatcaattaaagagcaaagtgaaggcataaata
tgataaatcaatcagttgctcaaatagataatctaacaaaagaaaatgttgtaattgcaaaccaagcaaacgaagtcaca
tcagaagtagatgagatggctaaagctatagttgaagaggttaggaagaagaggttttaa
>tlp501_P2CDO4_Cconcisus
gtgaagtcaatcaccaataaaatagcactaatgctaatagttgctctatgtatctcgtttgtggctatgtcggccgctag
ttactacaccgctcagaacaagacaaccgagctagtcacacaagctcagcgccaaattctaaaagatgttaaaaatgcaa
tggatatattttttaacaataatcttcatatcgtggatagtatgtcctctatcttgtctaagctagatgaaaaccgcaac
ggtatcgacgccatcttagctcaaggcaaatcgatgtcaaataaagaagttggacttgtttatgctggctataatgacgg
tgcgatgtaccgctcaaatggcaaaaacgaaaccccaaaagatggctatgatccaagggctagagactggtataaactag
ctaaagaaaaaaatggcattacctttactgatccgtatatatcttcttctttaaaacaaatggtaataagcttcgttgct
cctataaaagatgccggcgttgcagctacaaatgttagtatcgaagagctaagcaaagagatcatgagtatcagcaaaac
tgattacagctatgcttttgttgcagataaagatggtaagatcatcatccaccctgataaaaatataataaatacagccc
ctgaactaaccaaaaagttaatcgagcgatacaaagcaaaggattttgacgagaatggtcttatactatataaaaattta
aaaggtgaagacttatatgctgactttatagaactaaacgatcgtggctggctggctatatctgccatgcaaaaagatgt
atttaccacaaatactttacccctcctaaagatccaactaatcctagcagtgctatttatcgttatcctctcagcatttg
tctatttcttacttaaaaagtctcttaaccctataaaaactatccaatctaagcttgatgatctatttaaatttgtaact
tacgaagcaaaagcaccaagcaagctagaggtaagatcaaatgatgaatttggtgagatgagtaaagctataaatgaaaa
catcgacaaagtcgtagctggcatcaaaaaagatagcactatgatagatgagctaaataaggtagcaaatttaatgatta
aaggaagccttggagcaaagataggctcaactccaaacaacccatcgctaaatgagctaaaagagctactaaataaattc
tttacatctatctcagcaaatttaaagggcataacaaatgttcttagctcatatactaaaaatgactttactgcaaaggt
tgagataaacgaagagctagaggctgatctaaaggctatgatacttggagtatctaatatgggcgaggtaatttgcacta
tgctaaactcaaatttaaatgatgccaagatgcttgaagaaaaagctacaaccctagcttcagctatgaaagagcttaca
caaggtgctagcacacaagcaagctcacttcaagaaagtgcagctgcagttgagcaaatgagtagctcaatgaatgccat
ctctcaaaagacagctgatgttataagacaatcagatgaaattaaaaacatcataactatcattagagatatagcagatc
aaacaaaccttctagctcttaatgctgcaatagaagcagcacgtgcaggagaacatggtagaggatttgcagttgttgct
gatgaagttagaaaactagctgaacgtactcaaaaatctcttggtgagatagaagcaaatacaaatgtattagctcaatc
aataaatgagatgagtgaatcaatcaaagagcaaagtgaaggaataaatatgataaatcaatcagttgctcaaatagatc
acctaacaaaagaaaatgttgtaattgccaatagggctaatgaagtaacaagcgatgttgataacatggcaaagactata
gtaagtgaagtaagaaagaataaattttaa
>tlp502_P2CDO4_Cconcisus
atgaataatctaagtataaaaataaagatcctactaattgtaattttaagtcttatttgtttaagtacgacaagtattta
tattttaaatggcgtttttaagactagaagccaagctgtatcaagccttaatacagctgaagatatcataaaacaaagtg
aatttatccatgaacttcaaaaagagcgcggctatagcgcaggctttatagctaatggcaaagatgctgataaaaattta
aaagagcaaagagctaaagttgatggcgttttgtctaaactttctaataaagatgaactctcaagcgagcttaatagcat
aagagcaaaagtagatagcaaagaaagttttgctctcatagctcctaaatttcacgatatgatcgaaaatacacttatat
ttgaaaattctctcgcaagcagctctgagcctgatatgaaagataacttggctagaatttttagtatctcaaagatcaaa
gagtattttggtatcacaagggcggtgctaaatgctgcctttataaaacataacatcgataaaaatacatacgtaaattt
ggtttcatttaacgcaaacatcaaaaatctcataaatgactacgtgaaatttaacgcaggcacatacgcagatagcttgc
aaaaagagatcttgcaaagtgatgagtttaaaaagatagatgatatcatcaaaagtgctatcgctactccagatgagaca
gctggcaagatcgaagcggctagttggtttcaaagcatcacaaatttgatcgatagctttagaagctatgagctttattt
gttaaatgatatgaaagataaagctttacaagatatgagcgaagctggcaacttagctgtttctatggttattttgcttg
cctgttttatactattgcttgttttggtttcattttttgtcggtaaaaatatcatctcaggtatcgatagcgtaaagggc
gggctaagcgagtttttcttatatctaaacaacaagacaaattctgccaaacttctaagcttaaaaggtaaagatgaaat
ttgcatcatgtcttctcttataaacgaaaacatccaaaagatccaaacagctaaagaaaatgaaaatgctttcatccaaa
aagccaacacctttgtaaatgagataaaagatggcaactatgaagcaagcttagaagctgatactaataacccagctcta
aatcaactaaaaagcacatttaaagatctacaacttgctcttaaaagtgcaatatcaagtaatggtaaagatgtacttga
tctactaaacacttataaaaaccaagactttacaaaaagacttgatgatgatggtaagatagcaagtggtataaactctc
taggcattgaaatatctaaaatgctaaatgacaatctaaaccaagctcaagtacttgaagaaaaagctaaacttctagct
agctcagtatcaaaagtagcaagctcagcaaacactcaagcaaatagcttacaagaatcagcagctgcagttgagcaaat
gtctagctcaatgaatgccatctctcaaaagacagctgatgttataagacaaagtgatgaaattaaaaacatcataacta
tcattagagatatagcagatcaaacaaaccttctagctcttaatgctgcaatagaagcagcacgtgcaggagaacatggt
agaggatttgcagttgttgctgatgaagttagaaaactagctgaacgtactcaaaaatctcttggtgagatagaagcaaa
tacaaatgtattagctcaatcaataaatgagatgagtgaatcaattaaagagcaaagtgaaggcataaatatgataaatc
aatcagttgctcaaatagatcacctaacaaaagaaaatgttgtaattgccaaccaagcaaacgaagtaacatcagaagta
gatgagatggctaaagctattgttgaggatgttaggaagaagaggttttaa
>tlp503_P2CDO4_Cconcisus
atgagatctatatcaaacaagatcgcattgacgcttattgttcttttgagtgtatgctttgctgtgatgtcggctgttag
ctactttaacgcaaaggatgaggtggtgaaactgatcagccaaaaccaagatcaaattctatctgacataaagtctgtga
cgcaaagttttattgatgactacatggaagactcgcaaaagcttgcaaacaagctagcaggtagcattggtagagaagat
gaaattcttgctcgtttaaaatctacaaaagaaaatttaaaatcaatagtcataggtgcttattttgcagcagagagcaa
cggctatacttatggctcaaatggtaaaaccttaaccccagaaaaagataaatacgaaccaaggggcaggggctggtata
tcgccgcaaaaagtagtggaaaaactatctttacaaagccatatatagacatggtcgctccagagcacgatctgtgcatg
actttctctacaccgataacggagggcggcaagcttttaggagctacatttactgatgttaatatcaggcttttaagtaa
aaagcttctaaagatgggtaaaaccgagtttggctatgtttattttatggataaagatggtgttatcttgttacatgatg
acgaaagtcttataaatagttctgttgaagcgactaagaccttggctgctaaatttgcaagtaaagactttgatgaaaac
ggactaatctcttataaaaatgcgaaaaatgaaaatgtcttggctaaaattttgcctataaacgacgacggctggctcgc
agttgctgcgataaatgccgatactttcacgagccagactatgcccctcctaaagatccaactaatcctagcagtgctat
ttatcgttatcctctcagcatttgtctatttcttacttaaaaagtctcttaaccctataaaaactatccaatctaagctt
gatgatctatttaaatttgtaacttacgaagcaaaagcaccaagcaagctagaggtaagatcaaatgatgaatttggtga
gatgagtaaagctataaatgaaaacatcgacaaagtcgtagctggcatcaaaaaagatagcactatgatagatgagctaa
ataaggtagcaaatttaatgattaaaggaagccttggagcaaagataggctcaactccaaacaacccatcgctaaatgag
ctaaaagagctactaaataaattctttacatctatctcagcaaatttaaagggcataacaaatgttcttagctcatatac
taaaaatgactttactgcaaaggttgagataaacgaagagctagaggctgatctaaaggctatgatacttggagtatcta
atatgggcgaggtaatttgcactatgctaaactcaaatttaaatgatgccaagatgcttgaagaaaaagctacaacccta
gcttcagctatgaaagagcttacacaaggtgctagcacacaagcaagctcacttcaagaaagtgcagctgcagttgagca
aatgagtagctcaatgaatgccatctctcaaaagacagctgatgttataagacaatcagatgaaattaaaaacatcataa
ctatcattagagatatagcagatcaaacaaaccttctagctcttaatgctgcaatagaagcagcacgtgcaggagaacat
ggtagaggatttgcagttgttgctgatgaagttagaaaactagctgaacgtactcaaaaatctcttggtgagatagaagc
aaatacaaatgtattagctcaatcaataaatgagatgagtgaatcaatcaaagagcaaagtgaaggaataaatatgataa
atcaatcagttgctcaaatagatcacctaacaaaagaaaatgttgtaattgccaatagggctaatgaagtaacaagcgat
gttgataacatggcaaagactatagtaagtgaagtaagaaagaataaattttaa
>tlp504_P2CDO4_Cconcisus
atgaagtctttaaggattaaaatttctgttattttgacagctgtgatcgtgctactactaatcggcgttagcctcattag
ttacaacatagctcgcaacctatatacagaaaaagttgtgaaagatgagctaccactagctgtctctaacgttgcaggtg
agatcggctatgccatagacaagatcatcaacacctcttatcagatgactaaaaacgactatcttctcaagtggatcgac
gaaggcgagccaaaagacggattggcgacgctttttaactacaacaccgaccttatgaaggcatttaacctctcaacggc
gatgtttgtctctgataaaactctaaactactacacaaacgacaaaattttaaagcagcttagcaaggacaatccacgtg
atagctggtactttgacgttaaaaatggcaaagaggtaaattctctaaacatccaagtctcagaagctactggctcgcta
acactttatgtaaatagcaaggttgaaaaagacggcaaattttatggcgtcagcgcgataggcatgaaccttgatgacat
cgtaaatttagtcacttcaaaaaccatgggcgagggcagtaaattcttaatggttgattcaagtggcatcgtaaagatag
aaaagagcgacagggtcggcaaagtaaatgtaaaagatgtccttggcaaagagaaatttgatgtcttgatgaataaaaat
ggcggcgtcatccgtcactttaacggcacgagaaatttgataattggctcaaaatatatcccaagccttgattggtacct
atttggcgagatggacgaggatgtgcttttaaaagatttgcatacgctattttactcagctatcggcgttatcttagcag
cgatcatcatctctgtgatagtttcacttctaatgtcgtcttacctcctaaaaatcatcctcaaactaaaaacaggcctg
ctatctttctttgatctactaaatcacaagacaaacaaagcccaacctatagagataacatctaaagatgaatttggcca
aatggcagatttaataaacaaaaacacaaaggccattgaagatggtatgaaagatcaaagtatcttcatccaaaaagcca
acacctttgtaaatgagataaaagatggcaactatgaagcaagcttagaagctgatactaataacccagctctaaatcaa
ctaaaaagcacatttaaagatctacaacttgctcttaaaagtgcaatatcaagtaatggtaaagatgtacttgatctact
aaacacttataaaaaccaagactttacaaaaagacttgatgatgatggtaagatagcaagtggtataaactctctaggca
ttgaaatatctaaaatgctaaatgacaatctaaaccaagctcaagtacttgaagaaaaagctaaacttctagctagctca
gtatcaaaagtagcaagctcagcaaacactcaagcaaatagcttacaagaatcagcagctgcagttgagcaaatgtctag
ctcaatgaatgccatctctcaaaagacagctgatgttataagacaaagtgatgaaattaaaaacatcataactatcatta
gagatatagcagatcaaactaaccttctagctcttaatgctgcaattgaagcagctagagctggagagcatggcagagga
tttgcagttgttgctgatgaagtaagaaagctagctgagagaactcaaaaatcacttggtgagatagaagcaaatacaaa
tgtattagctcaatcaataaatgagatgagtgaatcaattaaagagcaaagtgaaggcataaatatgataaatcaatcag
ttgctcaaatagataatctaacaaaagaaaatgttgtaattgccaaccaagcaaacgaagtaacatcagaagtagatgag
atggctaaagctattgttgaggatgttaggaagaagaggttttaa
>tlp505_P2CDO4_Cconcisus
atgaaatcactcaggatgagaacggcacttgtgctaagtgtcatgcttttggtttgtgttagtgtggttggtcttgtgac
ctataacatggctaaaaatttatataccgacagggtcgaaagtaaagaattcccacttgctgtcaatgaagttggttata
aaatagaatcttacatcgataagataatcgacgcttcttatcaaataactcaaaatagcttcttaatagactgggtaaaa
aatggcgaggacgagcacggcagaaaggtcttgtttgactattttcagactcttgctaaaaatttaaagttagatacgat
aatgtttggctcagacaaaaccctaaactactatgtcgaagataaaattttaaaggtcattaacccagaaaatgacaaat
ggtactacgccttaaaagatggcagcagcctaagcctgatcgacatcaacaaggctgaagacggcagcggcaagataatg
atgtatataaactataaggttcaaaaagatgataaattttatggtatcgcagcgactggcgtaaatttaagcgagatagt
aaattttgttcagtcacaaaagataggtcgtggcggtaaatttctactggtcgatgaaaaaggcgacatcaagatcggca
aagatgtaagcggcaatctgaaagatttagttggtgatgcaaaccttaaaaagctaatcaacgaaaatggcagctacata
tcgctagataaagatggtagaaatttattgatcggctcaaaatatatcaaaagtatgggctggtatcttatcggcgagct
tgacaaagatgagcttttagaggatctaaactcacttgcttatgcatctgttggagtgcttgtggtggtgcttattttag
gactattgctctcgctttatctatcttcatacctcctaaaaatcatcctcaaactaaaaacaggcctgctatctttcttt
gatctactaaatcacaagacaaacaaagcccaacctatagagataacatctaaagatgaatttggccaaatggcagattt
aataaacaaaaacacaaaggccattgaagatggtatgaaagatcaaagtatcttcatccaaaaagccaacacctttgtaa
atgagataaaagatggcaactatgaagcaagcttagaagctgatactaataacccagctctaaatcaactaaaaagcaca
tttaaagatctacaacttgctcttaaaagtgcaatatcaagtaatggtaaagatgtacttgatctactaaacacttataa
aaaccaagactttacaaaaagacttgatgatgatggtaagatagcaagtggtataaactctctaggcattgaaatatcta
aaatgctaaatgacaatctaaaccaagctcaagtacttgaagaaaaagctaaacttctagctagctcagtatcaaaagta
gcaagctcagcaaacactcaagcaaatagcttacaagaatcagcagctgcagttgagcaaatgtctagctcaatgaatgc
catctctcaaaagacagctgatgttataagacaaagtgatgaaattaaaaacatcataactatcattagagatatagcag
atcaaactaaccttctagctcttaatgctgcaattgaagcagctagagctggagagcatggtagaggatttgcagttgtt
gctgatgaagttagaaaactagctgaacgtactcaaaaatctcttggtgagatagaagcaaatacaaatgtattagctca
atcaataaatgagatgagtgaatcaatcaaagagcaaagtgaaggcataaatatgataaatcaatcagttgctcaaatag
atcacctaacaaaagaaaatgttgtaattgccaaccaagcaaacgaagtaacatcagaagtagatgagatggctaaagct
attgttgaggatgttaggaagaagaggttttaa
>tlp506_P2CDO4_Cconcisus
gtgtttcgttctatcacaaataagatagcactcgccttgatgatcttactcatcatctcgttttgcgctatctcggcggt
tagttattttacttcaaaggataagatcgttgagcttgtcagtggcaaagaggatcaagtccttaaagatataaagagtg
ttgcaaacactttttttgatgaaaatttagagcatatcaagaaaatttcatcagcagttgaaggcgctcaaagtggcgat
gagataatgaattttgtcttattagaaaaaaaggtcgcaaactctgcggtgaaatatgtctattacggcgatgaggatgg
acacttctttcagtcagacggcaaaagaacaaccgtagctgataactacgacccaagaactagaggctggtataagagca
caaaagagaaaaataaagaaatttacactgagccaagggtcacttctacaaatgatcttgttgtaagtttcaccgctcca
gttactaaaaatggtaaatttgttggcgttgctggtatagatgtggatgtaaagaaagttagcgacaagatcatcgagat
aggcaacactggcgatggcggatatgcttatgtgatgagaaaagatggcactatgctcttttctgacgtagtttcagagg
ttggcactatcttgccagctacaaaggtcgtctcagaaaaatataacaataaagaatttgatgaaaatggtctgatctca
tataaaaactctaaaaaccaagatgtaacggctaaaattttgcctatcaacgatgatggctggcttgcaaccgtcgccat
aggtgcggataccttttcaaaccacactatgcctatcttaaaagctcagctaatgcttgcagtgctctttatagtcatac
tctcagccattgttttcgtgctactaaaacgctcacttaagcctatcagcgttatccaagagaagctttctgataccttt
aaatttatcacttatgagagcagcactgccccaagcaagctagacatccacacgactgatgaatttggcgtgatgagcga
ggagataaataaaaacatagacaaagtcatagctggcatcaagaaagataacaccatgcttgaagagctaaatgtagctg
caaataacatgataagaggaaatttaggcgttaaactaaatgagaacccaaataacccatcgcttatcaagctaaaagat
ctgctaaatactttctttagctctatcagtcaaaatttaggcagcgtcataaatatcctaaaagcctactcaaataacga
ctacaccgctaagatcgagctaagagatgacatagaagctgatctaaaagctatgatagttggcataaataatgcaggtg
atgctataagcgctatgctaaatagcaacctaaatcaagctcaaaatttagaagaaaaggcaactatgcttgctgagtct
atgagaaatttaactgatggtgctagcaaacaagctgactctatccaagagagcgcggctgcggttgagcagatgagtag
ctcgatgaatgctatctcacaaaagacaggggacgtcataagacaaagcgaagagatcaaaaacatcatcgttatcatcc
gtgacatcgctgatcagacaaatttacttgctctaaatgcagccatagaagcagcgcgtgcaggtgagcatggacgtggc
tttgcagtcgtggctgatgaggttagaaagctagctgaacgcacacaaaaaagtctaggtgagatcgaggcaaatacaaa
tgtccttactcagtcaattaacgagatgagtgaatctataaaagagcaagctgagggcataaatatgataaatagaagtg
tcgctcagatagataacgtcacaaaagaaaatagaagcgttgttagtaacacaaacgacgtaactagcgagatagacggc
atggcgaaggtcatactaacagacgttagaaaaaataaattttaa
>tlp507_ATCC33237_Cconcisus
atgaagtccataacttcaaagatagcgatgattatcatctcattgctagttatttcgtttgctgctatttcggcagtcag
ctactatacagcggaaagtaaggtagtagagttggtcagccagacccaggatcagattctaagtgacatcaaagcaacca
cggattctttttttgaagattatttagaagttgccaaaaagtctgcttcagatatagcacaaacaccaaataatgatgac
tcgtacatggaaaggacaaaaatacaaaaagaaaatgttagtcatctagtttctaatattttttatggtcgcgagagtga
tggacattttttccaatcagatggaactagaacaactccagccgataattacgatcctagaactagaggctggtataaag
cagcaaagagtgcaaatggtgctatctataccgaaccttataaagctgctatgtttaacgctttagtaattagttttgcc
gctccagtaaataaaaatggaaattttgatggcgttttgggacttgatttaaacatagatgctttaagtaaaaaaatcct
tgaaatgggtaaaacaaaatacggctatgtttatctaatgaataaagacggcctaatactaatgcataacgacccaaaca
acgtcggtaaaaccgttcccgcaagcaaatatctagccgaggcgtttgcagctaaaaaatttgacgaaaacgggctaatc
ccttacaccaactataagggcgaaaacgtaacagcaaaagtaatggccataaacgatcaaggctggctagccgtagccgc
tatcggagcagatactttttcgtctaatacattgcctttattaaaagctcaaataatcctagccgtagcttttatagtca
tactttcggctatcgtatttgttcttcttaaaaaatctcttagtcctattagaactattcaaactaagcttgaagacgcg
tttaaatttatcacttacgaaacgcctaacgctccggaaaagctagcagttactagcgaggacgaattcggcaagatgag
cgaatctatcaacgaaaatatagaaaaagttcttaacggcgtaaaaagagatagcgctttaatagaggaaatgaacggta
tcgcaaaccttatgataaaaggccatatgggagctaagattaattcagtccctaataacccggctctcgtacagctaaaa
gatctgctaaaccgcttctttacttcaatctccgataatttaaaaggcatagccgtagttttggcctcttataataaaaa
cgactatactcctagattagagctaaaaccagagcttgaaagcgacctaaaagatatgatagtaggccttcaaagcgcgg
gagacgccgtaagcaatatgctaagagaaaatctaaaagaagcagaaagcctagaagcgaaggctaaaattttagcagaa
tctatgaagagtctaaccgacggagctcacaagcaagcagactccatccaagaaagcgcagctgctatagaagagatgag
tagttctatgaacgccattagtcaaaaagctagcgacgtaacaagacaaagcgaagagattaaaaacatcatcgttatta
ttagagatatagctgatcaaaccaatctacttgctctaaatgcggctatcgaagcggcacgtgctggtgaacacggcaga
ggctttgccgtagttgccgacgaggttagaaaactagcagagcgaactcaaaaatcacttggcgagatcgaagctaacgc
aaatgttttagctcaaagcatcaatgagatgagtgaaagcatcagagagcaaagcgaaggcataaatatgataaatcaaa
gcgtaagtcagatcgacagtattacaaaacaaaatattaatattgttggtacaacaaatgaaattactgaccaaatagat
gacatggctaagacgatagtagccgacgttagaaaaaataaattttaa
>tlp508_ATCC33237_Cconcisus
atgcgatcaatcgcaaacaaaatatctttaatgctaatactggcattatttatatcattctcgctaatatctttagctag
ttataacacagctcatgataaagccattgagctagtaatacaaactcaaaagcaaatcttaaaagatgtgaaaatcacac
taaatagcttttttaccaataatcagtatgctatagagaaaatggctgagactcttagtaagataagcgagaaaagtgat
ggctcgatgaatgctgatggtataaatttagctttatctcaagcaaaagctgtatctggaaaagagattacacttatcta
tgctggatatgaagatggagctatgtttagatcaaatgggcaaaacaaagctggatacgatccaagagttagaggatggt
ataaacaagctaaagccgagaataaaccaatatatactgatccatacatggcagcttcattaaatgcgatggttataact
tttgctgcacctattaaaaatattggagttacgggcatagatgcctctattgaggagttgagcaataatatatcgcaaat
cagtaagactgaatacagctatgcttttgttacagatcaaaatggcaacgttataatgcacccaaataaagaattagttg
gcaaacctcatgagatcgcaaagagtctaataaaacaatataatgaaaagaaatttgatgaaaatggattaatagcatat
aaaaatacaaaaggcgaagatgtctatgcttatatgttagagataaacgacaaaggttggttggcaataacagcaatgga
tcaaaatatctttagctcgcatactttgcctattttaaaagttcaaattattttagcctttatatttatagttgtcttgt
ctgcatttgtatatttcttgctaaaaagatcgcttaatccgattaaaaccattacagacgctttggttagtttctttaga
tttttaaattttgagataaaagaaccagttgtttcgaaggtagcaacaaaagatgaatttggcgtaatgagcaaactaat
aaatgataatattgctaaaatttttgacaatgccgatcaagactctagagtggtatctcaatctgttgagactgcaaagg
cgatagaaaatggaaatttaaaagcaagaatagtagatgttccagccaatccaaaactaattgaattaaaagatgtctta
aataaaatgctagatgttttggagaaaagagtaggtagcgatttaaatatgatccaaaaaacttttaatgattttagaaa
ttctgattttacttcaagaattttggatgccaaaggcaatgtcgaactagtaacaaacgagcttggcgaagagatagcta
atatgcttgcgtttaacttaaaacaagcacaattcttagaagaaaaagccaaaaatttagatgcatcaatgaagcaagta
actcaaggtgctagcacacaagcaaattctctccaagaaagtgctgctgcgatcgagcaaatgagtagctcaatgagcgc
aattagtcaaaagactgtagatgttataaaacaatctgaagagattaaaaatatcatcgttattattagagatatagccg
atcaaacaaatttacttgctctaaacgctgctatcgaagcggcgcgtgctggtgagcatgggcgaggctttgctgtggtc
gcagatgaggtgagaaaactagccgagcgcacccaaaagtcacttggcgagatcgaaactaatgcaaatatacttactca
aagcattaacgagatgagtgagagcatcagagagcaaagcgaaggcataaatatgataaatcaaagcgtaagccagattg
atagcattacaaagcaaaatgttgatatcgtgagttcaacaaatgaaatcaccgcccaaatcgatgaaatggctaagaca
atagtagctgatgttaaaaagaataaattttaa
>tlp600_LMG34591_Cavium
atgaaactctcattcaaaataatcacctacatcgtagctgtgtttgtcgtcattatggcaacctctatatattcgagctt
tagaagtctttcatcgaatgtaaacaagcttcatgatttagtccaaagcacggttttagacgcttcctataccactataa
acatcactatgggcatagaagcacaacaacacttagagtatatagcctcagttatgaaaaatatgccttcatcgaacata
ggagacattagaagggcgatttcaagaatttcaggagcagtaaaatacccagatatgtttatagtttatgaaaatggaaa
ttatataaacgaatcttacactccgggcaaagtaagctttagtgatgcttatacctccattgatatggatatgagaacta
ggccttggtatgtagaggcaaaggcaaaaaatggcttttttgttacaaatgcttacatatctcaagctggctctacaaag
ggtaaaatggtagctaccgcttccttgcctttttatgatagcaatgataaattcgccggtgtggttgctatggacattat
agtagatggttttcaagaaagatttaaaaatttctcaacgcctattttcccttctttaagagttatgatttttgactcaa
atttcgacataatctctcacccaaattcaaagctagttatggataattacgatacacctactgaaaaatatctaaaagac
aacaaaggcaatgttggagagaattttgttatcgtaaataacgaaggtatagcatcatatgtgcattacaagaaatttcc
ttttggttggagtatggctgttagtgcgagtataattgactatgaacgagcggttaataacgctgttttacaagacattg
tgcttggtattattatgcttattattggaagcttgattttagtttatatcattaggagattcttagcacctttaggcaat
ataagcacttccttagcacagctctttgctttcataaatcacgaaagcaaaaacgcacctagcataaagcttttaaattc
aaaagatgaattagctcaaatgacaaggctaatggatgataacatcaaaagaactaagataaacatggaggatgatacaa
agcttgtaaatgaggttgtatcggtggtcgatgaggctaaaaagggtaaatttggaaccattataagccaaaattctaaa
aaccctcaaacaaacaagataaaagatagtttaaatgagatgacaaatgctcttacaactttgctaggctttgatttatc
aaaacctgcgagtgtttttgagagtttcgagaaaaatgactttacagcaaggatagaaaatcctcaaggcttggaaaaag
gtgtaaattcgctaggtgattccatagcatctatgctaaaaacctcagcttcctatgcaaacaaactctcaaccagagca
gatgaattaaaagaatctatgcaaaaactaacagatggttcaaaagctcaagcaaattcacttgaacaatctgcagctgc
agtagaagaaataagctcatccatgcaaaacatctcaggtaaaacagaagatgttgcaagacaagctgatgatataaaat
caatagtagaagttataaaagatatagcagatcaaacaaatctacttgcccttaatgcagccatagaagctgcacgtgca
ggagaacatggacgtggctttgctgttgttgctgatgaagtaagacaacttgcagaaagaacaggtaaatccttaagtga
aatagaagctaatataaatttattagtgcaatcagtaaatgaagtaagtgaatctataagagaacaaacagcaggtgtta
ctcaaataaatgaaagcatagctgaacttgaaagtgtaactagagaaaatgtatctgtagctaatgatacaaattctata
acagaagaagttaataccatagcctctgatatattaactgatgttaataagaagaggttttga
>tlp601_LMG34591_Cavium
atgctatctagtatcaaaatcaaagtatcagcaatcgctaacctaatatccatattagccttagctctactaggctttat
aacattttatttcgtggaaaaaaatgtcgcaaacgaggttatcacagcttattctaactatgttaaaacagctgatttgc
aaatgagagagtatgatagtaaaaatttagaaattttaaacaccttggcacataatatacaagctctaggagatgagcat
tttgcaagcgaagaagccattatagacgcagtaggtcctatgcttaaaaactataaggattcttctaaagttttgatgat
atatctaggatttagtgctgatggagaaatgctaacaagtgatcctgtaagcgatgaaagaaatttagcatacagaataa
gaggcaaggctgataattacgatgctagaactagaccttggtataaacaagccttacaagacaacaaagcagtcacaagc
gaatcctacatagattctttaacaggaaaaccttgtataacctactctatccctatctataaaggtggaaaattaatagg
tatcttgggtatagatgtattaaccgcagaaattcaaaagatgtttgacggtcttcatgctagaatttttacctttgata
gagaatttaacatctttgcttcaaaggaccaagaattattagccaaaagaaccactgcgaatttgcctataatagctcaa
aagcacaaggaagctggagattttaactattttatatacacaagcaccgagggcagtgaaagatttgttatctgtgcttc
ttacatagactatctaacctgcgtggccgagccgctagatatagttaaaaaaccagccatagacatagcttatatacaaa
caatagtcgtggccttagttatattaatctctatctttgctatgtattttgtgatgtctcgcttcctttcgcctataaat
cacatccaacaaggcctaaacaacttctttgatttcttaaatcacaaaaaacaaacaataactcctatacacataaaaag
caatgatgaatttggccaaatagcaaaggctataaatttaaacattgaaaacactagattaggtttagaacaagataaac
aagcagtatctcaaagtgttaatacagttcatcttgtagaaaatggtgatttaacagcaagaattagtgctaatcctaaa
aatcctcaattaatagaactaaaaaatgttttaaataaaatgcttgatgtcttacaagaaaagattggttctaatatgaa
tgagattagaagagtatttgatagttataaagcacttgatttcacaacagaagtagcaaatgctaagggtaatgttgaag
taacagcaaataccttaggtaaagaaatagttaagatgctaaaacaatcaaatgactttgcaaattccttagtatctgat
agcacaaaactacaagaagcagtgcaagaactacaaaactcatcaaagtctcaagcctcatctttagaagaaagtgcagc
agcattagaagaaatcacttcaagtatgcaaaatgtttcatccaaaacaacagatgttatagcacaaagtgaggaaataa
aaagcataacaaatatcataggagatatagcagaacaaataaatctactagcattaaatgctgctattgaagctgctcgt
gcaggtgaacatggacgaggctttgctgttgttgctgatgaggtaagacaattagctgaaaaaactcaaaaatctttaag
tgagatagaggctaatataaatttattagttcaaagtataaatgatatggctgaaagcattaaagaacaaacaacaggca
taactcaaatcaatgatgctgtagcacagatagaaagtgttacaagagataatgtaagaatagctaataactcagcctca
atatcagatagtgttagctctatagctaatgacatactagaggatgctaagaggaagaaattttaa
>tlp602_LMG34591_Cavium
atgaaaacttcagtcagctcaaagcttactctatttattgctttattatttttaataatcttaacagcaataaccttagt
tatgtatcaaaacgcaaaagccacagtttatcaacacctatcagcggtgcaaaataagacagttgaggatgtatctcgtg
cttatgatatttatgcagatgttaaaagaaatgctatgagaaaggctgctgagattttatcgcaaaatatagacagctac
aatgaaaaggatttaatcgaactagccaaaatgctcaaagaaagtgctggctactcgatagcttacatagcacttgaaca
taatggcaataactactactcaaatggaaatataaagaaataagcaaggcggttatgacacattaaatagaccttggtat
aaagccgctaaagaaaagggggaattggtagtttctgaaccttatttatcaaatacatcaggtaaattcgaaatgactta
ctcggcccctttgataaaagatggcaaattttatggcgttgtggcaggtgattttgatttgactgtatattctcacgggg
ttttaaattttggaaaatcagcctcgacagattcttttgttgtgaatgttaatgacggctccataatgtttcatatggat
gagaaaaaaatgcttcaaaaagataaattatctcaagcaatagctgaggccgtaaaagtagaacctagaattttagaccc
agaacatacagattatatcttttatgaagtagatgataatggcatagaacaagccataatgtgtcacaataccataaatc
cttcatataaagcttgttcggtaactcaagcttcagtgtatgaaaatgaggttaaaaaacaactcgtatcatcagctata
gttggaattgtatctttgcttatatcacttttaatagtaagaattatcatcgcaagaagcataagacctttgcaggctat
ccaacaaggcctaaacaacttctttgatttcttaaatcacaaaaaacaaacaataactcctatacacataaaaagcaatg
atgaatttggccaaatagcaaaggctataaatttaaacattgaaaacactagattaggtttagaacaagataaacaagca
gtatctcaaagtgttaatacagttcatcttgtagaaaatggtgatttaacagcaagaattagtgctaatcctaaaaatcc
tcaattaatagaactaaaaaatgttttaaataaaatgcttgatgtcttacaagaaaagattggttctaatatgaatgaga
ttagaagagtatttgatagttataaagcacttgatttcacaacagaaatagcaaatgctaagggtaatgttgaagtaaca
gcaaataccttaggtaaagaaatagttaagatgctaaaacaatcaaatgactttgcaaattccttagtatctgatagcac
aaaactacaagaagcagtgcaagaactacaaaactcatcaaagtctcaagcctcatctttagaagaaagtgcagcagcat
tagaagaaatcacttcaagtatgcaaaatgtttcatccaaaacaacagatgttatagcacaaagtgaggaaataaaaagc
ataacaaatatcataggagatatagcagaacaaataaatctactagcattaaatgctgctattgaagctgctcgtgcagg
tgaacatggacgaggctttgctgttgttgctgatgaggtaagacaattagctagaaaaaactcaaaaatctttaagtgag
atagaggctaatataaatttattagttcaaagtataaatgatatggctgaaagcattaaagaacaaacaacaggcataac
tcaaatcaatgatgctgtagcacagatagaaagtgttacaagagataatgtaagaatagctaataactcagcctcaatat
cagatagtgttagctctatagctaatgacatactagaggatgctaagaggaagaaattttaa
>tlp603_LMG34591_Cavium
atgttttcgagattaagtattggcacaaagctgatgttttctgttggtttgactgttgtcataggtctttgtatcttggt
ggtggtaattactactaatctaagttctagcatggttaaaaaggccgagatgataattgaggagcaaacttttgcttatg
ctaactacgctaagggcttttttgatgagctaatatctgttgtaaataatagtgcaaatgttttagagagtgtgttcgct
tcaagcaatataaacgacatatcacttcaaaggctttctaatgtgatttcctcggtggctgactctggttatcatatttc
ttattcttttttctatattttaaatcctccttcgcattttaagcaaaatcctttatttcagacaagcaatggtaaaacca
taattttgtttgaaaatcaaagcattaacacaaaaggaggcatagcagccgtaaaaagcacagatgaaatttcatctctt
gattctgttgtaaaagtgatagaaaatgccagcaaagcaaattctagtcaaatctcaatatctaagcctatgcgaatgac
tatgaacaacaaaaccttcgtgggcagctccgttgcctctgctgtttatggagaaaataatgagctaataggcgttatcg
gcgctattttggactttgccattatagatgaggtgttatcagatcccagtacctttaattttgaaaacgaagcgagagct
ttcttgtatcaagatggaacagtaggacttcacctaaacaaagacttgcagctaagcaagctacaagataggatagataa
agataaaaacaaagaagcacttttggctatggctgagaatgaaacaggggtgcatgattatacaacctcaggcggcattg
attcttacctaagcatacatagctttgggcttgaaaataacagctctaggtggatgatgctagtctcagctcctaagagc
gccgttttagccgagcttcattctttgcaaaagataatcatagcactttcgcttgttgttttacttgctatcttgctcat
agtttatttctttgttagaaaaactgtctcagggcgtctcccaaccatagtgttagccctcgaaagattattcaaataca
taaaccacgaagtaaataacatagaacctataaagataagagctaaagatgagttgggtaaaattggcttaatgataaat
gagaatgctaaaaacactcaaagagccttagaaaaagattcaaatttagtaaaagaagcccttgatgtaattaatcacac
aagaggaggacacgcaactagaagaattaccttacaaggatcaaatcctcaactaaattcattaaaggattcagtaaatc
aactcttagatttattatcaacagcaataggaaatgacttaccagaattaaacagagtgtttgatagctttgtaaagctt
gatttctcaactgaggtaaaagaagctaagggtagagttgaaatagtaacaaataccttaggtgaagaaataagaaaaat
gctaaaaacctcagcctcctatgcaaacaaactctcaaccagagcagatgaattaaaagaatctatgcaaaaactaacag
atggttcaaaagctcaagcaaactcacttgaacaaagtgcagctgcagtagaagaaataagctcatccatgcaaaacatc
tcaggtaaaacagaagatgttgcaagacaagctgatgatataaaatcaatagtagaagttataaaagatatagcagatca
aacaaatctacttgcccttaatgcagccatagaagctgcacgtgcaggagaacatggacgtggctttgctgttgttgctg
atgaagtaagacaacttgcagaaagaacaggtaaatccttaagtgaaatagaagctaatataaatttattagtgcaatca
gtaaatgaagtaagtgaatctataagagaacaaacagcaggtgttactcaaataaatgaaagcatagctgaacttgaaag
tgtaactagagaaaatgtatctgtagctaatgatacaaactcaataacagaagaagttaataccatagcctctgatatat
taactgatgttaataagaagaggttttga
