# Supplementary material for: Diversity of transducer-like proteins (Tlps) in Campylobacter
Source: PLoS One. 2019 Mar 25;14(3):e0214228. doi: 10.1371/journal.pone.0214228 (PMC6433261; doi:10.1371/journal.pone.0214228)
Supplement: S3 FASTA — (FASTA) [file pone.0214228.s003.fasta]

>Tlp1_NCTC11168
KTVEVASQADDIKNIVNVIKDIAEQTNLLALNAAIEAARAGEHGRGFAVVADEVRQLAERTGKSLSEIEANINILVQSVN
EVAESVKEQTAGITQINDAIAQLETVTKENVEVANVTNNITNEVNQIA
>Tlp2_NCTC11168
KLQTAVQSLTTSSNSQAQSLEETAAALEEITSSMQNVSVKTSDVITQSEEIKNVTGIIGDIADQINLLALNAAIEAARAG
EHGRGFAVVADEVRKLAERTQKSLSEIEANTNLLVQSINDMAESIKEQTAGITQINDSVAQIDQTTKDNVEIANESAIIS
STVSDIANNILE
>Tlp3_NCTC11168
ANESGKLQTAVQSLTTSSNSQAQSLEETAAALEEITSSMQNVSVKTSDVITQSEEIKNVTGIIGDIADQINLLALNAAIEAA
RAGEHGRGFAVVADEVRKLAERTQKSLSEIEANTNLLVQSINDMAESIKEQTAGITQINDSVAQIDQTTKDNVEIANESA
IISSTVSDIANNILE
>Tlp4_NCTC11168
ANESGKLQTAVQSLTTSSNSQAQSLEETAAALEEITSSMQNVSVKTSDVITQSEEIKNVTGIIGDIADQINLLALNAAIE
AARAGEHGRGFAVVADEVRKLAERTQKSLSEIEANTNLLVQSINDMAESIKEQTAGITQINDSVAQIDQTTKDNVEIANE
SAIISSTVSDIANNILE
>Tlp11_00-2425
ANESGKLQTAVQSLTTSSNSQAQSLEETAAALEEITSSMQNVSVKTSDVITQSEEIKNVTGIIGDIADQINLLALNAAIE
AARAGEHGRGFAVVADEVRKLAERTQKSLSEIEANTNLLVQSINDMAESIKEQTAGITQINDSVAQIDQTTKDNVEIANE
SAIISSTVSDIANNILE
>Tlp12_RM1221
ANESGKLQTAVQSLTTSSNSQAQSLEETAAALEEITSSMQNVSVKTSDVITQSEEIKNVTGIIGDIADQINLLALNAAIEAA
RAGEHGRGFAVVADEVRKLAERTQKSLSEIEANTNLLVQSINDMAESIKEQTAGITQINDSVAQIDQTTKDNVEIANESA
IISSTVSDIANNILE
>Tlp13_00-1597
ANESGKLQTAVQSLTTSSNSQAQSLEETAAALEEITSSMQNVSVKTSDVITQSEEIKNVTGIIGDIADQINLLALNAAIE
AARAGEHGRGFAVVADEVRKLAERTQKSLSEIEANTNLLVQSINDMAESIKEQTAGITQINDSVAQIDQTTKDNVEIANE
SAIISSTVSDIANNILE
>Tlp14_00-1597
ANESGKLQTAVQSLTTSSNSQAQSLEETAAALEEITSSMQNVSVKTSDVITQSEEIKNVTGIIGDIADQINLLALNAAIE
AARAGEHGRGFAVVADEVRKLAERTQKSLSEIEANTNLLVQSINDMAESIKEQTAGITQINDSVAQIDQTTKDNVEIANE
SAIISSTVSDIANNILE
>Tlp15_RM1875
ASESSKLQSAVQNLTSSSNSQAASLEETAAALEEITSSMQNVSVKTSDVITQSEEIKNVTGIIGDIADQINLLALNAAIE
AARAGEHGRGFAVVADEVRKLAERTQKSLSEIEANTNLLVQSINDMAESIKEQTAGITQINESVAQIDQTTKDNVEIANE
SAIISSTVSDIANNILE
>Tlp16_FB1
ASESSKLQSAVQNLTSSSNSQAASLEETAAALEEITSSMQNVSVKTSDVITQSEEIKNVTGIIGDIADQINLLALNAAIE
AARAGEHGRGFAVVADEVRKLAERTQKSLSEIEANTNLLVQSINDMAESIKEQTAGITQINESVAQIDQTTKDNVEIANE
SAIISSTVSDIANNILE
>Tlp17_4031
ANESGKLQTAVQSLTTSSNSQAQSLEETAAALEEITSSMQNVSVKTSDVITQSEEIKNVTGIIGDIADQINLLALNAAIE
AARAGEHGRGFAVVADEVRKLAERTQKSLSEIEANTNLLVQSINDMAESIKEQTAGITQINESVAQIDQTTKDNVEIANE
SAIISSTVSDIANNILE
>Tlp18_76339
ASESSKLQSAVQNLTSSSNSQAASLEETAAALEEITSSMQNVSVKLSDVITQSEEIKNVTGIIGDIADQINLLALNAAIE
AARAGEHGRGFAVVADEVRKLAERTQKSLSEIEANTNLLVQSINDMAESIKEQTAGITQINESVAQIDQTTKDNVEIANE
SAIISNTVSDIANNILE
>Tlp19_T1-21
ANESGKLQTAVQSLTTSSNSQAQSLEETAAALEEITSSMQNVSVKTSDVITQSEEIKNVTGIIGDIADQINLLALNAAIE
AARAGEHGRGFAVVADEVRKLAERTQKSLSEIEANTNLLVQSINDMAESIKEQTAGITQINDSVAQIDQTTKDNVEIANE
SAIISSTVSDIANNILE
>Tlp20_CO2-160
ASESSKLQSAVQNLTSSSNSQAASLEETAAALEEITSSMQNVSVKTSDVITQSEEIKNVTGIIGDIADQINLLALNAAIE
AARAGEHGRGFAVVADEVRKLAERTQKSLSEIEANTNLLVQSINDMAESIKEQTAGITQINESVAQIDQTTKDNVEIANE
SAIISSTVSDIANNILE
>Tlp21_FDAARGOS_295
ANESGKLQTAVQSLTTSSNSQAQSLEETAAALEEITSSMQNVSVKTSDVITQSEEIKNVTGIIGDIADQINLLALNAAIE
AARAGEHGRGFAVVADEVRKLAERTQKSLSEIEANTNLLVQSINDMAESIKEQTAGITQINDSVAQIDQTTKDNVEIANE
SAIISSTVSDIANNILE
>Tlp22_HF5-4A-4
ANESGKLQTAVQSLTTSSNSQAQSLEETAAALEEITSSMQNVSVKTSDVITQSEEIKNVTGIIGDIADQINLLALNAAIE
AARAGEHGRGFAVVADEVRKLAERTQKSLSEIEANTNLLVQSINDMAESIKEQTAGITQINDSVAQIDQTTKDNVEIANE
SAIISSTVSDIANNILE
>Tlp23_ICDCCJ07001
ANESGKLQTAVQSLTTSSNSQAQSLEETAAALEEITSSMQNVSVKTSDVITQSEEIKNVTGIIGDIADQINLLALNAAIE
AARAGEHGRGFAVVADEVRKLAERTQKSLSEIEANTNLLVQSINDMAESIKEQTAGITQINDSVAQIDQTTKDNVEIANE
SAIISSTVSDIANNILE
>Tlp24_M1
ANESGKLQTAVQSLTTSSNSQAQSLEETAAALEEITSSMQNVSVKTSDVITQSEEIKNVTGIIGDIADQINLLALNAAIE
AARAGEHGRGFAVVADEVRKLAERTQKSLSEIEANTNLLVQSINDMAESIKEQTAGITQINESVAQIDQTTKDNVEIANE
SAIISSTVSDIANNILE
>Tlp25_CG8421
ANESGKLQTAVQSLTTSSNSQAQSLEETAAALEEITSSMQNVSVKTSDVITQSEEIKNVTGIIGDIADQINLLALNAAIE
AARAGEHGRGFAVVADEVRKLAERTQKSLSEIEANTNLLVQSINDMAESIKEQTAGITQINDSVAQIDQTTKDNVEIANE
SAIISSTVSDIANNILE
>Tlp100_SlaughterBeach
ADESGKLQSAVKNLTDSSSSQASSLEETAAALEEITSSMQNVSHKTSEVIAQSEEIKNVTSIIGDIADQINLLALNAAIE
AARAGEHGRGFAVVADEVRNLAERTQKSLGEIEANTNILVQSINEMGESIKEQTTGITQINDAVAQIDHVTQENLKIAKD
SAIVADNVNKIASDILEDAR
>Tlp101_RM16712
ADESGKLQSAVKDLTDSSSSQASSLEETAAALEEITSSMQNVSHKTSEVIAQSEEIKNVTSIIGDIADQINLLALNAAIE
AARAGEHGRGFAVVADEVRNLAERTQKSLGEIEANTNILVQSINEMGESIKEQTTGITQINDAVAQIDHVTQENLKIAKD
SAAISDNVNKIANDILEDAR
>Tlp102_SlaughterBeach
ADESGKLQSAVKNLTDSSSSQASSLEETAAALEEITSSMQNVSHKTSEVIAQSEEIKNVTSIIGDIADQINLLALNAAIE
AARAGEHGRGFAVVADEVRNLAERTQKSLGEIEANTNILVQSINEMGESIKEQTTGITQINDAVAQIDHVTQENLKIAKD
SAAISDNVNKIANDILEDAR
>Tlp103_RM16712
ADESGKLQSAVKDLTDSSSSQASSLEETAAALEEITSSMQNVSHKTSEVIAQSEEIKNVTSIIGDIADQINLLALNAAIE
AARAGEHGRGFAVVADEVRNLAERTQKSLGEIEANTNILVQSINEMGESIKEQTTGITQINDAVAQIDHVTQENLKIAKD
SAAISDNVNKIANDILEDAR
>Tlp104_RM16712
ADESGKLQSAVKDLTDSSSSQASSLEETAAALEEITSSMQNVSHKTSEVIAQSEEIKNVTSIIGDIADQINLLALNAAIE
AARAGEHGRGFAVVADEVRNLAERTQKSLGEIEANTNILVQSINEMGESIKEQTTGITQINDAVAQIDHVTQENLKIAKD
SAAISDNVNKIANDILEDAR
>Tlp105_SlaughterBeach
ADESGKLQSAVKNLTDSSSSQASSLEETAAALEEITSSMQNVSHKTSEVIAQSEEIKNVTSIIGDIADQINLLALNAAIE
AARAGEHGRGFAVVADEVRNLAERTQKSLGEIEANTNILVQSINEMGESIKEQTTGITQINDAVAQIDHVTQENLKIAKD
SAAISDNVNKIANDILEDAR
>Tlp106_RM16712
ADESGKLQSAVKDLTDSSSSQASSLEETAAALEEITSSMQNVSHKTSEVIAQSEEIKNVTSIIGDIADQINLLALNAAIE
AARAGEHGRGFAVVADEVRNLAERTQKSLGEIEANTNILVQSINEMGESIKEQTTGITQINDAVAQIDHVTQENLKIAKD
SAAISDNVNKIANDILEDAR
>Tlp107_LMG11760
ASESGKLQSAVKNLTDSSSSQASSLEETAAALEEITSSMQNVSHKTSEVIAQSEEIKNVTSIIGDIADQINLLALNAAIE
AARAGEHGRGFAVVADEVRNLAERTQKSLGEIEANTNILVQSINEMGESIKEQTTGITQINDAVAQIDHVTQENLKIAND
SA
>Tlp108_LMG11760
ELLKQKAEALKQSMQELTNDATHQTSSLQESARALEQMNSAMSEISIKTQDVVKQSNDIKNVTTVISDIADQINLLALNA
AIEAARAGEHGRGFAVVADEVRNLAERTQKSLGEIEANTNILVQSINDMGEAIKEEADDISQINESVATIEKLTQQNSQT
AMQTNAIANEVDSLAQDM
>Tlp109_RM2100
EETAAALEEITSSMQNVSHKTSEVIAQSEEIKNVTSIIGDIADQINLLALNAAIEAARAGEHGRGFAVVADEVRNLAERT
QKSLGEIEANTNILVQSINEMGESIKEQTTGITQINDAVAQIDHVTQENLKIANDSAAISENVNKIAND
>Tlp110_RM2100
EETAAALEEITSSMQNVSHKTSEVIAQSEEIKNVTSIIGDIADQINLLALNAAIEAARAGEHGRGFAVVADEVRNLAERT
QKSLGEIEANTNILVQSINEMGESIKEQTTGITQINDAVAQIDHVTQENLKIANDSAAISENVNKIAND
>Tlp111_RM2100
EETAAALEEITSSMQNVSHKTSEVIAQSEEIKNVTSIIGDIADQINLLALNAAIEAARAGEHGRGFAVVADEVRNLAERT
QKSLGEIEANTNILVQSINEMGESIKEQTTGITQINDAVAQIDHVTQENLKIANDSAAISENVNKIANDI
>Tlp112_RM2100
EETAAALEEITSSMQNVSSKTSEVIAQSEEIKNVTSIIGDIADQINLLALNAAIEAARAGEHGRGFAVVADEVRNLAERT
QKSLGEIEANTNILVQSINEMGESIKEQTTGITQINDAVAQIDHVTQENLKIAKDSAAISENVNQIANDI
>Tlp113_RM2100
EETAAALEEITSSMQNVSHKTSEVIAQSEEIKNVTSIIGDIADQINLLALNAAIEAARAGEHGRGFAVVADEVRNLAERT
QKSLGEIEANTNILVQSINEMGESIKEQTTGITQINDAVAQIDHVTQENLKIANDSAIVADNVNKIASDI
>Tlp114_RM1607
ADESGKLQSAVKNLTDSSSSQASSLEETAAALEEITSSMQNVSHKTSEVIAQSEEIKNVTSIIGDIADQINLLALNAAIE
AARAGEHGRGFAVVADEVRNLAERTQKSLGEIEANTNILVQSINEMGESIKEQTTGITQINDAVAQIDHVTQENLKIAKD
SAIVADNVNKIANDILEDAR
>TLp115_NCTC11845
ADESGKLQSAVKDLTDSSSSQASSLEETAAALEEITSSMQNVSHKTSEVIAQSEEIKNVTSIIGDIADQINLLALNAAIE
AARAGEHGRGFAVVADEVRNLAERTQKSLGEIEANTNILVQSINEMGESIKEQTTGITQINDAVAQIDHVTQENLKIAKD
SATISDNVNKIANDILEDAR
>Tlp116_NCTC11845
ADESGKLQSAVKDLTDSSSSQASSLEETAAALEEITSSMQNVSHKTSEVIAQSEEIKNVTSIIGDIADQINLLALNAAIE
AARAGEHGRGFAVVADEVRNLAERTQKSLGEIEANTNILVQSINEMGESIKEQTTGITQINDAVAQIDHVTQENLKIAKD
SATISDNVNKIANDILEDAR
>Tlp117_NCTC11845
ADESGKLQSAVKDLTDSSSSQASSLEETAAALEEITSSMQNVSHKTSEVIAQSEEIKNVTSIIGDIADQINLLALNAAIE
AARAGEHGRGFAVVADEVRNLAERTQKSLGEIEANTNILVQSINEMGESIKEQTTGITQINDAVAQIDHVTQENLKIAKD
SATISDNVNKIANDILEDAR
>Tlp118_NCTC11845
ADESGKLQSAVKDLTDSSSSQASSLEETAAALEEITSSMQNVSHKTSEVIAQSEEIKNVTSIIGDIADQINLLALNAAIE
AARAGEHGRGFAVVADEVRNLAERTQKSLGEIEANTNILVQSINEMGESIKEQTTGITQINDAVAQIDHVTQENLKIAKD
SATISDNVNKIANDILEDAR
>Tlp119_NCTC11845
ADESGKLQSAVKDLTDSSSSQASSLEETAAALEEITSSMQNVSHKTSEVIAQSEEIKNVTSIIGDIADQINLLALNAAIE
AARAGEHGRGFAVVADEVRNLAERTQKSLGEIEANTNILVQSINEMGESIKEQTTGITQINDAVAQIDHVTQENLKIAKD
SATISDNVNKIANDILEDAR
>Tlp120_CCUG22395
ADESLQSAVKNLTDSSSSQASSLEETAAALEEITSSMQNVSHKTSEVIAQSEEIKNVTSIIGDIADQINLLALNAAIEAA
RAGEHGKGRGFAVVADEVRNLAERTQKSLGEIEANTNILVQSINEMGESIKEQTTGITQINDAVAQIDHVTQENLKIAND
SAIVADNVNKIASDI
>Tlp121_CCUG22395
ADESGKLQSAVKNLTDSSSSQASSLEETAAALEEITSSMQNVSHKTSEVIAQSEEIKNVTSIIGDIADQINLLALNAAIE
AARAGEHGRGFAVVADEVRNLAERTQKSLGEIEANTNILVQSINEMGESIKEQTTGITQINDAVAQIDHVTQENLKIAKD
SAAISDNVNKIANDILEDAR
>Tlp122_CCUG22395
QLIELKNVLNEMLNVLEQKVGSNMNEINRVFDSYKALDFTTEVKNAKGGVEVTANVLGQEIVAMLRQSSEFASLLADESG
KLQSAVKNLTDSSSSQASSLEETAAALEEITSSMQNVSHKTSEVIAQSEEIKNVTSIIGDIADQINLLALNAAIEAARAG
EHGRGFAVVADEVRNLAERTQKSLGEIEANTNILVQSINEMGESIKEQTTGITQINDAVAQIDHVTQENLKIANDSAIVA
DNVNQIANDILEDAR
>Tlp123_RM2100
EETAAALEEITSSMQNVSHKTSEVIAQSEEIKNVTSIIGDIADQINLLALNAAIEAARAGEHGRGFAVVADEVRNLAERT
QKSLGEIEANTNILVQSINEMGESIKEQTTGITQINDAVAQIDHVTQENLKIANDSAAISENVNKIAND
>Tlp200_NCTC13004
ADELKGFVASLNEGAKSQSESLQESAAAVEEMSSSMNSINDRASEVIKQSEDIKNIITIIRDIADQTNLLALNAAIEAAR
AGEHGRGFAVVADEVRKLAERTQKSLGEIEANVNILSQSINEMSQSISEQTTAINQINEAIVNVDGLTRQNRQIAQDSNI
VANEVDSI
>Tlp201_NCTC13004
TNLLGDEVTKMLKANLEQANNLQNKADELKGFVASLNEGAKSQSESLQESAAAVEEMSSSMNSINDRASEVIKQSEDIKN
IITIIRDIADQTNLLALNAAIEAARAGEHGRGFAVVADEVRKLAERTQKSLGEIEANVNILSQSINEMSQSISE.TTAIN
QINEAIVNVDGLTRQNRQIAQDSNIVANEVDSI
>Tlp300_ATCC51209
ANESSKLQNAVQNLTTSSNSQAASLEETAAALEEITSSMQNVSQKTSDVITQSEEIKNVTSIIGDIADQINLLALNAAIE
AARAGEHGRGFAVVADEVRKLAERTQKSLSEIEANTNLLVQSINDMAESIKEQTAGITQINESVAQIDQTTKDNVEIANE
SAIISNNVSDIANNILE
>Tlp301_ATCC51209
ANESSKLQNAVQNLTTSSNSQAASLEETAAALEEITSSMQNVSQKTSDVITQSEEIKNVTSIIGDIADQINLLALNAAIE
AARAGEHGRGFAVVADEVRKLAERTQKSLSEIEANTNLLVQSINDMAESIKEQTAGITQINESVAQIDQTTKDNVEIANE
SAIISNNVSDIANNILE
>Tlp302_ATCC51209
ANESSKLQNAVQNLTTSSNSQAASLEETAAALEEITSSMQNVSQKTSDVITQSEEIKNVTSIIGDIADQINLLALNAAIE
AARAGEHGRGFAVVADEVRKLAERTQKSLSEIEANTNLLVQSINDMAESIKEQTAGITQINESVAQIDQTTKDNVEIANE
SAIISNNVSDIANNILE
>Tlp303_ATCC51209
ANESSKLQNAVQNLTTSSNSQAASLEETAAALEEITSSMQNVSQKTSDVITQSEEIKNVTSIIGDIADQINLLALNAAIE
AARAGEHGRGFAVVADEVRKLAERTQKSLSEIEANTNLLVQSINDMAESIKEQTAGITQINESVAQIDQTTKDNVEIANE
SAIISNNVSDIANNILE
>Tlp304_ATCC51209
ANESSKLQNAVQNLTTSSNSQAASLEETAAALEEITSSMQNVSQKTSDVITQSEEIKNVTSIIGDIADQINLLALNAAIE
AARAGEHGRGFAVVADEVRKLAERTQKSLSEIEANTNLLVQSINDMAESIKEQTAGITQINESVAQIDQTTKDNVEIANE
SAIISNNVSDIANNILE
>tlp400_cfvi03/293
LNDSARSQANSLQESAAAVEEMSSSMSSINERAGEVIKQSEDIKNIITIIRDIADQTNLLALNAAIEAARAGEHGRGFAV
VADEVRQLAERTGKSLAEIEANVNILSQGINEMSQSINEQTEAINQINEAVANVDEQTKQNLAIASNTDRVTIEVETIAN
EV
>Tlp401_04/554
GDVIKQSEDIKSIITIIRDIADQTNLLALNAAIEAARAGEHGRGFAVVADEVRQLAERTGKSLAEIEANVNILSQGINEM
SQSINEQTEAINQINEAVATVDEQTKQNVTIAQNSNKITNEVESIANIIVDEVKK
>tlp402_cfvi03/293
GEVIKQSEDIKNIITIIRDIADQTNLLALNAAIEAARAGEHGRGFAVVADEVRQLAERTGKSLAEIEANVNILSQGINEM
SQSINEQTEAINQINEAVATVDEQTKQNVTIAQNSNKITNEVESIANE
>tlp403_cfvi03/293
SQASSLGESAAAIEEMSNSMTSINERTMEVIKQSEDIKSIITIIRDIADQTNLLALNAAIEAARAGDHGRGF
AVVADEVRKLAERTGKSLGEIEANVNILSQSINDMSQSIKEQTETMNQINQSVANVDELTKQNVDIVNDTNKISIEVENI
ANSI
>Tlp404_84-112
DLAEQSKELRESMQKLTDGSRTQAHSLEQSAAAVEQISCSMQSISDRTVETTKQAEDIKNIVGVIKDIADQTNLLALNAA
IEAARAGEHGRGFAVVADEVRKLAERTNNSLGEIEVNVNILVQSVNDMSESIKEQTIGLGQINESIAQLESVTQTNVGIA
NTTNDI
>Tlp405_04/554
GDVIKQSEDIKSIITIIRDIADQTNLLALNAAIEAARAGEHGRGFAVVADEVRQLAERTGKSLAEIEANVNILSQGINEM
SQSINEQTEAINQINEAVATVDEQTKQNVTIAQNSNKITNEVESIAN
>Tlp406_pet-3
QANNLKEKANNLKEYVTTLNDSARSQANSLQESAAAVEEMSSSMSSINERAGEVIKQSEDIKNIITIIRDIADQTNLLAL
NAAIEAARAGDHGRGFAVVADEVRQLAERTQKSLGEIEANVNILSQSINEMSQSISEQTEAINQINEAVANVDEQTKQNL
AIASNTDRVTLEVETIANEVVSEV
>Tlp407_03-427
GDVIKQSEDIKSIITIIRDIADQTNLLALNAAIEAARAGEHGRGFAVVADEVRQLAERTGKSLAEIEANVNILSQGINEM
SQSINEQTEAINQINEAVATVDEQTKQNVAIAQNSNKITNEVESIAN
>Tlp408_04/554
LNDSARSQANSLQESAAAVEEMSSSMSSINERAGEVIKQSEDIKNIITIIRDIADQTNLLALNAAIEAARAGDHGRGFAV
VADEVRQLAERTQKSLGEIEANVNILSQSINEMSQSISEQTEAINQINEAVANVDEQTKQNLAIASNTDRVTIEVETIA
>Tlp409_04/554
GEVIKQSEDIKNIITIIRDIADQTNLLALNAAIEAARAGDHGRGFAVVADEVRQLAERTQKSLGEIEANVNILSQSINEM
SQSISEQTEAINQINEAVANVDEQTKQNLAIASNTDRVTIEVETIANEVVSEVKR
>Tlp500_P2CDO4
AVEQMSSSMNAISQKTADVIRQSDEIKNIITIIRDIADQTNLLALNAAIEAARAGEHGRGFAVVADEVRKLAERTQKSLG
EIEANTNVLAQSINEMSESIKEQSEGINMINQSVAQIDNLTKENVVIANQANEVTSEVDEMAKAIVEEV
>Tlp501_P2CDO4
LEEKATTLASAMKELTQGASTQASSLQESAAAVEQMSSSMNAISQKTADVIRQSDEIKNIITIIRDIADQTNLLALNAAI
EAARAGEHGRGFAVVADEVRKLAERTQKSLGEIEANTNVLAQSINEMSESIKEQSEGINMINQSVAQIDHLTKENVVIAN
RANEVTSDVDNMA
>Tlp502_P2CDO4
AAAVEQMSSSMNAISQKTADVIRQSDEIKNIITIIRDIADQTNLLALNAAIEAARAGEHGRGFAVVADEVRKLAERTQKS
LGEIEANTNVLAQSINEMSESIKEQSEGINMINQSVAQIDHLTKENVVIANQANEVTSEVDEMAKAIVEDV
>Tlp503_P2CDO4
LEEKATTLASAMKELTQGASTQASSLQESAAAVEQMSSSMNAISQKTADVIRQSDEIKNIITIIRDIADQTNLLALNAAI
EAARAGEHGRGFAVVADEVRKLAERTQKSLGEIEANTNVLAQSINEMSESIKEQSEGINMINQSVAQIDHLTKENVVIAN
RANEVTSDVDNMA
>Tlp504_P2CDO4
AVEQMSSSMNAISQKTADVIRQSDEIKNIITIIRDIADQTNLLALNAAIEAARAGEHGRGFAVVADEVRKLAERTQKSLG
EIEANTNVLAQSINEMSESIKEQSEGINMINQSVAQIDNLTKENVVIANQANEVTSEVDEMAKAIVED
>Tlp505_P2CDO4
AVEQMSSSMNAISQKTADVIRQSDEIKNIITIIRDIADQTNLLALNAAIEAARAGEHGRGFAVVADEVRKLAERTQKSLG
EIEANTNVLAQSINEMSESIKEQSEGINMINQSVAQIDHLTKENVVIANQANEVTSEVDEMAKAIVEDV
>Tlp506_P2CDO4
QNLEEKATMLAESMRNLTDGASKQADSIQESAAAVEQMSSSMNAISQKTGDVIRQSEEIKNIIVIIRDIADQTNLLALNA
AIEAARAGEHGRGFAVVADEVRKLAERTQKSLGEIEANTNVLTQSINEMSESIKEQAEGINMINRSVAQIDNVTKENRSV
VSNTNDVTSEID
>Tlp507_ATCC33237
ESLEAKAKILAESMKSLTDGAHKQADSIQESAAAIEEMSSSMNAISQKASDVTRQSEEIKNIIVIIRDIADQTNLLALNA
AIEAARAGEHGRGFAVVADEVRKLAERTQKSLGEIEANANVLAQSINEMSESIREQSEGINMINQSVSQIDSITKQNINI
VGTTNEITDQIDDMAKTI
>Tlp508_ATCC33237
LEEKAKNLDASMKQVTQGASTQANSLQESAAAIEQMSSSMSAISQKTVDVIKQSEEIKNIIVIIRDIADQTNLLALNAAI
EAARAGEHGRGFAVVADEVRKLAERTQKSLGEIETNANILTQSINEMSESIREQSEGINMINQSVSQIDSITKQNVDIVS
STNEITAQIDEMAKT
>Tlp600_LMG24591
ADELKESMQKLTDGSKAQANSLEQSAAAVEEISSSMQNISGKTEDVARQADDIKSIVEVIKDIADQTNLLALNAAIEAAR
AGEHGRGFAVVADEVRQLAERTGKSLSEIEANINLLVQSVNEVSESIREQTAGVTQINESIAELESVTRENVSVANDTNS
ITEEVNTIASDILTDV
>Tlp601_LMG24591
SKSQASSLEESAAALEEITSSMQNVSSKTTDVIAQSEEIKSITNIIGDIAEQINLLALNAAIEAARAGEHGRGFAVVADE
VRQLAEKTQKSLSEIEANINLLVQSINDMAESIKEQTTGITQINDAVAQIESVTRDNVRIA
>Tlp602_LMG24591
SKSQASSLEESAAALEEITSSMQNVSSKTTDVIAQSEEIKSITNIIGDIAEQINLLALNAAIEAARA
GEHGRGFAVVADEVRQLKLEKTQKSLSEIEANINLLVQSINDMAESIKEQTTGITQINDAVAQIESVTRDNVRIA
>Tlp603_LMG24591
ADELKESMQKLTDGSKAQANSLEQSAAAVEEISSSMQNISGKTEDVARQADDIKSIVEVIKDIADQTNLLALNAAIEAAR
AGEHGRGFAVVADEVRQLAERTGKSLSEIEANINLLVQSVNEVSESIREQTAGVTQINESIAELESVTRENVSVANDTNS
ITEEVNTIASDILTDV
