# Supplementary material for: Diversity of transducer-like proteins (Tlps) in Campylobacter
Source: PLoS One. 2019 Mar 25;14(3):e0214228. doi: 10.1371/journal.pone.0214228 (PMC6433261; doi:10.1371/journal.pone.0214228)
Supplement: S4 FASTA — (FASTA) [file pone.0214228.s004.fasta]

>NCTC11168_Tlp1
MFKSLNIGLKLIFSVAAVVVIGLVILISLITKQVSQNITKNTEDILASITKEYATQTQGIFGEMIALNKSISGTLTEMFR
STSKEDLDIDNITNIITNTFDNSAYSNFTYLYLIDPPEYFKEESKFFNTQSGKFVMLYADEEKDNKGGIKAIQASDEIAN
LQVVQDILKKAKYGENKVYIGRPIKMNLEGQDFDAVNVAIPIFDRKNQVVGVIGMTLDFSDIATYLLDPKGQKYDGELRV
LLNSDGFMAIHPNKNLVLKNLKDINPNKGAQETYKAISEGKNGVFNYIASDGDDSYAAINSFKVQDSSWAVLVTAPKYSV
FKPLKKLQLIILGASFIFIFVVLGVVYYCVRKIVASRLPVILSSLESFFRFLNHEKIEPKAIEIRANDELGAMGRIINEN
IEKIQISLEQDQNAVDESVQTAREIEKGNLTARITKNPINPQLVELKDVLNRMLDVLQSKIGSNMNEINRVFDSYKALDF
STEVFNAKGEVEITTNILGKEIKKMLLASSNFAKDLANQSEELKNSMQKLADGSNAQASSLEQSAAAVEEINSSMQNVSG
KTVEVASQADDIKNIVNVIKDIAEQTNLLALNAAIEAARAGEHGRGFAVVADEVRQLAERTGKSLSEIEANINILVQSVN
EVAESVKEQTAGITQINDAIAQLETVTKENVEVANVTNNITNEVNQIAAAILEDVNKKRF
>00-2425_Tlp1
MFKSLNIGLKLIFSVAAVVVIGLVILISLITKQVSQNITKNTEDILASITKEYATQTQGIFGEMIALNKSISGTLTEMFR
STSKEDLDIDNITNIITNTFDNSAYSNFTYLYLIDPPEYFKEESKFFNTQSGKFVMLYADEEKDNKGGIKAIQASDEIAN
LQVVQDILKKAKYGENKVYIGRPIKMNLEGQDFDAVNVAIPIFDRKNQVVGVIGMTLDFSDIATYLLDPKGQKYDGELRV
LLNSDGFMAIHPNKNLVLKNLKDINPNKGAQETYKAISEGKNGVFNYIASDGDDSYAAINSFKVQDSSWAVLVTAPKYSV
FKPLKKLQLIILGASFIFIFVVLGVVYYCVRKIVASRLPVILSSLESFFRFLNHEKIEPKAIEIRANDELGAMGRIINEN
IEKIQISLEQDQNAVDESVQTAREIEKGNLTARITKNPINPQLVELKDVLNRMLDVLQSKIGSNMNEINRVFDSYKALDF
STEVFNAKGEVEITTNILGKEIKKMLLASSNFAKDLANQSEELKNSMQKLADGSNAQASSLEQSAAAVEEINSSMQNVSG
KTVEVASQADDIKNIVNVIKDIAEQTNLLALNAAIEAARAGEHGRGFAVVADEVRQLAERTGKSLSEIEANINILVQSVN
EVAESVKEQTAGITQINDAIAQLETVTKENVEVANVTNNITNEVNQIAAAILEDVNKKRF
>81-176_Tlp1
MFKSLNIGLKLIFSVAAVVVIGLVILISLITKQVSQNITKNTEDILASITKEYATQTQGIFGEMIALNKSISGTLTEMFR
STSKEDLDIDNITNIITNTFDNSAYSNFTYLYLIDPPEYFKEESKFFNTQSGKFVMLYADEEKDNKGGIKAIQASDEIAN
LQVVQDILKKAKYGENKVYIGRPIKMNLEGQDFDAVNVAMPIFDRKNQVVGVIGMTLDFSDIATYLLDPKGQKYDGELRV
LLNSDGLMAIHPNKNLVLKNLKDVNPNKGAQETYKAISEGKNGVFDYIASDGDDSYAAINSFKVQDSSWAVLVTAPKYSV
FKPLKKLQLIILGASFIFIFVVLGVVYYCVRKIVASRLPVILSSLESFFRFLNHEKIEPKAIEIRANDELGAMGRIINEN
IEKIQISLEQDQNAVDESVQTAREIEKGNLTARITKNPINPQLVELKNVLNRMLDVLQSKIGSNMNEINRVFDSYKALDF
STEVFNAKGEVEITTNILGKEIKKMLLASSNFAKDLANQSEELKNSMQKLADGSNAQASSLEQSAAAVEEINSSMQNVSG
KTVEVASQADDIKNIVNVIKDIAEQTNLLALNAAIEAARAGEHGRGFAVVADEVRQLAERTGKSLSEIEANINILVQSVN
EVAESVKEQTAGITQINDAIAQLETVTKENVEVANVTNNITNEVNQIAAAILEDVSKKRF
>4031_Tlp1
MFKSLNIGLKLIFSVATVVVIGLVILISLITKQVSQNITKNTEDILASITKEYATQTQGIFGEMIALNKSISGTLTEMFR
STSKEDLDIDNITNIITNTFDNSAYSNFTYLYLIDPPEYFKEESKFFNTQSGKFVMLYADEEKDNKGGIKAIQASDEIAN
LQVVQDILKKAKYGENKVYIGRPIKMNLEGQDFDAVNVAMPIFDRKNQVVGVIGMTLDFSAIATYLLDPKSQKYNGELRI
LLNSDGLVAIHPNKNLVLKNLKDVNPNKGAQETYKAMSEGKNGVFNYIAFDGDDSYAAINSFKVQDSSWTVLVTAPKYSV
FEPLKKLQLIIIGASFIFIFVVLGVVYYCVRKIVASRLPVILSSLESFFRFLNHEKIEPKAIEIRANDELGAMGRIINEN
IEKIQISLEQDQNAVDESVQTAREIEKGNLTARITKNPINPQLVELKNVLNRMLDVLQSKIGSNMNEINRVFDSYKALDF
STEVLDAKGEVEITTNILGKEIKKMLVASSNFAKDLANQSEELKNSMQKLADGSNAQASSLEQSAAAVEEINSSMQNVSG
KTVEVASQADDIKNIVNVIKDIAEQTNLLALNAAIEAARAGEHGRGFAVVADEVRQLAERTGKSLSEIEANINILVQSVN
EVAESVKEQTAGITQINDAIAQLETVTKENVEVANVTNNITNEVNQIAAAILEDVDKKRF
>32488_Tlp1
MFKSLNIGLKLIFSVAAVVVIGLVILISLITKQVSQNITKNTEDILASITKEYATQTQGIFGEMIALNKSISGTLTEMFR
STSKEDLDIDNITNIITNTFDNSAYSNFTYLYLIDPPEYFKEESKFFNTQSGKFVMLYADEEKDNKGGIKAIQASDEIAN
LQVVQDILKKAKYGENKVYIGHPIKMNLEGQDFDAVNVAMPIFDRKNQVVGVIGMTLDFSDIATYLLDPKGQKYDGELRV
LLNSDGFMAIHPNKNLVLKNLKDINPNKGAQETYKAISEGKNGVFNYIASDGDDSYAAINSFKVQDSSWAVLVTAPKYSV
FKPLKKLQLIILGASFIFIFVVLGVVYYCVRKIVASRLPVILSSLESFFRFLNHEKIEPKAIEIRANDELGAMGRIINEN
IEKIQISLEQDQNAVDESVQTAREIEKGDLTARITKNPINPQLVELKNVLNRMLDVLQSKIGSNMNEINRVFDSYKALDF
STEVFNAKGEVEITTNILGKEIKKMLLASSNFAKDLANQSEELKNSMQKLADGSNAQASSLEQSAAAVEEINSSMQNVSG
KTVEVASQADDIKNIVNVIKDIAEQTNLLALNAAIEAARAGEHGRGFAVVADEVRQLAERTGKSLSEIEANINILVQSVN
EVAESVKEQTAGITQINDAIAQLETVTKENVEVANVTNNITNEVNQIAAAILEDVNKKRF
>81116_Tlp1
MFKSLNIGLKLIFSVATVVVIGLVILISLITKQVSQNITKNTEDILASITKEYATQTQGIFGEMIALNKSISGTLTEMFR
STSKEDLDIDNITNIITNTFDNSAYSNFTYLYLIDPPEYFKEESKFFNTQSGKFVMLYADEEKDNKGGIKAIQASDEIAN
LQVVQDILKKAKYGENKVYIGRPIKMNLEGQDFDAVNVAMPIFDRKNQVVGVIGMTLDFSAIATYLLDPKSQKYNGELRI
LLNSDGLVAIHPNKNLVLKNLKDVNPNKGAQETYKAMSEGKNGVFNYIAFDGDDSYAAINSFKVQDSSWTVLVTAPKYSV
FEPLKKLQLIIIGASFIFIFVVLGVVYYCVRKIVASRLPVILSSLESFFRFLNHEKIEPKAIEIRANDELGAMGRIINEN
IEKIQISLEQDQNAVDESVQTAREIEKGNLTARITKNPINPQLVELKNVLNRMLDVLQSKIGSNMNEINRVFDSYKALDF
STEVLDAKGEVEITTNILGKEIKKMLVASSNFAKDLANQSEELKNSMQKLADGSNAQASSLEQSAAAVEEINSSMQNVSG
KTVEVASQADDIKNIVNVIKDIAEQTNLLALNAAIEAARAGEHGRGFAVVADEVRQLAERTGKSLSEIEANINILVQSVN
EVAESVKEQTAGITQINDAIAQLETVTKENVEVANVTNNITNEVNQIAAAILEDVDKKRF
>35925B2_Tlp1
MFKSLNIGLKLIFSVATVVVIGLVILISLITKQVSQNITKNTEDILASITKEYATQTQGIFGEMIALNKSISGTLTEMFR
STSKEDLDIDNITNIITNTFDNSAYSNFTYLYLIDPPEYFKEESKFFNTQSGKFVMLYADEEKDNKGGIKAIQASDEIAN
LQVVQDILKKAKYGENKVYIGRPIKMNLEGQDFDAVNVAMPIFDRKNQVVGVIGMTLDFSAIATYLLDPKSQKYNGELRI
LLNSDGLVAIHPNKNLVLKNLKDVNPNKGAQETYKAMSEGKNGVFNYIAFDGDDSYAAINSFKVQDSSWTVLVTAPKYSV
FEPLKKLQLIIIGASFIFIFVVLGVVYYCVRKIVASRLPVILSSLESFFRFLNHEKIEPKAIEIRANDELGAMGRIINEN
IEKIQISLEQDQNAVDESVQTAREIEKGNLTARITKNPINPQLVELKNVLNRMLDVLQSKIGSNMNEINRVFDSYKALDF
STEVLDAKGEVEITTNILGKEIKKMLVASSNFAKDLANQSEELKNSMQKLADGSNAQASSLEQSAAAVEEINSSMQNVSG
KTVEVASQADDIKNIVNVIKDIAEQTNLLALNAAIEAARAGEHGRGFAVVADEVRQLAERTGKSLSEIEANINILVQSVN
EVAESVKEQTAGITQINDAIAQLETVTKENVEVANVTNNITNEVNQIAAAILEDVDKKRF
>CG8421_Tlp1
MFKSLNIGLKLIFSVAAVVVIGLVILISLITKQVSQNITKNTEDILASITKEYATQTQGIFGEMIALNKSISGTLTEMFR
STSKEDLDIDNITNIITNTFDNSAYSNFTYLYLIDPPEYFKEESKFFNTQSGKFVMLYADEEKDNKGGIKAIQASDEIAN
LQVVQDILKKAKYGENKVYIGRPIKMNLEGQDFDAVNVAMPIFDRKNQVVGVIGMTLDFSDIATYLLDPKGQKYDGELRV
LLNSDGFMAIHPNKNLVLKNLKDINPNKGAQETYKAISEGKNGVFNYIASDGDDSYAAINSFKVQDSSWAVLVTAPKYSV
FKPLKKLQLIILGASFIFIFVVLGVVYYCVRKIVASRLPVILSSLESFFRFLNHEKIEPKAIEIRANDELGAMGRIINEN
IEKIQISLEQDQNAVDESVQTAREIEKGNLTARITKNPINPQLVELKNVLNRMLDVLQSKIGSNMNEINRVFDSYKALDF
STEVFNAKGEVEITTNILGKEIKKMLLASSNFAKDLANQSKELKNSMQKLADGSNAQASSLEQSAAAVEEINSSMQNVSG
KTVEVASQADDIKNIVNVIKDIAEQTNLLALNAAIEAARAGEHGRGFAVVADEVRQLAERTGKSLSEIEANINILVQSVN
EVAESVKEQTAGITQINDAIAQLETVTKENVEVANVTNNITNEVNQIAAAILEDVNKKRF
>CJM1cam_Tlp1
MFKSLNIGLKLIFSVAAVVVIGLVILISLITKQVSQNITKNTEDILASITKEYATQTQGIFGEMIALNKSISGTLTEMFR
STSKEDLDIDNITNIITNTFDNSAYSNFTYLYLIDPPEYFKEESKFFNTQSGKFVMLYADEEKDNKGGIKAIQASDEIAN
LQVVQDILKKAKYGENKVYIGRPIKMNLEGQDFDAVNVAMPIFDRKNQVVGVIGMTLDFSDIATYLLDPKGQKYDGELRV
LLNSDGFMAIHPNKNLVLKNLKDINPNKGAQETYKAISEGKNGVFNYIASDGDDSYAAINSFKVQDSSWAVLVTAPKYSV
FKPLKKLQLIILGASFIFIFVVLGVVYYCVRKIVASRLPVILSSLESFFRFLNHEKIEPKAIEIRANDELGAMGRIINEN
IEKIQISLEQDQNAVDESVQTAREIEKGNLTARITKNPINPQLVELKNVLNRMLDVLQSKIGSNMNEINRVFDSYKALDF
STEVFNAKGEVEITTNILGKEIKKMLLASSNFAKDLANQSKELKNSMQKLADGSNAQASSLEQSAAAVEEINSSMQNVSG
KTVEVASQADDIKNIVNVIKDIAEQTNLLALNAAIEAARAGEHGRGFAVVADEVRQLAERTGKSLSEIEANINILVQSVN
EVAESVKEQTAGITQINDAIAQLETVTKENVEVANVTNNITNEVNQIAAAILEDVNKKRF
>F38011_Tlp1
MFKSLNIGLKLIFSVAAVVVIGLVILISLITKQVSQNITKNTEDILASITKEYATQTQGIFGEMIALNKSISGTLTEMFR
STSKEDLDIDNITNIITNTFDNSVYSNFTYLYLIDPPEYFKEESKFFNTQSGKFVMLYADEEKDNKGGIKAIQASDEIAN
LQVVQDILKKAKYGENKVYIGRPIKMNLEGQDFDAVNVAMPIFDRKNQVVGVIGMTLDFSDIATYLLDPKGQKYDGELRV
LLNSDGFMAIHPNKNLVLKNLKDINPNKGAQETYKAISEGKNGVFNYIASDGDDSYAAINSFKVQDSSWAVLVTAPKYSV
FKPLKKLQLIILGASFIFIFVVLGVVYYCVRKIVASRLPVILSSLESFFRFLNHEKIEPKAIEIRANDELGAMGRIINEN
IEKIQISLEQDQNAVDESVQTAREIEKGNLTARITKNPINPQLVELKNVLNRMLDVLQSKIGSNMNEINRVFDSYKALDF
STEVFNAKGEVEITTNILGKEIKKMLLASSNFAKDLANQSEELKNSMQKLADGSNAQASSLEQSAAAVEEINSSMQNVSG
KTVEVASQADDIKNIVNVIKDIAEQTNLLALNAAIEAARAGEHGRGFVVVADEVRQLAERTGKSLSEIEANINILVQSVN
EVAESVKEQTAGITQINDAIAQLETVTKENVEVANVTNNITNEVNQIAAAILEDVDKKRF
>IA3902_Tlp1
MFKSLNIGLKLIFSVAAVVVIGLVILISLITKQVSQNITKNTEDILASITKEYATQTQGIFGEMIALNKSISGTLTEMFR
STSKEDLDIDNITNIITNTFDNSAYSNFTYLYLIDPPEYFKEESKFFNTQSGKFVMLYADEEKDNKGGIKAIQASDEIAN
LQVVQDILKKAKYGENKVYIGRPIKMNLEGQDFDAVNVAIPIFDRKNQVVGVIGMTLDFSDIATYLLDPKGQKYDGELRV
LLNSDGFMAIHPNKNLVLKNLKDINPNKGAQETYKAISEGKNGVFNYIASDGDDSYAAINSFKVQDSSWAVLVTAPKYSV
FKPLKKLQLIILGASFIFIFVVLGVVYYCVRKIVASRLPVILSSLESFFRFLNHEKIEPKAIEIRANDELGAMGRIINEN
IEKIQISLEQDQNAVDESVQTAREIEKGNLTARITKNPINPQLVELKDVLNRMLDVLQSKIGSNMNEINRVFDSYKALDF
STEVFNAKGEVEITTNILGKEIKKMLLASSNFAKDLANQSEELKNSMQKLADGSNAQASSLEQSAAAVEEINSSMQNVSG
KTVEVASQADDIKNIVNVIKDIAEQTNLLALNAAIEAARAGEHGRGFAVVADEVRQLAERTGKSLSEIEANINILVQSVN
EVAESVKEQTAGITQINDAIAQLETVTKENVEVANVTNNITNEVNQIAAAILEDVNKKRF
>ICDCCJ07001_Tlp1
MFKSLNIGLKLIFSVAAVVVIGLVILISLITKQVSQNITKNTEDILASITKEYATQTQGIFGEMIALNKSISGTLTEMFR
STSKEDLDIDNITNIITNTFDNSAYSNFTYLYLIDPPEYFKEESKFFNTQSGKFVMLYADEEKDNKGGIKAIQASDEIAN
LQVVQDILKKAKYGENKVYIGRPIKMNLEGQDFDAVNVAMPIFDRKNQVVGVIGMTLDFSDIATYLLDPKGQKYDGELRV
LLNSDGFMAIHPNKNLVLKNLKDINPNKGAQETYKAISEGKNGVFNYIASDGDDSYAAINSFKVQDSSWAVLVTTPKYSV
FKPLKKLQLIILGASFIFIFVVLGVVYYCVRKIVASRLPVILSSLESFFRFLNHEKIEPKAIEIRANDELGAMGRIINEN
IEKIQISLEQDQNAVDESVQTAREIEKGNLTARITKNPINPQLVELKDVLNRMLDVLQSKIGSNMNEINRVFDSYKALDF
STEVFNAKGEVEITTNILGKEIKKMLLASSNFAKDLANQSEELKNSMQKLADGSNAQASSLEQSAAAVEEINSSMQNVSG
KTVEVASQADDIKNIVNVIKDIAEQTNLLALNAAIEAARAGEHGRGFAVVADEVRQLAERTGKSLSEIEANINILVQSVN
EVAESVKEQTAGITQINDAIAQLETVTKENVEVANVTNNITNEVNQIAAAILEDVNKKRF
>M1_Tlp1
MFKSLNIGLKLIFSVATVVVIGLVILISLITKQVSQNITKNTEDILASITKEYATQTQGIFGEMIALNKSISGTLTEMFR
STSKEDLDIDNITNIITNTFDNSAYSNFTYLYLIDPPEYFKEESKFFNTQSGKFVMLYADEEKDNKGGIKAIQASDEIAN
LQVVQDILKKAKYGENKVYIGRPIKMNLEGQDFDAVNVAMPIFDRKNQVVGVIGMTLDFSAIATYLLDPKSQKYNGELRI
LLNSDGLVAIHPNKNLVLKNLKDVNPNKGAQETYKAMSEGKNGVFNYIAFDGDDSYAAINSFKVQDSSWTVLVTAPKYSV
FEPLKKLQLIIIGASFIFIFVVLGVVYYCVRKIVASRLPVILSSLESFFRFLNHEKIEPKAIEIRANDELGAMGRIINEN
IEKIQISLEQDQNAVDESVQTAREIEKGNLTARITKNPINPQLVELKNVLNRMLDVLQSKIGSNMNEINRVFDSYKALDF
STEVLDAKGEVEITTNILGKEIKKMLVASSNFAKDLANQSEELKNSMQKLADGSNAQASSLEQSAAAVEEINSSMQNVSG
KTVEVASQADDIKNIVNVIKDIAEQTNLLALNAAIEAARAGEHGRGFAVVADEVRQLAERTGKSLSEIEANINILVQSVN
EVAESVKEQTAGITQINDAIAQLETVTKENVEVANVTNNITNEVNQIAAAILEDVDKKRF
>PT14_Tlp1
MFKSLNIGLKLIFSVATVVVIGLVILISLITKQVSQNITKNTEDILASITKEYATQTQGIFGEMIALNKSISGTLTEMFR
STSKEDLDIDNITNIITNTFDNSAYSNFTYLYLIDPPEYFKEESKFFNTQSGKFVMLYADEEKDNKGGIKAIQASDEIAN
LQVVQDILKKAKYGENKVYIGRPIKMNLEGQDFDAVNVAMPIFDRKNQVVGVIGMTLDFSAIATYLLDPKSQKYNGELRI
LLNSDGLVAIHPNKNLVLKNLKDVNPNKGAQETYKAMSEGKNGVFNYIAFDGDDSYAAINSFKVQDSSWTVLVTAPKYSV
FEPLKKLQLIIIGASFIFIFVVLGVVYYCVRKIVASRLPVILSSLESFFRFLNHEKIEPKAIEIRANDELGAMGRIINEN
IEKIQISLEQDQNAVDESVQTAREIEKGNLTARITKNPINPQLVELKNVLNRMLDVLQSKIGSNMNEINRVFDSYKALDF
STEVLDAKGEVEITTNILGKEIKKMLVASSNFAKDLANQSEELKNSMQKLADGSNAQASSLEQSAAAVEEINSSMQNVSG
KTVEVASQADDIKNIVNVIKDIAEQTNLLALNAAIEAARAGEHGRGFAVVADEVRQLAERTGKSLSEIEANINILVQSVN
EVAESVKEQTAGITQINDAIAQLETVTKENVEVANVTNNITNEVNQIAAAILEDVDKKRF
>R14_Tlp1
MFKSLNIGLKLIFSVAAVVVIGLVILISLITKQVSQNITKNTEDILASITKEYATQTQGIFGEMIALNKSISGTLTEMFR
STSKEDLDIDNITNIITNTFDNSAYSNFTYLYLIDPPEYFKEESKFFNTQSGKFVMLYADEEKDNKGGIKAIQASDEIAN
LQVVQDILKKAKYGENKVYIGRPIKMNLEGQDFDAVNVAMPIFDRKNQVVGVIGMTLDFSDIATYLLDPKGQKYDGELRV
LLNSDGFMAIHPNKNLVLKNLKDINPNKGAQETYKAISEGKNGVFNYIASDGDDSYAAINSFKVQDSSWAVLVTAPKYSV
FKPLKKLQLIILGASFIFIFVVLGVVYYCVRKIVASRLPVILSSLESFFRFLNHEKIEPKAIEIRANDELGAMGRIINEN
IEKIQISLEQDQNAVDESVQTAREIEKGNLTARITKNPINPQLVELKNVLNRMLDVLQSKIGSNMNEINRVFDSYKALDF
STEVFNAKGEVEITTNILGKEIKKMLLASSNFAKDLANQSKELKNSMQKLADGSNAQASSLEQSAAAVEEINSSMQNVSG
KTVEVASQADDIKNIVNVIKDIAEQTNLLALNAAIEAARAGEHGRGFAVVADEVRQLAERTGKSLSEIEANINILVQSVN
EVAESVKEQTAGITQINDAIAQLETVTKENVEVANVTNNITNEVNQIAAAILEDVNKKRF
>RM1221_Tlp1
MFKSLNIGLKLIFSVAAVVVIGLVILISLITKQVSQNITKNTEDILASITKEYATQTQGIFGEMIALNKSISGTLTEMFR
STSKEDLDIDNITNIITNTFDNSAYSNFTYLYLIDPPEYFKEESKFFNTQSGKFVMLYADEEKDNKGGIKAIQASDEIAN
LQVVQDILKKAKYGENKVYIGRPIKMNLEGQDFDAVNVAMPIFDRKNQVVGVIGMTLDFSDIATYLLDPKGQKYDGELRV
LLNSDGFMAIHPNKNLVLKNLKDINPNKGAQETYKAISEGKNGVFNYIASDGDDSYAAINSFKVQDSSWAVLVTAPKYSV
FKPLKKLQLIILGASFIFIFVVLGVVYYCVRKIVASRLPVILSSLESFFRFLNHEKIEPKAIEIRANDELGAMGRIINEN
IEKIQISLEQDQNAVDESVQTAREIEKGNLTARITKNPINPQLVELKNVLNRMLDVLQSKIGSNMNEINRVFDSYKALDF
STEVFNAKGEVEITTNILGKEIKKMLVASSNFAKDLANQSEELKNSMQKLADGSNAQASSLEQSAAAVEEINSSMQNVSG
KTVEVASQADDIKNIVNVIKDIAEQTNLLALNAAIEAARAGEHGRGFAVVADEVRQLAERTGKSLSEIEANINILVQSVN
EVAESVKEQTAGITQINDAIAQLETVTKENVEVANVTNNITNEVNQIAAAILEDVNKKRF
>RM1285_Tlp1
MFKSLNIGLKLIFSVAAVVVIGLVILISLITKQVSQNITKNTEDILASITKEYATQTQGIFGEMIALNKSISGTLTEMFR
STSKEDLDIDNITNIITNTFDNSAYSNFTYLYLIDPPEYFKEESKFFNTQSGKFVMLYADEEKDNKGGIKAIQASDEIAN
LQVVQDILKKAKYGENKVYIGRPIKMNLEGQDFDAVNVAIPIFDRKNQVVGVIGMTLDFSDIATYLLDPKGQKYDGELRV
LLNSDGFMAIHPNKNLVLKNLKDINPNKGAQETYKAISEGKNGVFNYIASDGDDSYAAINSFKVQDSSWAVLVTAPKYSV
FKPLKKLQLIILGASFIFIFVVLGVVYYCVRKIVASRLPVILSSLESFFRFLNHEKIEPKAIEIRANDELGAMGRIINEN
IEKIQISLEQDQNAVDESVQTAREIEKGNLTARITKNPINPQLVELKDVLNRMLDVLQSKIGSNMNEINRVFDSYKALDF
STEVFNAKGEVEITTNILGKEIKKMLLASSNFAKDLANQSEELKNSMQKLADGSNAQASSLEQSAAAVEEINSSMQNVSG
KTVEVASQADDIKNIVNVIKDIAEQTNLLALNAAIEAARAGEHGRGFAVVADEVRQLAERTGKSLSEIEANINILVQSVN
EVAESVKEQTAGITQINDAIAQLETVTKENVEVANVTNNITNEVNQIAAAILEDVNKKRF
>RM3196_Tlp1
MFKSLNIGLKLIFSVAAVVVIGLVILISLITKQVSQNITKNTEDILASITKEYATQTQGIFGEMIALNKSISGTLTEMFR
STSKEDLDIDNITNIITNTFDNSAYSNFTYLYLIDPPEYFKEESKFFNTQSGKFVMLYADEEKDNKGGIKAIQASDEIAN
LQVVQDILKKAKYGENKVYIGRPIKMNLEGQDFDAVNVAMPIFDRKNQVVGVIGMTLDFSDIATYLLDPKGQKYDGELRV
LLNSDGFMAIHPNKNLVLKNLKDINPNKGAQETYKAISEGKNGVFNYIASDGDDSYAAINSFKVQDSSWAVLVTTPKYSV
FKPLKKLQLIILGASFIFIFVVLGVVYYCVRKIVASRLPVILSSLESFFRFLNHEKIEPKAIEIRANDELGAMGRIINEN
IEKIQISLEQDQNAVDESVQTAREIEKGNLTARITKNPINPQLVELKDVLNRMLDVLQSKIGSNMNEINRVFDSYKALDF
STEVFNAKGEVEITTNILGKEIKKMLLASSNFAKDLANQSEELKNSMQKLADGSNAQASSLEQSAAAVEEINSSMQNVSG
KTVEVASQADDIKNIVNVIKDIAEQTNLLALNAAIEAARAGEHGRGFAVVADEVRQLAERTGKSLSEIEANINILVQSVN
EVAESVKEQTAGITQINDAIAQLETVTKENVEVANVTNNITNEVNQIAAAILEDVNKKRF
>S3_Tlp1
MFKSLNIGLKLIFSVAAVVVIGLVILISLITKQVSQNITKNTEDILASITKEYATQTQGIFGEMIALNKSISGTLTEMFR
STSKEDLDIDNITNIITNTFDNSAYSNFTYLYLIDPPEYFKEESKFFNTQSGKFVMLYADEEKDNKGGIKAIQASDEIAN
LQVVQDILKKAKYGENKVYIGRPIKMNLEGQDFDAVNVAMPIFDRKNQVVGVIGMTLDFSDIATYLLDPKGQKYDGELRV
LLNSDGFMAIHPNKNLVLKNLKDINPNKGAQETYKAISEGKNGVFNYIASDGDDSYAAINSFKVQDSSWAVLVTAPKYSV
FKPLKKLQLIILGASFIFIFVVLGVVYYCVRKIVASRLPVILSSLESFFRFLNHEKIEPKAIEIRANDELGAMGRIINEN
IEKIQISLEQDQNAVDESVQTAREIEKGNLTARITKNPINPQLVELKNVLNRMLDVLQSKIGSNMNEINRVFDSYKALDF
STEVFNAKGEVEITTNILGKEIKKMLVASSNFAKDLANQSEELKNSMQKLADGSNAQASSLEQSAAAVEEINSSMQNVSG
KTVEVASQADDIKNIVNVIKDIAEQTNLLALNAAIEAARAGEHGRGFAVVADEVRQLAERTGKSLSEIEANINILVQSVN
EVAESVKEQTAGITQINDAIAQLETVTKENVEVANVTNNITNEVNQIAAAILEDVNKKRF
>T1-21_Tlp1
MFKSLNIGLKLIFSVAAVVVIGLVILISLITKQVSQNITKNTEDILASITKEYATQTQGIFGEMIALNKSISGTLTEMFR
STSKEDLDIDNITNIITNTFDNSVYSNFTYLYLIDPPEYFKEESKFFNTQSGKFVMLYADEEKDNKGGIKAIQASDEIAN
LQVVQDILKKAKYGENKVYIGRPIKMNLEGQDFDAVNVAMPIFDRKNQVVGVIGMTLDFSDIATYLLDPKGQKYDGELRV
LLNSDGFMAIHPNKNLVLKNLKDINPNKGAQETYKAISEGKNGVFNYIASDGDDSYAAINSFKVQDSSWAVLVTAPKYSV
FKPLKKLQLIILGASFIFIFVVLGVVYYCVRKIVASRLPVILSSLESFFRFLNHEKIEPKAIEIRANDELGAMGRIINEN
IEKIQISLEQDQNAVDESVQTAREIEKGNLTARITKNPINPQLVELKNVLNRMLDVLQSKIGSNMNEINRVFDSYKALDF
STEVFNAKGEVEITTNILGKEIKKMLLASSNFAKDLANQSEELKNSMQKLADGSNAQASSLEQSAAAVEEINSSMQNVSG
KTVEVASQADDIKNIVNVIKDIAEQTNLLALNAAIEAARAGEHGRGFAVVADEVRQLAERTGKSLSEIEANINILVQSVN
EVAESVKEQTAGITQINDAIAQLETVTKENVEVANVTNNITNEVNQIAAAILEDVDKKRF
>YH001_Tlp1
MFKSLNIGLKLIFSVAAVVVIGLVILISLITKQVSQNITKNTEDILASITKEYATQTQGIFGEMIALNKSISGTLTEMFR
STSKEDLDIDNITNIITNTFDNSAYSNFTYLYLIDPPEYFKEESKFFNTQSGKFVMLYADEEKDNKGGIKAIQASDEIAN
LQVVQDILKKAKYGENKVYIGRPIKMNLEGQDFDAVNVAMPIFDRKNQVVGVIGMTLDFSDIATYLLDPKGQKYDGELRV
LLNSDGFMAIHPNKNLVLKNLKDINPNKGAQETYKAISEGKNGVFNYIASDGDDSYAAINSFKVQDSSWAVLVTAPKYSV
FKPLKKLQLIILGASFIFIFVVLGVVYYCVRKIVASRLPVILSSLESFFRFLNHEKIEPKAIEIRANDELGAMGRIINEN
IEKIQISLEQDQNAVDESVQTVREIEKGNLTARITKNPINPQLVELKNVLNRMLDVLQSKIGSNMNEINRVFDSYKALDF
STEVFNAKGEVEITTNILGKEIKKMLLASSNFAKDLANQSEELKNSMQKLADGSNAQASSLEQSAAAVEEINSSMQNVSG
KTVEVASQADDIKNIVNVIKDIAEQTNLLALNAAIEAARAGEHGRGFAVVADEVRQLAERTGKSLSEIEANINILVQSVN
EVAESVKEQTAGITQINDAIAQLETVTKENVEVANVTNNITNEVNQIAAAILEDVNKKRF
>00-1597_Tlp1
MFKSLNIGLKLIFSVAAVVVIGLVILISLITKQVSQNITKNTEDILASITKEYATQTQGIFGEMIALNKSISGTLTEMFR
STSKEDLDIDNITNIITNTFDNSAYSNFTYLYLIDPPEYFKEESKFFNTQSGKFVMLYADEEKDNKGGIKAIQASDEIAN
LQVVQDILKKAKYGENKVYIGRPIKMNLEGQDFDAVNVAMPIFDRKNQVVGVIGMTLDFSDIATYLLDPKGQKYDGELRV
LLNSDGFMAIHPNKNLVLKNLKDINPNKGAQETYKAISEGKNGVFNYIASDGDDSYAAINSFKVQDSSWAVLVTAPKYSV
FKPLKKLQLIILGASFIFIFVVLGVVYYCVRKIVASRLPVILSSLESFFRFLNHEKIEPKAIEIRANDELGAMGRIINEN
IEKIQISLEQDQNAVDESVQTAREIEKGNLTARITKNPINPQLVELKNVLNRMLDVLQSKIGSNMNEINRVFDSYKALDF
STEVFNAKGEVEITTNILGKEIKKMLLASSNFAKDLANQSEELKNSMQKLADGSNAQASSLEQSAAAVEEINSSMQNVSG
KTVEVASQADDIKNIVNVIKDIAEQTNLLALNAAIEAARAGEHGRGFAVVADEVRQLAERTGKSLSEIEANINILVQSVN
EVAESVKEQTAGITQINDAIAQLETVTKENVEVANVTNNITNEVNQIAAAILEDVNKKRF
>00-6200_Tlp1
MFKSLNIGLKLIFSVAAVVVIGLVILISLITKQVSQNITKNTEDILASITKEYATQTQGIFGEMIALNKSISGTLTEMFR
STSKEDLDIDNITNIITNTFDNSAYSNFTYLYLIDPPEYFKEESKFFNTQSGKFVMLYADEEKDNKGGIKAIQASDEIAN
LQVVQDILKKAKYGENKVYIGRPIKMNLEGQDFDAVNVAMPIFDRKNQVVGVIGMTLDFSDIATYLLDPKGQKYDGELRV
LLNSDGFMAIHPNKNLVLKNLKDINPNKGAQETYKAISEGKNGVFNYIASDGDDSYAAINSFKVQDSSWAVLVTAPKYSV
FKPLKKLQLIILGASFIFIFVVLGVVYYCVRKIVASRLPVILSSLESFFRFLNHEKIEPKAIEIRANDELGAMGRIINEN
IEKIQISLEQDQNAVDESVQTVREIEKGNLTARITKNPINPQLVELKNVLNRMLDVLQSKIGSNMNEINRVFDSYKALDF
STEVFNAKGEVEITTNILGKEIKKMLLASSNFAKDLANQSEELKNSMQKLADGSNAQASSLEQSAAAVEEINSSMQNVSG
KTVEVASQADDIKNIVNVIKDIAEQTNLLALNAAIEAARAGEHGRGFAVVADEVRQLAERTGKSLSEIEANINILVQSVN
EVAESVKEQTAGITQINDAIAQLETVTKENVEVANVTNNITNEVNQIAAAILEDVNKKRF
>00-0949_Tlp1
MFKSLNIGLKLIFSVAAVVVIGLVILISLITKQVSQNITKNTEDILASITKEYATQTQGIFGEMIALNKSISGTLTEMFR
STSKEDLDIDNITNIITNTFDNSAYSNFTYLYLIDPPEYFKEESKFFNTQSGKFVMLYADEEKDNKGGIKAIQASDEIAN
LQVVQDILKKAKYGENKVYIGRPIKMNLEGQDFDAVNVAIPIFDRKNQVVGVIGMTLDFSDIATYLLDPKGQKYDGELRV
LLNSDGFMAIHPNKNLVLKNLKDINPNKGAQETYKAISEGKNGVFNYIASDGDDSYAAINSFKVQDSSWAVLVTAPKYSV
FKPLKKLQLIILGASFIFIFVVLGVVYYCVRKIVASRLPVILSSLESFFRFLNHEKIEPKAIEIRANDELGAMGRIINEN
IEKIQISLEQDQNAVDESVQTAREIEKGNLTARITKNPINPQLVELKDVLNRMLDVLQSKIGSNMNEINRVFDSYKALDF
STEVFNAKGEVEITTNILGKEIKKMLLASSNFAKDLANQSEELKNSMQKLADGSNAQASSLEQSAAAVEEINSSMQNVSG
KTVEVASQADDIKNIVNVIKDIAEQTNLLALNAAIEAARAGEHGRGFAVVADEVRQLAERTGKSLSEIEANINILVQSVN
EVAESVKEQTAGITQINDAIAQLETVTKENVEVANVTNNITNEVNQIAAAILEDVNKKRF
>01-1512_Tlp1
MFKSLNIGLKLIFSVAAVVVIGLVILISLITKQVSQNITKNTEDILASITKEYATQTQGIFGEMIALNKSISGTLTEMFR
STSKEDLDIDNITNIITNTFDNSAYSNFTYLYLIDPPEYFKEESKFFNTQSGKFVMLYADEEKDNKGGIKAIQASDEIAN
LQVVQDILKKAKYGENKVYIGRPIKMNLEGQDFDAVNVAIPIFDRKNQVVGVIGMTLDFSDIATYLLDPKGQKYDGELRV
LLNSDGFMAIHPNKNLVLKNLKDINPNKGAQETYKAISEGKNGVFNYIASDGDDSYAAINSFKVQDSSWAVLVTAPKYSV
FKPLKKLQLIILGASFIFIFVVLGVVYYCVRKIVASRLPVILSSLESFFRFLNHEKIEPKAIEIRANDELGAMGRIINEN
IEKIQISLEQDQNAVDESVQTAREIEKGNLTARITKNPINPQLVELKDVLNRMLDVLQSKIGSNMNEINRVFDSYKALDF
STEVFNAKGEVEITTNILGKEIKKMLLASSNFAKDLANQSEELKNSMQKLADGSNAQASSLEQSAAAVEEINSSMQNVSG
KTVEVASQADDIKNIVNVIKDIAEQTNLLALNAAIEAARAGEHGRGFAVVADEVRQLAERTGKSLSEIEANINILVQSVN
EVAESVKEQTAGITQINDAIAQLETVTKENVEVANVTNNITNEVNQIAAAILEDVNKKRF
>CFSAN032806_Tlp1
MFKSLNIGLKLIFSVAAVVVIGLVILISLITKQVSQNITKNTEDILASITKEYATQTQGIFGEMIALNKSISGTLTEMFR
STSKEDLDIDNITNIITNTFDNSAYSNFTYLYLIDPPEYFKEESKFFNTQSGKFVMLYADEEKDNKGGIKAIQASDEIAN
LQVVQDILKKAKYGENKVYIGRPIKMNLEGQDFDAVNVAMPIFDRKNQVVGVIGMTLDFSDIATYLLDPKGQKYDGELRV
LLNSDGFMAIHPNKNLVLKNLKDINPNKGAQETYKAISEGKNGVFNYIASDGDDSYAAINSFKVQDSSWAVLVTAPKYSV
FKPLKKLQLIILGASFIFIFVVLGVVYYCVRKIVASRLPVILSSLESFFRFLNHEKIEPKAIEIRANDELGAMGRIINEN
IEKIQISLEQDQNAVDESVQTAREIEKGDLTARITKNPINPQLVELKNVLNRMLDVLQSKIGSNMNEINRVFDSYKALDF
STEVFNAKGEVEITTNILGKEIKKMLLASSNFAKDLANQSEELKNSMQKLADGSNAQASSLEQSAAAVEEINSSMQNVSG
KTVEVASQADDIKNIVNVIKDIAEQTNLLALNAAIEAARAGEHGRGFAVVADEVRQLAERTGKSLSEIEANINILVQSVN
EVAESVKEQTAGITQINDAIAQLETVTKENVEVANVTNNITNEVNQIAAAILEDVNKKRF
>CVMN29710_Tlp1 C. coli
MFKSLNIGLKLIFSVAAVVVIGLVILISLITKQVSQNITKNTEDILASITKEYATQTQGIFGEMIALNKSISGTLTEMFR
STSKEDLDIDNITNIITNTFDNSAYSNFTYLYLIDPPEYFKEESKFFNTQSGKFVMLYADEEKDNKGGIKAIQASDEIAN
LQVVQDILKKAKYGENKVYIGRPIKMNLEGQDFNAVNVAMPIFDRKNQVVGVIGMTLDFSDIATYLLDPKGQKYDGELRV
LLNSDGFMAIHPNKNLVLKNLKDVNPNKGAQETYKAISEGKNGVFDYIASDGDDSYAAINSFKVQDSSWAVLVTAPKYSV
FKPLKKLQLIILGASFIFIFVVLGVVYYCVRKIVASRLPVILSSLESFFRFLNHEKIEPKAIEIRANDELGAMGRIINEN
IEKIQISLEQDQNAVDESVQTAREIEKGNLTARITKNPINPQLVELKNVLNRMLDVLQSKIGSNMNEINRVFDSYKALDF
STEVFNAKGEVEITTNILGKEIKKMLVASSNFAKDLANQSEELKNSMQKLADGSNAQASSLEQSAAAVEEINSSMQNVSG
KTVEVASQADDIKNIVNVIKDIAEQTNLLALNAAIEAARAGEHGRGFAVVADEVRQLAERTGKSLSEIEANINILVQSVN
EVAESVKEQTAGITQINDAIAQLETVTKENVEVANVTNNITNEVNQIAAAILEDVNKKRF
>FB1_Tlp1 C. coli
MFKSLNIGLKLIFSVAAVVVIGLVILISLITKQVSQNITKNTEDILASITKEYATQTQGIFGEMIALNKSISGTLTEMFR
STSKEDLDIDNITNIITNTFDNSAYSNFTYLYLIDPPEYFKEESKFFNTQSGKFVMLYADEEKDNKGGIKAIQASDEIAN
LQVVQDILKKAKYGENKVYIGRPIKMNLEGQDFNAVNVAMPIFDRKNQVVGVIGMTLDFSDIATYLLDPKGQKYDGELRV
LLNSDGFMAIHPNKNLVLKNLKDVNPNKGAQETYKAISEGKNGVFDYIASDGDDSYAAINSFKVQDSSWAVLVTAPKYSV
FKPLKKLQLIILGASFIFIFVVLGVVYYCVRKIVASRLPVILSSLESFFRFLNHEKIEPKAIEIRANDELGAMGRIINEN
IEKIQISLEQDQNAVDESVQTAREIEKGNLTARITKNPINPQLVELKNVLNRMLDVLQSKIGSNMNEINRVFDSYKALDF
STEVFNAKGEVEITTNILGKEIKKMLVASSNFAKDLANQSEELKNSMQKLADGSNAQASSLEQSAAAVEEINSSMQNVSG
KTVEVASQADDIKNIVNVIKDIAEQTNLLALNAAIEAARAGEHGRGFAVVADEVRQLAERTGKSLSEIEANINILVQSVN
EVAESVKEQTAGITQINDAIAQLETVTKENVEVANVTNNITNEVNQIAAAILEDVNKKRF
>14980A_Tlp1
MFKSLNIGLKLIFSVAAVVVIGLVILISLITKQVSQNITKNTEDILASITKEYATQTQGIFGEMIALNKSISGTLTEMFR
STSKEDLDIDNITNIITNTFDNSAYSNFTYLYLIDPPEYFKEESKFFNTQSGKFVMLYADEEKDNKGGIKAIQASDEIAN
LQVVQDILKKAKYGENKVYIGRPIKMNLEGQDFDAVNLAMPIFDRKNQVVGVIGMTLDFSDIATYLLDPKGQKYDGELRV
LLNSDGLMAIHPNKNLVLKNLKDVNPNKGAQETYKAMSEGKNGVFDYIASDGDDSYAAINTFKVQDSSWTVLVTAPKYSV
FEPLKKLQMIIISASLIFIIVVLGVVYYCVRKIVAARLPIILNSLESFFRFLNHEKIELKPIKIRANDELGAMGNIINEN
IKKIQLSLEQDQSAVDESVQTAKEIEKGNLTARITKNPINPQLVELKNVLNKMLDVLQNKIGSNMNEINRVFDSYKALDF
STEVFDAKGEVEITTNILGKEIKKMLVASSNFAKDLANQSEELKNSMRKLADGSNAQASSLEQSAAAVEEINSSMQNVSG
KTVEVASQADDIKNIVNVIKDIAEQTNLLALNAAIEAARAGEHGRGFAVVADEVRQLAERTGKSLSEIEANINILVQSVN
EVAESVKEQTTGITQINDAIAQLESVTKENVEVANATNSITNEVNQIAAAILEDVNKKRF
>RM4661_Tlp1 C. coli
MFKSLNIGLKLIFSVAAVVVIGLVILISLITKQVSQNITKNTEDILASITKEYATQTQGIFGEMIALNKSISGTLTEMFR
STSKEDLDIDNITNIITNTFDNSAYSNFTYLYLIDPPEYFKEESKFFNTQSGKFVMLYADEEKDNKGGIKAIQASDEIAN
LQVVQDILKKAKYGENKVYIGRPIKMNLEGQDFNAVNVAMPIFDRKNQVVGVIGMTLDFSDIATYLLDPKGQKYDGELRV
LLNSDGFMAIHPNKNLVLKNLKDVNPNKGAQETYKAISEGKNGVFDYIASDGDDSYAAINSFKVQDSSWAVLVTAPKYSV
FKPLKKLQLIILGASFIFIFVVLGVVYYCVRKIVASRLPVILSSLESFFRFLNHEKIEPKAIEIRANDELGAMGRIINEN
IEKIQISLEQDQNAVDESVQTAREIEKGNLTARITKNPINPQLVELKNVLNRMLDVLQSKIGSNMNEINRVFDSYKALDF
STEVFNAKGEVEITTNILGKEIKKMLLASSNFAKDLANQSEELKNSMQKLADGSNAQASSLEQSAAAVEEINSSMQNVSG
KTVEVASQADDIKNIVNVIKDIAEQTNLLALNAAIEAARAGEHGRGFAVVADEVRQLAERTGKSLSEIEANINILVQSVN
EVAESVKEQTAGITQINDAIAQLETVTKENVEVANVTNNITNEVNQIAAAILEDVNKKRF
>BG2108_Tlp1 C. coli
MFKSLNIGLKLIFSVAAVVVIGLVILISLITKQVSQNITKNTEDILASITKEYATQTQGIFGEMIALNKSISGTLTEMFR
STSKEDLDIDNITNIITNTFDNSAYSNFTYLYLIDPPEYFKEESKFFNTQSGKFVMLYADEEKDNKGGIKAIQASDEIAN
LQVVQDILKKAKYGENKVYIGRPIKMNLEGQDFNAVNVAMPIFDRKNQVVGVIGMTLDFSDIATYLLDPKGQKYDGELRV
LLNSDGFMAIHPNKNLVLKNLKDVNPNKGAQETYKAISEGKNGVFDYIASDGDDSYAAINSFKVQDSSWAVLVTAPKYSV
FKPLKKLQLIILGASFIFIFVVLGVVYYCVRKIVASRLPVILSSLESFFRFLNHEKIEPKAIEIRANDELGAMGRIINEN
IEKIQISLEQDQNAVDESVQTAREIEKGNLTARITKNPINPQLVELKNVLNRMLDVLQSKIGSNMNEINRVFDSYKALDF
STEVFNAKGEVEITTNILGKEIKKMLVASSNFAKDLANQSEELKNSMQKLADGSNAQASSLEQSAAAVEEINSSMQNVSG
KTVEVASQADDIKNIVNVIKDIAEQTNLLALNAAIEAARAGEHGRGFAVVADEVRQLAERTGKSLSEIEANINILVQSVN
EVAESVKEQTAGITQINDAIAQLETVTKENVEVANVTNNITNEVNQIAAAILEDVNKKRF
>YF2108_Tlp1 C. coli
MFKSLNIGLKLIFSVAAVVVIGLVILISLITKQVSQNITKNTEDILASITKEYATQTQGIFGEMIALNKSISGTLTEMFR
STSKEDLDIDNITNIITNTFDNSAYSNFTYLYLIDPPEYFKEESKFFNTQSGKFVMLYADEEKDNKGGIKAIQASDEIAN
LQVVQDILKKAKYGENKVYIGRPIKMNLEGQDFNAVNVAMPIFDRKNQVVGVIGMTLDFSDIATYLLDPKGQKYDGELRV
LLNSDGFMAIHPNKNLVLKNLKDVNPNKGAQETYKAISEGKNGVFDYIASDGDDSYAAINSFKVQDSSWAVLVTAPKYSV
FKPLKKLQLIILGASFIFIFVVLGVVYYCVRKIVASRLPVILSSLESFFRFLNHEKIEPKAIEIRANDELGAMGRIINEN
IEKIQISLEQDQNAVDESVQTAREIEKGNLTARITKNPINPQLVELKNVLNRMLDVLQSKIGSNMNEINRVFDSYKALDF
STEVFNAKGEVEITTNILGKEIKKMLVASSNFAKDLANQSEELKNSMQKLADGSNAQASSLEQSAAAVEEINSSMQNVSG
KTVEVASQADDIKNIVNVIKDIAEQTNLLALNAAIEAARAGEHGRGFAVVADEVRQLAERTGKSLSEIEANINILVQSVN
EVAESVKEQTAGITQINDAIAQLETVTKENVEVANVTNNITNEVNQIAAAILEDVNKKRF
>YH501_Tlp1 C. coli
MFKSLNIGLKLIFSVAAVVVIGLVILISLITKQVSQNITKNTEDILASITKEYATQTQGIFGEMIALNKSISGTLTEMFR
STSKEDLDIDNITNIITNTFDNSAYSNFTYLYLIDPPEYFKEESKFFNTQSGKFVMLYADEEKDNKGGIKAIQASDEIAN
LQVVQDILKKAKYGENKVYIGRPIKMNLEGQDFNAVNVAMPIFDRKNQVVGVIGMTLDFSDIATYLLDPKGQKYDGELRV
LLNSDGFMAIHPNKNLVLKNLKDVNPNKGAQETYKAISEGKNGVFDYIASDGDDSYAAINSFKVQDSSWAVLVTAPKYSV
FKPLKKLQLIILGASFIFIFVVLGVVYYCVRKIVASRLPVILSSLESFFRFLNHEKIEPKAIEIRANDELGAMGRIINEN
IEKIQISLEQDQNAVDESVQTAREIEKGNLTARITKNPINPQLVELKNVLNRMLDVLQSKIGSNMNEINRVFDSYKALDF
STEVFNAKGEVEITTNILGKEIKKMLVASSNFAKDLANQSEELKNSMQKLADGSNAQASSLEQSAAAVEEINSSMQNVSG
KTVEVASQADDIKNIVNVIKDIAEQTNLLALNAAIEAARAGEHGRGFAVVADEVRQLAERTGKSLSEIEANINILVQSVN
EVAESVKEQTAGITQINDAIAQLETVTKENVEVANVTNNITNEVNQIAAAILEDVNKKRF
>CJ677CC527_Tlp1
MFKSLNIGLKLIFSVATVVVIGLIILISLITKQVSQNITKNTEDILASITKEYATQTQGIFGEMIALNKSISGTLTEMFR
SSSKENLDIDSITNIITNTFDNSAYSNFTYLYLIDPPEYFKEESKFFNTQSGKFVMLYVDEEKDSKGGIKAIQASDEIAN
LQVVQDILKKAKYGENKVYIGRPIRMNLEGQDFDAVNIAMPIFDRKNQVVGVIGMTLDFSAIATYLLDPKSQKYDGELRV
LLNSDGFVAIHPNKNLVLKNLKDINPNKGARETYKAMSEGKNGVFNYIAFDGDDSYAAINSFKVQDSSWTVLVTAPKYSV
FEPLKKLQLIIISASLIFIFVVLGVVYYCVRKIVATRLPIILNSLESFFRFLNHEKIELKLIKIRANDELGAMGRIINEN
IEKIQISLEQDQNAVDESVQTAREIEKGNLTARITKNPINPQLVELKNVLNRMLDVLQSKIGSNMNEINRVFDSYKALDF
STEVFDAKGEVEITTNILGKEIKKMLVASSNFAKDLANQSEELKNSMQKLADGSNAQASSLEQSAAAVEEINSSMQNVSG
KTVEVASQADDIKNIVNVIKDIAEQTNLLALNAAIEAARAGEHGRGFAVVADEVRQLAERTGKSLSEIEANINILVQSVN
EVAESVKEQTAGITQINDAIAQLETVTKENVEVANVTNNITNEVNQIAAAILEDVNKKRF
>FDAARGOS_421_Tlp1
MFKSLNIGLKLIFSVAAVVVIGLVILISLITKQVSQNITKNTEDILASITKEYATQTQGIFGEMIALNKSISGTLTEMFR
STSKEDLDIDNITNIITNTFDNSAYSNFTYLYLIDPPEYFKEESKFFNTQSGKFVMLYADEEKDNKGGIKAIQASDEIAN
LQVVQDILKKAKYGENKVYIGRPIKMNLEGQDFDAVNVAMPIFDRKNQVVGVIGMTLDFSDIATYLLDPKGQKYDGELRV
LLNSDGFMAIHPNKNLVLKNLKDINPNKGAQETYKAISEGKNGVFNYIASDGDDSYAAINSFKVQDSSWAVLVTAPKYSV
FKPLKKLQLIILGASFIFIFVVLGVVYYCVRKIVASRLPVILSSLESFFRFLNHEKIEPKAIEIRANDELGAMGRIINEN
IEKIQISLEQDQNAVDESVQTAREIEKGNLTARITKNPINPQLVELKNVLNRMLDVLQSKIGSNMNEINRVFDSYKALDF
STEVFNAKGEVEITTNILGKEIKKMLVASSNFAKDLANQSEELKNSMQKLADGSNAQASSLEQSAAAVEEINSSMQNVSG
KTVEVASQADDIKNIVNVIKDIAEQTNLLALNAAIEAARAGEHGRGFAVVADEVRQLAERTGKSLSEIEANINILVQSVN
EVAESVKEQTAGITQINDAIAQLETVTKENVEVANVTNNITNEVNQIAAAILEDVNKKRF
>FDAARGOS_422_Tlp1
MFKSLNIGLKLIFSVAAVVVIGLVILISLITKQVSQNITKNTEDILASITKEYATQTQGIFGEMIALNKSISGTLTEMFR
STSKEDLDIDNITNIITNTFDNSAYSNFTYLYLIDPPEYFKEESKFFNTQSGKFVMLYADEEKDNKGGIKAIQASDEIAN
LQVVQDILKKAKYGENKVYIGRPIKMNLEGQDFDAVNVAIPIFDRKNQVVGVIGMTLDFSDIATYLLDPKGQKYDGELRV
LLNSDGFMAIHPNKNLVLKNLKDINPNKGAQETYKAISEGKNGVFNYIASDGDDSYAAINSFKVQDSSWAVLVTAPKYSV
FKPLKKLQLIILGASFIFIFVVLGVVYYCVRKIVASRLPVILSSLESFFRFLNHEKIEPKAIEIRANDELGAMGRIINEN
IEKIQISLEQDQNAVDESVQTAREIEKGNLTARITKNPINPQLVELKDVLNRMLDVLQSKIGSNMNEINRVFDSYKALDF
STEVFNAKGEVEITTNILGKEIKKMLLASSNFAKDLANQSEELKNSMQKLADGSNAQASSLEQSAAAVEEINSSMQNVSG
KTVEVASQADDIKNIVNVIKDIAEQTNLLALNAAIEAARAGEHGRGFAVVADEVRQLAERTGKSLSEIEANINILVQSVN
EVAESVKEQTAGITQINDAIAQLETVTKENVEVANVTNNITNEVNQIAAAILEDVNKKRF
>FJ3124_Tlp1
MFKSLNIGLKLIFSVAAVVVIGLVILISLITKQVSQNITKNTEDILASITKEYATQTQGIFGEMIALNKSISGTLTEMFR
STSKEDLDIDNITNIITNTFDNSAYSNFTYLYLIDPPEYFKEESKFFNTQSGKFVMLYADEEKDNKGGIKAIQASDEIAN
LQVVQDILKKAKYGENKVYIGRPIKMNLEGQDFDAVNVAMPIFDRKNQVVGVIGMTLDFSDIATYLLDPKGQKYDGELRV
LLNSDGFMAIHPNKNLVLKNLKDINPNKGAQETYKAISEGKNGVFNYIASDGDDSYAAINSFKVQDSSWAVLVTAPKYSV
FKPLKKLQLIILGASFIFIFVVLGVVYYCVRKIVASRLPVILSSLESFFRFLNHEKIEPKAIEIRANDELGAMGRIINEN
IEKIQISLEQDQNAVDESVQTAREIEKGNLTARITKNPINPQLVELKNVLNRMLDVLQSKIGSNMNEINRVFDSYKALDF
STEVFNAKGEVEITTNILGKEIKKMLVASSNFAKDLANQSEELKNSMQKLADGSNAQASSLEQSAAAVEEINSSMQNVSG
KTVEVASQADDIKNIVNVIKDIAEQTNLLALNAAIEAARAGEHGRGFAVVADEVRQLAERTGKSLSEIEANINILVQSVN
EVAESVKEQTAGITQINDAIAQLETVTKENVEVANVTNNITNEVNQIAAAILEDVNKKRF
>HF5-4A-4_Tlp1
MFKSLNIGLKLIFSVAAVVVIGLVILISLITKQVSQNITKNTEDILASITKEYATQTQGIFGEMIALNKSISGTLTEMFR
STSKEDLDIDNITNIITNTFDNSAYSNFTYLYLIDPPEYFKEESKFFNTQSGKFVMLYADEEKDNKGGIKAIQASDEIAN
LQVVQDILKKAKYGENKVYIGRPIKMNLEGQDFDAVNVAIPIFDRKNQVVGVIGMTLDFSDIATYLLDPKGQKYDGELRV
LLNSDGFMAIHPNKNLVLKNLKDINPNKGAQETYKAISEGKNGVFNYIASDGDDSYAAINSFKVQDSSWAVLVTAPKYSV
FKPLKKLQLIILGASFIFIFVVLGVVYYCVRKIVASRLPVILSSLESFFRFLNHEKIEPKAIEIRANDELGAMGRIINEN
IEKIQISLEQDQNAVDESVQTAREIEKGNLTARITKNPINPQLVELKDVLNRMLDVLQSKIGSNMNEINRVFDSYKALDF
STEVFNAKGEVEITTNILGKEIKKMLLASSNFAKDLANQSEELKNSMQKLADGSNAQASSLEQSAAAVEEINSSMQNVSG
KTVEVASQADDIKNIVNVIKDIAEQTNLLALNAAIEAARAGEHGRGFAVVADEVRQLAERTGKSLSEIEANINILVQSVN
EVAESVKEQTAGITQINDAIAQLETVTKENVEVANVTNNITNEVNQIAAAILEDVNKKRF
>FORC_056_Tlp1
MFKSLNIGLKLIFSVAAVVVIGLVILISLITKQVSQNITKNTEDILASITKEYATQTQGIFGEMIALNKSISGTLTEMFR
STSKEDLDIDNITNIITNTFDNSAYSNFTYLYLIDPPEYFKEESKFFNTQSGKFVMLYADEEKDNKGGIKAIQASDEIAN
LQVVQDILKKAKYGENKVYIGRPIKMNLEGQDFDAVNVAMPIFDRKNQVVGVIGMTLDFSDIATYLLDPKGQKYDGELRV
LLNSDGFMAIHPNKNLVLKNLKDINPNKGAQETYKAISEGKNGVFNYIASDGDDSYAAINSFKVQDSSWAVLVTAPKYSV
FKPLKKLQLIILGASFIFIFVVLGVVYYCVRKIVASRLPVILSSLESFFRFLNHEKIEPKAIEIRANDELGAMGRIINEN
IEKIQISLEQDQNAVDESVQTAREIEKGNLTARITKNPINPQLVELKDVLNRMLDVLQSKIGSNMNEINRVFDSYKALDF
STEVFNAKGEVEITTNILGKEIKKMLLASSNFAKDLANQSEELKNSMQKLADGSNAQASSLEQSAAAVEEINSSMQNVSG
KTVEVASQADDIKNIVNVIKDIAEQTNLLALNAAIEAARAGEHGRGFAVVADEVRQLAERTGKSLSEIEANINILVQSVN
EVAESVKEQTAGITQINDAIAQLETVTKENVEVANVTNNITNEVNQIAAAILEDVNKKRF
>CJ677CC012_Tlp1
MFKSLNIGLKLIFSVATVVVIGLIILISLITKQVSQNITKNTEDILASITKEYATQTQGIFGEMIALNKSISGTLTEMFR
SSSKENLDIDSITNIITNTFDNSAYSNFTYLYLIDPPEYFKEESKFFNTQSGKFVMLYVDEEKDGKGGIKAIQASDEIAN
LQVVQDILKKAKYGENKVYIGRPIRMNLEGQDFDAVNIAMPIFDRKNQVVGVIGMTLDFSAIATYLLDPKSQKYDGELRV
LLNSDGFVAIHPNKNLVLKNLKDINPNKGARETYKAMSEGKNGVFNYIAFDGDDSYAAINSFKVQDSSWTVLVTAPKYSV
FEPLKKLQLIIISASLIFIFVVLGVVYYCVRKIVATRLPIILNSLESFFRFLNHEKIELKLIKIRANDELGAMGRIINEN
IEKIQISLEQDQNAVDESVQTAREIEKGNLTARITKNPINPQLVELKNVLNRMLDVLQSKIGSNMNEINRVFDSYKALDF
STEVFDAKGEVEITTNILGKEIKKMLVASSNFAKDLANQSEELKNSMQKLADGSNAQASSLEQSAAAVEEINSSMQNVSG
KTVEVASQADDIKNIVNVIKDIAEQTNLLALNAAIEAARAGEHGRGFAVVADEVRQLAERTGKSLSEIEANINILVQSVN
EVAESVKEQTAGITQINDAIAQLETVTKENVEVANVTNNITNEVNQIAAAILEDVNKKRF
>FDAARGOS_295_Tlp1 C. doylei
MFKSLNVGLKLVFSVAIVVVIGLVILISLVTKQVSQSITENAEDIIASVSKEHAVQVQGIFNEIIALSKTVSNTLTEMFR
VASKENLDMDSITNIVTNTFDNSVYSNFTYLYLIDPPEYFKEKSKFFNTQNGKFVMLYVDEETDNKGGIKAIQASDEIVN
LQVVQDILKKAKYGENKVYIGRPIRMNLEDQDFDAVNIAMPIFNRKNQVVGVVGMTLDFSAIAAYLLDPKSQKYDGELRV
LLNSDGFVAIHPNKNLVLKNLKDVNPNKGAQETYKAMSEGKNGVFNYIASDGDDSYAAINSFKVQDSSWTVLVTAPKYSV
FEPLKKLQLIIIGASFIFIFVVLGVVYYCVRKIVATRLPIILNSLESFFRFLNHEKIELKLIKIRANDELGAMGRIINEN
IEKIQMSLEQDQNAVDESVQTAREIEKGNLTARITKNPINPQLVELKNVLNRMLDALQSKIGSNMNEINRVFDSYKALDF
STEVFDAKGEVEITTNILGKEIKKMLVASSNFAKDLANQSEELKNSMQKLADGSNAQASSLEQSAAAVEEINSSMQNVSG
KTVEVASQADDIKNIVNVIKDIAEQTNLLALNAAIEAARAGEHGRGFAVVADEVRQLAERTGKSLSEIEANINILVQSVN
EVAESVKEQTAGITQINDAIAQLEMVTKENVEVANVTNNITNEVNQIAVAILEDVNKKRF
>81-176_Tlp2
MKSVKLKVSLIANLIAVVCLIILGVVTFIFVKQAIFHEVVNAEINYVKTAKNSIESFKARNSLALESLAKSILKHPIEQL
DSQDALMHYVGKDLKNFRDAGRFLAVYIAQPNGELVVSDPDSDAKNLDFGTYGKADNYDARTREYYIEAVKTNKLYITPS
YIDVTTNLPCFTYSIPLYKDGKFIGVLAVDILAADLQAEFENLPGRTFVFDEENKVFVSTDKALLQKGYDISAIANLAKT
KEDLEPFEYTRPKDGNERFAVCTKVSGIYTACVGEPIEQIEAPVYKIAFIQTAIVIFTSIISVILLYFIVSKYLSPLAAI
QTGLTSFFDFINYKTKNVSTIEVKSNDEFGQISNAINENILATKRGLEQDNQAVKESVQTVSVVEGGNLTARITANPRNP
QLIELKNVLNKLLDVLQARVGSDMNAIHKIFEEYKSLDFRNKLENASGSVELTTNALGDEIVKMLKQSSDFANALANESG
KLQTAVQSLTTSSNSQAQSLEETAAALEEITSSMQNVSVKTSDVITQSEEIKNVTGIIGDIADQINLLALNAAIEAARAG
EHGRGFAVVADEVRKLAERTQKSLSEIEANTNLLVQSINDMAESIKEQTAGITQINDSVAQIDQTTKDNVEIANESAIIS
STVSDIANNILEDVKKKRF
>81116_Tlp2
MKSVKLKVALIANLIAVVCLVILGVITFMFVKQAIFHEVVKAETNYVKTAKNSMESFKARNSLALESLAKSILKHPVEQL
DSQDALMRYVGKDLKNFRDAGRFLAVYIAQPNGELVVSDPDSDAKKVDFGTYGKADNYDARTREYYIEAVKTNKLYVTPS
YIDATTNLPCFTYSTPLYKDGKFIGVLAVDVLVTDLQAEFENLPGRTFVFDEENKVFASTDKTLLQQGYDISAIANLAKI
KENFEPFEYTRPKDGSERFAVCTKVSGVYTACVGEPIEQIEAPVYKIAFIQTAIVIFTSIISVILLYFIVSKYLSPLAAI
QTGLTSFFDFINHKTKNVSTIEVKSNDEFGQISNAINENILATKRGLEQDNQAVKESVETVSVVESGNLTARITANPRNP
QLIELKNVLNKLLDVLQARVGSDMNAIHKIFEEYKSLDFRNKLENASGSVELTTNALGDEIVKMLKQSSDFANALANESG
KLQTAVQSLTTSSNSQAQSLEETAAALEEITSSMQNVSVKTSDVITQSEEIKNVTGIIGDIADQINLLALNAAIEAARAG
EHGRGFAVVADEVRKLAERTQKSLSEIEANTNLLVQSINDMAESIKEQTAGITQINESVAQIDQTTKDNVEIANESAIIS
STVSDIANNILEDVKKKRF
>F38011_Tlp2
MKSVKLKVSLIANLIAVVCLIILGVVTFIFVKQAIFHEVVNAEINYVKTAKNSIESFKARNSLALESLAKSILKHPIEQL
DSQDALMHYVGKDLKNFRDAGRFLAVYIAQPNGELVVSDPDSDAKNLDFGTYGKADNYDARTREYYIEAVKTNKLYITPS
YIDVTTNLPCFTYSIPLYKDGKFIGVLAVDILAADLQAEFENLPGRTFVFDEENKVFVSTDKALLQKGYDISAIANLAKT
KEDLEPFEYTRPKDGNERFAVCTKVSGIYTACVGEPIEQIEAPVYKIAFIQTAIVIFTSIISVILLYFIVSKYLSPLAAI
QTGLTSFFDFINYKTKNVSTIEVKSNDEFGQISNAINENILATKRGLEQDNQAVKESVQTVSVVEGGNLTARITANPRNP
QLIELKNVLNKLLDVLQARVGSDMNAIHKIFEEYKSLDFRNKLENASGSVELTTNALGDEIVKMLKQSSDFANALANESG
KLQTAVQSLTTSSNSQAQSLEETAAALEEITSSMQNVSVKTSDVITQSEEIKNVTGIIGDIADQINLLALNAAIEAARAG
EHGRGFAVVADEVRKLAERTQKSLSEIEANTNLLVQSINDMAESIKEQTAGITQINDSVAQIDQTTKDNVEIANESAIIS
STVSDIANNILEDVKKKRF
>NCTC11168_Tlp2
MKSVKLKVSLIANLIAVVCLIILGVVTFIFVKQAIFHEVVNAEINYVKTAKNSIESFKARNSLALESLAKSILKHPIEQL
DSQDALMHYVGKDLKNFRDAGRFLAVYIAQPNGELVVSDPDSDAKNLDFGTYGKADNYDARTREYYIEAVKTNKLYITPS
YIDVTTNLPCFTYSIPLYKDGKFIGVLAVDILAADLQAEFENLPGRTFVFDEENKVFVSTDKALLQKGYDISAIANLAKT
KEDLEPFEYTRPKDGNERFAVCTKVSGIYTACVGEPIEQIEAPVYKIAFIQTAIVIFTSIISVILLYFIVSKYLSPLAAI
QTGLTSFFDFINYKTKNVSTIEVKSNDEFGQISNAINENILATKRGLEQDNQAVKESVQTVSVVEGGNLTARITANPRNP
QLIELKNVLNKLLDVLQARVGSDMNAIHKIFEEYKSLDFRNKLENASGSVELTTNALGDEIVKMLKQSSDFANALANESG
KLQTAVQSLTTSSNSQAQSLEETAAALEEITSSMQNVSVKTSDVITQSEEIKNVTGIIGDIADQINLLALNAAIEAARAG
EHGRGFAVVADEVRKLAERTQKSLSEIEANTNLLVQSINDMAESIKEQTAGITQINDSVAQIDQTTKDNVEIANESAIIS
STVSDIANNILEDVKKKRF
>RM1221_Tlp2
MKSVKLKVSLIANLIAVVCLIILGVVTFIFVKQAIFHEVVNAEINYVKTAKNSIESFKARNSLALESLAKSILKHPIEQL
DSQDALMHYVGKDLKNFRDAGRFLAVYIAQPNGELVVSDPDSDAKNLDFGTYGKADNYNARTREYYIEAVKTNKLYITPS
YIDVTTNLPCFTYSIPLYKDGKFIGVLAVDILAADLQAEFENLPGRTFVFDEENKVFVSTDKTLLQQGYDISTIANLAKT
KEDLEPFEYTRPKDGNERFAVCTKVSGIYTACVGEPIEQIEAPVYKIAFIQTVIVVFASILSVILLYFIVSKYLSPLAAI
QTGLTSFFDFINYKTKNVSTIEVKSNDEFGQISNAINENILATKRGLEQDNQAVKESVQTVSVVEGGNLTARITANPRNP
QLIELKNVLNKLLDVLQARVGSDMNAIHKIFEEYKSLDFRNKLENASGSVELTTNALGDEIVKMLKQSSDFANALANESG
KLQTAVQSLTTSSNSQAQSLEETAAALEEITSSMQNVSVKTSDVITQSEEIKNVTGIIGDIADQINLLALNAAIEAARAG
EHGRGFAVVADEVRKLAERTQKSLSEIEANTNLLVQSINDMAESIKEQTAGITQINDSVAQIDQTTKDNVEIANESAIIS
STVSDIANNILEDVKKKRF
>RM1285_Tlp2
MKSVKLKVSLIANLIAVVCLIILGVVTFIFVKQAIFHEVVNAEINYVKTAKNSIESFKARNSLALESLAKSILKHPIEQL
DSQDALMHYVGKDLKNFRDAGRFLAVYIAQPNGELVVSDPDSDAKNLDFGTYGKADNYDARTREYYIEAVKTNKLYITPS
YIDVTTNLPCFTYSIPLYKDGKFIGVLAVDILAADLQAEFENLPGRTFVFDEENKVFVSTDKALLQKGYDISAIANLAKT
KEDLEPFEYTRPKDGNERFAVCTKVSGIYTACVGEPIEQIEAPVYKIAFIQTAIVIFTSIISVILLYFIVSKYLSPLAAI
QTGLTSFFDFINYKTKNVSTIEVKSNDEFGQISNAINKTFLLLKEAEQDNQAVKESVQTVSVVEGGNLTARITANPRNPQ
LIELKNVLNKLLDVLQARVGSDMNAIHKIFEEYKSLDFRNKLENASGSVELTTNALGDEIVKMLKQSSDFANALANESGK
LQTAVQSLTTSSNSQAQSLEETAAALEEITSSMQNVSVKTSDVITQSEEIKNVTGIIGDIADQINLLALNAAIEAARAGE
HGRGFAVVADEVRKLAERTQKSLSEIEANTNLLVQSINDMAESIKEQTAGITQINDSVAQIDQTTKDNVEIANESAIISS
TVSDIANNILEDVKKKRF
>RM3196_Tlp2
MKSVKLKVTLIANLITVVCLVILGVITFMFVKQAIFHEVVNAEINYVKTAKNSIESFKARNSLALESLAKSILKHPVEQL
DNQDALMHYVGKDLKNFRDAGRFLAVYIAQPNGELVVSDPDSDAKNLDFGTYGKADNYDARTREYYIEAVKTNKLYITPS
YIDVTTNLPCFTYSIPLYKDGKFIGVLAVDVLAADLQAEFENLPGRIFVFDEENKVFVSTDKTLLQQGYDISTIANLAKT
KKDFEPFEYTRPKDGSERFAVCVKVSGIYTACVAKPIEQIEAPVYKAAFIQAIVVIIVVVFSVILLYFIVSKYLSPLAAI
QTGLTSFFDFINHKTKNVSTIEVKSNDEFGQISNAINENILATKRGLEQDNQAVKESVETVHVVEGGNLTARITANPRNP
QLIELKNVLNRLLDALQARVGSDMNEIQRVFNSYKSLDFTTEVKDANGAVEVTTNALGQEIIKMLKQSSDFANALANESG
KLQTAVQSLTTSSNSQAQSLEETAAALEEITSSMQNVSVKTSDVITQSEEIKNVTGIIGDIADQINLLALNAAIEAARAG
EHGRGFAVVADEVRKLAERTQKSLSEIEANTNLLVQSINDMAESIKEQTAGITQINDSVAQIDQTTKDNVEIANESAIIS
STVSDIANNILEDVKKKRF
>S3_Tlp2
MKSVKLKVSLIANLIAVVCLIILGVVTFIFVKQAIFHEVVNAEINYVKTAKNSIESFKARNSLALESLAKSILKHPIEQL
DSQDALMHYVGKDLKNFRDAGRFLAVYIAQPNGELVVSDPDSDAKNLDFGTYGKADNYDARTREYYIEAVKTNKLYITPS
YIDVTTNLPCFTYSIPLYKDGKFIGVLAVDILAADLQAEFENLPGRTFVFDEENKVFVSTDKTLLQQGYDISTIANLAKT
KEDLEPFEYTRPKDGNERFAVCTKVSGIYTACVGEPIEQIEAPVYKIAFIQTVIVVFASILSVILLYFIVSKYLSPLAAI
QTGLTSFFDFINYKTKNVSTIEVKSNDEFGQISNAINENILATKRGLEQDNQAVKESVQTVSVVEGGNLTARITANPRNP
QLIELKNVLNKLLDVLQARVGSDMNAIHKIFEEYKSLDFRNKLENASGSVELTTNALGDEIVKMLKQSSDFANALANESG
KLQTAVQSLTTSSNSQAQSLEETAAALEEITSSMQNVSVKTSDVITQSEEIKNVTGIIGDIADQINLLALNAAIEAARAG
EHGRGFAVVADEVRKLAERTQKSLSEIEANTNLLVQSINDMAESIKEQTAGITQINDSVAQIDQTTKDNVEIANESAIIS
STVSDIANNILEDVKKKRF
>FDAARGOS_422_Tlp2
MKSVKLKVSLIANLIAVVCLIILGVVTFMFVKQAIFHEVVKAETNYVKTAKNSMESFKARNSLALESLAKSILKHPVEQL
DNQDALMHYVGKDLKNFRDAGRFLAVYIAQPNGELVVSDPDSDAKNLDFGTYGKADNYDARTREYYIEAVKTNKLYITPS
YIDVTTNLPCFTYSIPLYKDGKFIGVLAVDILAADLQAEFENLPGRTFVFDEENKVFVSTDKALLQKGYDISAIANLAKT
KEDLEPFEYTRPKDGNERFAVCTKVSGIYTACVGEPIEQIEAPVYKIAFIQTAIVIFTSIISVILLYFIVSKYLSPLAAI
QTGLTSFFDFINYKTKNVSTIEVKSNDEFGQISNAINENILATKRGLEQDNQAVKESVQTVSVVEGGNLTARITANPRNP
QLIELKNVLNKLLDVLQARVGSDMNAIHKIFEEYKSLDFRNKLENASGSVELTTNALGDEIVKMLKQSSDFANALANESG
KLQTAVQSLTTSSNSQAQSLEETAAALEEITSSMQNVSVKTSDVITQSEEIKNVTGIIGDIADQINLLALNAAIEAARAG
EHGRGFAVVADEVRKLAERTQKSLSEIEANTNLLVQSINDMAESIKEQTAGITQINDSVAQIDQTTKDNVEIANESAIIS
STVSDIANNILEDVKKKRF
>CFSAN032806_Tlp2
MKSVKLKVSLIANLIAVVCLIILGVVTFIFVKQAIFHEVVNAEINYVKTAKNSIESFKARNSLALESLAKSILKHPIEQL
DSQDALMHYVGKDLKNFRDAGRFLAVYIAQPNGELVVSDPDSDAKNLDFGTYGKADNYDARTREYYIEAVKTNKLYITPS
YIDVTTNLPCFTYSIPLYKDGKFIGVLAVDILAADLQAEFENLPGRTFVFDEENKVFVSTDKTLLQQGYDISTIANLAKT
KEDLEPFEYTRPKDGNERFAVCTKVSGIYTACVGEPIEQIEAPVYKIAFIQTVIVVFASILSVILLYFIVSKYLSPLAAI
QTGLTSFFDFINYKTKNVSTIEVKSNDEFGQISNAINENILATKRGLEQDNQAVKESVQTVSVVEGGNLTARITANPRNP
QLIELKNVLNKLLDVLQARVGSDMNAIHKIFEEYKSLDFRNKLENASGSVELTTNALGDEIVKMLKQSSDFANALANESG
KLQTAVQSLTTSSNSQAQSLEETAAALEEITSSMQNVSVKTSDVITQSEEIKNVTGIIGDIADQINLLALNAAIEAARAG
EHGRGFAVVADEVRKLAERTQKSLSEIEANTNLLVQSINDMAESIKEQTAGITQINDSVAQIDQTTKDNVEIANESAIIS
NTVSDIANNILEDVKKKRF
>MTVDSCj07_Tlp2
MKSVKLKVSLIANLIAVVCLIILGVVTFIFVKQAIFHEVVNAEINYVKTAKNSIESFKARNSLALESLAKSILKHPIEQL
DSQDALMHYVGKDLKNFRDAGRFLAVYIAQPNGELVVSDPDSDAKILDFGTYGKADNYDARTREYYIEAVKTNKLYITPS
YIDVTTNLPCFTYSIPLYKDGKFIGVLAVDILAADLQAEFENLPGRTFVFDEENKVFVSTDKALLQKGYDISAIANLAKT
KEDLEPFEYTRPKDGNERFAVCTKVSGIYTACVGEPIEQIEAPVYKIAFIQTAIVIFTSIISVILLYFIVSKYLSPLAAI
QTGLTSFFDFINYKTKNVSTIEVKSNDEFGQISNAINENILATKRGLEQDNQAVKESVQTVSVVEGGNLTARITANPRNP
QLIELKNVLNKLLDVLQARVGSDMNAIHKIFEEYKSLDFRNKLENASGSVELTTNALGDEIVKMLKQSSDFANALANESG
KLQTAVQSLTTSSNSQAQSLEETAAALEEITSSMQNVSVKTSDVITQSEEIKNVTGIIGDIADQINLLALNAAIEAARAG
EHGRGFAVVADEVRKLAERTQKSLSEIEANTNLLVQSINDMAESIKEQTAGITQINDSVAQIDQTTKDNVEIANESAIIS
STVSDIANNILEDVKKKRF
>NCTC11168_Tlp3
MLKITKIKRKIMNSIKIKLSLIANLIAIFALIVLGIVSFYFTKTSLYESTLKNQTDLLKVTQSTVEDFRSTNQSFTRALE
KDIANLPYQSLITEENIINNVGPILKYYRHSINALNVYLGLNNGKVLLSQKSNDAKMPELRDDLDIKTKDWYQEALKTND
IFVTPAYLDTVLKQYVITYSKAIYKDGKIIGVLGVDIPSEDLQNLVAKTPGNTFLFDQKNKIFAATNKELLNPSIDHSPV
LNAYKLNGDNNFFSYKLNNEERLGACTKVFAYTACITESADIINKPIYKAAFIQAIVVIIVVVFSVILLYFIVSKYLSPL
AAIQTGLTSFFDFINYKTKNVSTIEVKSNDEFGQISNAINENILATKRGLEQDNQAVKESVQTVSVVEGGNLTARITANP
RNPQLIELKNVLNKLLDVLQARVGSDMNAIHKIFEEYKSLDFRNKLENASGSVELTTNALGDEIVKMLKQSSDFANALAN
ESGKLQTAVQSLTTSSNSQAQSLEETAAALEEITSSMQNVSVKTSDVITQSEEIKNVTGIIGDIADQINLLALNAAIEAA
RAGEHGRGFAVVADEVRKLAERTQKSLSEIEANTNLLVQSINDMAESIKEQTAGITQINDSVAQIDQTTKDNVEIANESA
IISSTVSDIANNILEDVKKKRF
>00-2425_Tlp3a
MNSIKIKLSLIANLIAIFALIVLGIVSFYFTKTSLYESTLKNQTDLLKVTQSTVEDFRSTNQSFTRALEKDIANLPYQSL
ITEENIINNVGPILKYYHHSINALNVYLGLNNGKVLLSQKSNDAKMPELRDDLDIKTKDWYQEALKTNDIFVTPAYLDTV
LKQYVITYSKAIYKDGKIIGVLGVDIPSEDLQNLVAKTPGNTFLFDQKNKIFAATNKELLNPSIDHSPVLNAYKLNGDNN
FFSYKLNNEERLGACTKVFAYTACITESADIINKPIYKAAFIQAIVVIIVVVFSVILLYFIVSKYLSPLAAIQTGLTSFF
DFINHKTKNVSTIEVKSNDEFGQISNAINENILATKRGLEQDNQAVKESVQTVSVVEGGNLTARITANPRNPQLIELKNV
LNKLLDVLQARVGSDMNAIHKIFEEYKSLDFRNKLENASGSVELTTNALGDEIVKMLKQSSDFANALANESGKLQTAVQS
LTTSSNSQAQSLEETAAALEEITSSMQNVSVKTSDVITQSEEIKNVTGIIGDIADQINLLALNAAIEAARAGEHGRGFAV
VADEVRKLAERTQKSLSEIEANTNLLVQSINDMAESIKEQTAGITQINDSVAQIDQTTKDNVEIANESAIISSTVSDIAN
NILEDVKKKRF
>00-2425_Tlp3b
MNSIKIKLSLIANLIAIFALIVLGIVSFYFTKTSLYESTLKNQTDLLKVTQSTVEDFRSTNQSFTRALEKDIANLPYQSL
ITEENIINNVGPILKYYHHSINALNVYLGLNNGKVLLSQKSNDAKMPELRDDLDIKTKDWYQEALKTNDIFVTPAYLDTV
LKQYVITYSKAIYKDGKIIGVLGVDIPSEDLQNLVAKTPGNTFLFDQKNKIFAATNKELLNPSIDHSPVLNAYKLNGDNN
FFSYKLNNEERLGACTKVFAYTACITESADIINKPIYKAAFIQAIVVIIVVVFSVILLYFIVSKYLSPLAAIQTGLTSFF
DFINHKTKNVSTIEVKSNDEFGQISNAINENILATKRGLEQDNQAVKESVQTVSVVEGGNLTARITANPRNPQLIELKNV
LNKLLDVLQARVGSDMNAIHKIFEEYKSLDFRNKLENASGSVELTTNALGDEIVKMLKQSSDFANALANESGKLQTAVQS
LTTSSNSQAQSLEETAAALEEITSSMQNVSVKTSDVITQSEEIKNVTGIIGDIADQINLLALNAAIEAARAGEHGRGFAV
VADEVRKLAERTQKSLSEIEANTNLLVQSINDMAESIKEQTAGITQINDSVAQIDQTTKDNVEIANESAIISSTVSDIAN
NILEDIKKKRF
>32488_Tlp3a
MNSIKIKLSLIANLIAIFALIVLGIVSFYFTKTSLYESTLKNQTDLLKVTQSTVEDFRSTNQSFTRALEKDIANLPYQSL
ITEENIINNVGPILKYYRHSINALNVYLGLNNGKVLLSQKSNDAKMPELRDDLDIKTKDWYQEALKTNDIFVTPAYLDTI
LKQYVITYSKAIYKDGKIIGVLGVDIPLEDLQNSVAKTPGNTFLFDQKNKIFAATNKELLNPSIDHSPVLNAYKLNGDNN
FFSYKLNNEERLGACTKVFAYTACITESADIINKPIFKAAYIQVIALIVMISISIILLYFIVSKYLSPLAAIQTGLTSFF
DFINYKTKNVSTIEVKSNDEFGQISNAINENILATKRGLEQDNQAVKESVQTVSVVEGGNLTARITANPRNPQLIELKNV
LNKLLDVLQARVGSDMNAIHKIFEEYKSLDFRNKLENASGSVELTTNALGDEIVKMLKQSSDFANALANESGKLQTAVQS
LTTSSNSQAQSLEETAAALEEITSSMQNVSVKTSDVITQSEEIKNVTGIIGDIADQINLLALNAAIEAARAGEHGRGFAV
VADEVRKLAERTQKSLSEIEANTNLLVQSINDMAESIKEQTAGITQINDSVAQIDQTTKDNVEIANESAIISSTVSDIAN
NILEDVKKKRF
>32488_Tlp3b
MNNIKIKLSVIANSIAIFALIVLGIVSFYFTKTSLYESTLKNQTDLLKVTQSTVEDFRSTNQSFTRALEKDIANLPYQSL
ITEENIINNVGPILKYYRHSINALNVYLGLNNGKVLLSQKSNDAKMPELRDDLDIKTKDWYQEALKTNDIFVTPAYLDTI
LKQYVITYSKAIYKDGKIIGVLGVDIPLEDLQNSVAKTPGNTFLFDQKNKIFAATNKELLNPSIDHSPVLNAYKLNGDNN
FFSYKLNNEERLGACTKVFAYTACITESADIINKPIFKAAYIQVIALIVMISISIILLYFIVSKYLSPLAAIQTGLTSFF
DFINYKTKNVSTIEVKSNDEFGQISNAINENILATKRGLEQDNQAVKESVQTVSVVEGGNLTARITANPRNPQLIELKNV
LNKLLDVLQARVGSDMNAIHKIFEEYKSLDFRNKLENASGSVELTTNALGDEIVKMLKQSSDFANALANESGKLQTAVQS
LTTSSNSQAQSLEETAAALEEITSSMQNVSVKTSDVITQSEEIKNVTGIIGDIADQINLLALNAAIEAARAGEHGRGFAV
VADEVRKLAERTQKSLSEIEANTNLLVQSINDMAESIKEQTAGITQINDSVAQIDQTTKDNVEIANESAIISSTVSDIAN
NILEDVKKKRF
>81116_Tlp3
MNSIKIKLSLIANLIAIFALIVLGIVSFYFTKTSLYESTLKNQTDLLKVTQSTVEDFRSTNQSFTRALEKDIANLPYQSL
ITEENIINNVGPILKYYRHSINALNVYLGLNNGKVLLSQKSNDAKMPELRDDLDIKTKDWYQEALKTNDIFVTPAYLDTI
LKQYVITYSKAIYKDGKIIGVLGVDIPLEDLQNSVAKTPGNTFLFDQKNKIFAATNKELLNPSIDHSPVLNAYKLNGDNN
FFSYKLNNEERLGACTKVFAYTACITESADIINKPIFKAAYIQVIALIVMISISIILLYFIVSKYLSPLAAIQTGLTSFF
DFINYKTKNVSTIEVKSNDEFGQISNAINENILATKRGLEQDNQAVKESVQTVSVVEGGNLTARITANPRNPQLIELKNV
LNKLLDVLQARVGSDMNAIHKIFEEYKSLDFRNKLENASGSVELTTNALGDEIVKMLKQSSDFANALANESGKLQTAVQS
LTTSSNSQAQSLEETAAALEEITSSMQNVSVKTSDVITQSEEIKNVTGIIGDIADQINLLALNAAIEAARAGEHGRGFAV
VADEVRKLAERTQKSLSEIEANTNLLVQSINDMAESIKEQTAGITQINDSVAQIDQTTKDNVEIANESAIISSTVSDIAN
NILEDVKKKRF
>CJM1cam_Tlp3
MNSIKIKLSLIANLIAIFALIVLGIVSFYFTKTSLHESALKNQTDLLKVTQSTVEDFRSTNQSFTRALEKDITNLPYQSL
ITEENIINNVGPILKYYRHSINALNVYLGLNNGKVLLSQKSNDAKMPELRDDLDIKTKDWYQEALKTNDIFVTPAYLDTN
LKQYVITYSKAIYKDGKIIGVLGVDIPSEDLQNLVAKTPGNTFLFDQKNKIFAATNKELLNPSIDHSPVLNAYKTHGDYN
FFTYGLDGKERLGTCTKVFAYTACITESADIINKPIHKAAFIQAIVVIIVVVFSVILLYFIVSKYLSPLAAIQTGLTSFF
DFINHKTKNVSTIEVKSNDEFGQISSAINENILATKRGLEQDNQAVKESVETVSVVESGNLTARITANPRNPQLIELKNV
LNKLLDVLQARVGSDMNAIHKIFEEYKSLDFRNKLENASGSVELTTNALGDEIVKMLKQSSDFANALANESGKLQTAVQS
LTTSSNSQAQSLEETAAALEEITSSMQNVSVKTSDVITQSEEIKNVTGIIGDIADQINLLALNAAIEAARAGEHGRGFAV
VADEVRKLAERTQKSLSEIEANTNLLVQSINDMAESIKEQTAGITQINESVAQIDQTTKDNVEIANESAIISSTVSDIAN
NILEDVKKKRF
>F38011_Tlp3
MNSIKIKLSLIANLIAIFALIVLGIVSFYFTKTSLYESTLKNQTDLLKVTQSTVEDFRSTNQSFTRALEKDIANLPYQSL
ITEENIINNVGPILKYYRHSINALNVYLGLNNGKVLLSQKSNDAKMPELRDDLDIKTKDWYQEALKTNDIFVTPAYLDTV
LKQYVITYSKAIYKDGKIIGVLGVDIPSEDLQNLVAKTPGNTFLFDQKNKIFAATNKELLNPSIDHSPVLNAYKLNGDNN
FFSYKLNNEERLGACTKVFAYTACITESADIINKPIYKAAFIQAIVVIIVVVFSVILLYFIVSKYLSPLAAIQTGLTSFF
DFINYKTKNVSTIEVKSNDEFGQISNAINENILATKRGLEQDNQAVKESVQTVSVVEGGNLTARITANPRNPQLIELKNV
LNKLLDVLQARVGSDMNAIHKIFEEYKSLDFRNKLENASGSVELTTNALGDEIVKMLKQSSDFANALANESGKLQTAVQS
LTTSSNSQAQSLEETAAALEEITSSMQNVSVKTSDVITQSEEIKNVTGIIGDIADQINLLALNAAIEAARAGEHGRGFAV
VADEVRKLAERTQKSLSEIEANTNLLVQSINDMAESIKEQTAGITQINDSVAQIDQTTKDNVEIANESAIISSTVSDIAN
NILEDVKKKRF
>IA3901_Tlp3a
MNSIKIKLSLIANLIAIFALIVLGIVSFYFTKTSLYESTLKNQTDLLKVTQSTVEDFRSTNQSFTRALEKDIANLPYQSL
ITEENIINNVGPILKYYHHSINALNVYLGLNNGKVLLSQKSNDAKMPELRDDLDIKTKDWYQEALKTNDIFVTPAYLDTV
LKQYVITYSKAIYKDGKIIGVLGVDIPSEDLQNLVAKTPGNTFLFDQKNKIFAATNKELLNPSIDHSPVLNAYKLNGDNN
FFSYKLNNEERLGACTKVFAYTACITESADIINKPIYKAAFIQAIVVIIVVVFSVILLYFIVSKYLSPLAAIQTGLTSFF
DFINYKTKNVSTIEVKSNDEFGQISNAINENILATKRGLEQDNQAVKESVQTVSVVEGGNLTARITANPRNPQLIELKNV
LNKLLDVLQARVGSDMNAIHKIFEEYKSLDFRNKLENASGSVELTTNALGDEIVKMLKQSSDFANALANESGKLQTAVQS
LTTSSNSQAQSLEETAAALEEITSSMQNVSVKTSDVITQSEEIKNVTGIIGDIADQINLLALNAAIEAARAGEHGRGFAV
VADEVRKLAERTQKSLSEIEANTNLLVQSINDMAESIKEQTAGITQINDSVAQIDQTTKDNVEIANESAIISSTVSDIAN
NILEDVKKKRF
>IA3901_Tlp3b
MNSIKIKLSLIANLIAIFALIVLGIVSFYFTKTSLYESTLKNQTDLLKVTQSTVEDFRSTNQSFTRALEKDIANLPYQSL
ITEENIINNVGPILKYYHHSINALNVYLGLNNGKVLLSQKSNDAKMPELRDDLDIKTKDWYQEALKTNDIFVTPAYLDTV
LKQYVITYSKAIYKDGKIIGVLGVDIPSEDLQNLVAKTPGNTFLFDQKNKIFAATNKELLNPSIDHSPVLNAYKLNGDNN
FFSYKLNNEERLGACTKVFAYTACITESADIINKPIYKAAFIQAIVVIIVVVFSVILLYFIVSKYLSPLAAIQTGLTSFF
DFINYKTKNVSTIEVKSNDEFGQISNAINENILATKRGLEQDNQAVKESVQTVSVVEGGNLTARITANPRNPQLIELKNV
LNKLLDVLQARVGSDMNAIHKIFEEYKSLDFRNKLENASGSVELTTNALGDEIVKMLKQSSDFANALANESGKLQTAVQS
LTTSSNSQAQSLEETAAALEEITSSMQNVSVKTSDVITQSEEIKNVTGIIGDIADQINLLALNAAIEAARAGEHGRGFAV
VADEVRKLAERTQKSLSEIEANTNLLVQSINDMAESIKEQTAGITQINDSVAQIDQTTKDNVEIANESAIISSTVSDIAN
NILEDIKKKRF
>M1_Tlp3
MNSIKIKLSLIANLIAIFALIVLGIVSFYFTKTSLHESALKNQTDLLKVTQSTVEDFRSTNQSFTRALEKDITNLPYQSL
ITEENIINNVGPILKYYRHSINALNVYLGLNNGKVLLSQKSNDAKMPELRDDLDIKTKDWYQEALKTNDIFVTPAYLDTN
LKQYVITYSKAIYKDGKIIGVLGVDIPSEDLQNLVAKTPGNTFLFDQKNKIFAATNKELLNPSIDHSPVLNAYKTHGDYN
FFTYGLDGKERLGTCTKVFAYTACITESADIINKPIHKAAFIQAIVVIIVVVFSVILLYFIVSKYLSPLAAIQTGLTSFF
DFINHKTKNVSTIEVKSNDEFGQISSAINENILATKRGLEQDNQAVKESVETVSVVESGNLTARITANPRNPQLIELKNV
LNKLLDVLQARVGSDMNAIHKIFEEYKSLDFRNKLENASGSVELTTNALGDEIVKMLKQSSDFANALANESGKLQTAVQS
LTTSSNSQAQSLEETAAALEEITSSMQNVSVKTSDVITQSEEIKNVTGIIGDIADQINLLALNAAIEAARAGEHGRGFAV
VADEVRKLAERTQKSLSEIEANTNLLVQSINDMAESIKEQTAGITQINESVAQIDQTTKDNVEIANESAIISSTVSDIAN
NILEDVKKKRF
>PT14_Tlp3
MNSIKIKLSLIANLIAIFALIVLGIVSFYFTKTSLYESTLKNQTDLLKVTQSTVEDFRSTNQSFTRALEKDIANLPYQSL
ITEENIINNVGPILKYYRHSINALNVYLGLNNGKVLLSQKSNDAKMPELRDDLDIKTKDWYQEALKTNDIFVTPAYLDTV
LKQYVITYSKAIYKDGKIIGVLGVDIPSEDLQNLVAKTPGNTFLFDQKNKIFAATNEALLDPSVDHSPVLNAYKAHGDNN
FFSYKLNNEERLGACTKVFAYTACITESADIINKPIYKAAFIQAIVVIIVVVFSVILLYFIVSKYLSPLAAIQTGLTSFF
DFINYKTKNVSTIEVKSNDEFGQISNAINENILATKRGLEQDNQAVKESVQTVSVVEGGNLTARITANPRNPQLIELKNV
LNKLLDVLQARVGSDMNAIHKIFEEYKSLDFRNKLENASGSVELTTNALGDEIVKMLKQSSDFANALANESGKLQTAVQS
LTTSSNSQAQSLEETAAALEEITSSMQNVSVKTSDVITQSEEIKNVTGIIGDIADQINLLALNAAIEAARAGEHGRGFAV
VADEVRKLAERTQKSLSEIEANTNLLVQSINDMAESIKEQTAGITQINDSVAQIDQTTKDNVEIANESAIISSTVSDIAN
NILEDVKKKRF
>RM1221_Tlp3
MNSIKIKLSLIANLIAIFALIVLGIVSFYFTKTSLYESTLKNQTDLLKVTQSTVEDFRSTNQSFTRALEKDIANLPYQSL
ITEENIINNVGPILKYYRHSINALNVYLGLNNGKVLLSQKSNDAKMPELRDDLDIKTKDWYQEALKTNDIFVTPAYLDTI
LKQYVITYSKAIYKDGKIIGVLGVDIPSEDLQNLVANTPGNTFLFDQKNKIFAATNKELLNPSIDHSPVLNAYKLNGDNN
FFSYKLNNEERLGACTKVFAYTACITESADIINKPIFKAAFIQAIVVIIVVVFSVILLYFIVSKYLSPLAAIQTGLTSFF
DFINYKTKNVSTIEVKSNDEFGQISNAINENILATKRGLEQDNQAVKESVQTVSVVEGGNLTARITANPRNPQLIELKNV
LNKLLDVLQARVGSDMNAIHKIFEEYKSLDFRNKLENASGSVELTTNALGDEIVKMLKQSSDFANALANESGKLQTAVQS
LTTSSNSQAQSLEETAAALEEITSSMQNVSVKTSDVITQSEEIKNVTGIIGDIADQINLLALNAAIEAARAGEHGRGFAV
VADEVRKLAERTQKSLSEIEANTNLLVQSINDMAESIKEQTAGITQINDSVAQIDQTTKDNVEIANESAIISSTVSDIAN
NILEDVKKKRF
>R14_Tlp3
MNSIKIKLSLIANLIAIFALIVLGIVSFYFTKTSLYESTLKNQTDLLKVTQSTVEDFRSTNQSFTRALEKDIANLPYQSL
ITEENIINNVGPILKYYRHSINALNVYLGLNNGKVLLSQKSNDAKMPELRDDLDIKTKDWYQEALKTNDIFVTPAYLDTI
LKQYVITYSKAIYKDGKIIGVLGVDIPLEDLQNSVANTPGNTFLFDQKNKIFAATNKELLNPSIDHSPVLNAYKTHGDYN
FFTYGLDGKERLGTCTKVFAYTACITESADIINKPIHKAAFIQAIVVIIVVVFSVILLYFIVSKYLSPLAAIQTGLTSFF
DFINYKTKNVSTIEVKSNDEFGQISNAINENILATKRGLEQDNQAVKESVQTVSVVEGGNLTARITANPRNPQLIELKNV
LNKLLDVLQARVGSDMNAIHKIFEEYKSLDFRNKLENASGSVELTTNALGNEIVKMLKQSSDFANALANESGKLQTAVQS
LTTSSNSQAQSLEETAAALEEITSSMQNVSVKTSDVITQSEEIKNVTGIIGDIADQINLLALNAAIEAARAGEHGRGFAV
VADEVRKLAERTQKSLSEIEANTNLLVQSINDMAESIKEQTAGITQINDSVAQIDQTTKDNVEIANESAIISSTVSDIAN
NILEDVKKKRF
>4031_Tlp3
MNSIKIKLSLIANLIAIFALIVLGIVSFYFTKTSLHESALKNQTDLLKVTQSTVEDFRSTNQSFTRALEKDITNLPYQSL
ITEENIINNVGPILKYYRHSINALNVYLGLNNGKVLLSQKSNDAKMPELRDDLDIKTKDWYQEALKTNDIFVTPAYLDTN
LKQYVITYSKAIYKDGKIIGVLGVDIPSEHLQNLVAKTPGNTFLFDQKNKIFAATNKELLNPSIDHSPVLNAYKTHGDYN
FFTYGLDGKERLGTCTKVFAYTACITESADIINKPIHKAAFIQAIVVIIVVVFSVILLYFIVSKYLSPLAAIQTGLTSFF
DFINHKTKNVSTIEVKSNDEFGQISNAINENILATKRGLEQDNQAVKESVETVSVVESGNLTARITANPRNPQLIELKNV
LNKLLDVLQARVGSDMNAIHKIFEEYKSLDFRNKLENASGSVELTTNALGDEIVKMLKQSSDFANALANESGKLQTAVQS
LTTSSNSQAQSLEETAAALEEITSSMQNVSVKTSDVITQSEEIKNVTGIIGDIADQINLLALNAAIEAARAGEHGRGFAV
VADEVRKLAERTQKSLSEIEANTNLLVQSINDMAESIKEQTAGITQINESVAQIDQTTKDNVEIANESAIISSTVSDIAN
NILEDVKKKRF
>RM1285_Tlp3
MNSIKIKLSLIANLIAIFALIVLGIVSFYFTKTSLYESTLKNQTDLLKVTQSTVEDFRSTNQSFTRALEKDIANLPYQSL
ITEENIINNVGPILKYYRHSINALNVYLGLNNGKVLLSQKSNDAKMPELRDDLDIKTKDWYQEALKTNDIFVTPAYLDTV
LKQYVITYSKAIYKDGKIIGVLGVDIPSEDLQNLVAKTPGNTFLFDQKNKIFAATNKELLNPSIDHSPVLNAYKLNGDNN
FFSYKLNNEERLGACTKVFAYTACITESADIINKPIYKAAFIQAIVVIIVVVFSVILLYFIVSKYLSPLAAIQTGLTSFF
DFINYKTKNVSTIEVKSNDEFGQISNAINENILATKRGLEQDNQAVKESVQTVSVVEGGNLTARITANPRNPQLIELKNV
LNKLLDVLQARVGSDMNAIHKIFEEYKSLDFRNKLENASGSVELTTNALGDEIVKMLKQSSDFANALANESGKLQTAVQS
LTTSSNSQAQSLEETAAALEEITSSMQNVSVKTSDVITQSEEIKNVTGIIGDIADQINLLALNAAIEAARAGEHGRGFAV
VADEVRKLAERTQKSLSEIEANTNLLVQSINDMAESIKEQTAGITQINDSVAQIDQTTKDNVEIANESAIISSTVSDIAN
NILEDVKKKRF
>S3_Tlp3
MNSIKIKLSLIANLIAIFALIVLGIVSFYFTKTSLYESTLKNQTDLLKVTQSTVEDFRSTNQSFTRALEKDIANLPYQSL
ITEENIINNVGPILKYYRHSINALNVYLGLNNGKVLLSQKSNDAKMPELRDDLDIKTKDWYQEALKTNDIFVTPAYLDTI
LKQYVITYSKAIYKDGKIIGVLGVDIPSEDLQNLVANTPGNTFLFDQKNKIFAATNKELLNPSIDHSPVLNAYKLNGDNN
FFSYKLNNEERLGACTKVFAYTACITESADIINKPIFKAAFIQAIVVIIVVVFSVILLYFIVSKYLSPLAAIQTGLTSFF
DFINYKTKNVSTIEVKSNDEFGQISNAINENILATKRGLEQDNQAVKESVQTVSVVEGGNLTARITANPRNPQLIELKNV
LNKLLDVLQARVGSDMNAIHKIFEEYKSLDFRNKLENASGSVELTTNALGDEIVKMLKQSSDFANALANESGKLQTAVQS
LTTSSNSQAQSLEETAAALEEITSSMQNVSVKTSDVITQSEEIKNVTGIIGDIADQINLLALNAAIEAARAGEHGRGFAV
VADEVRKLAERTQKSLSEIEANTNLLVQSINDMAESIKEQTAGITQINDSVAQIDQTTKDNVEIANESAIISSTVSDIAN
NILEDVKKKRF
>00-1597_Tlp3b
MNSIKIKLSLIANLIAIFALIVLGIVSFYFTKTSLYESTLKNQTDLLKVTQSTVEDFRSTNQSFTRALEKDIANLPYQSL
ITEENIINNVGPILKYYRHSINALNVYLGLNNGKVLLSQKSNDAKMPELRDDLDIKTKDWYQEALKTNDIFVTPAYLDTV
LKQYVITYSKAIYKDGKIIGVLGVDIPSGDLQNLVAKTPGNTFLFDQKNKIFAATNKELLNPSIDHSPVLNAYKAHGDNN
FFSYKLNNEERLGACTKVFAYTACITESADIINKPIFKAAYIQVIALIVMISISIILLYFIVSKYLSPLAAIQTGLTSFF
DFINYKTKNVSTIEVKSNDEFGQISNAINENILATKRGLEQDNQAVKESVQTVSVVEGGNLTARITANPRNPQLIELKNV
LNRLLDALQARVGSDMNEIQRVFNSYKSLDFTTEVKDANGAVEVTTNALGQEIIKMLKQSSDFANALANESGKLQTAVQS
LTTSSNSQAQSLEETAAALEEITSSMQNVSVKTSDVITQSEEIKNVTGIIGDIADQINLLALNAAIEAARAGEHGRGFAV
VADEVRKLAERTQKSLSEIEANTNLLVQSINDMAESIKEQTAGITQINDSVAQIDQTTKDNVEIANESAIISSTVSDIAN
NILEDVKKKRF
>YH001_Tlp3a
MNSIKIKLSLIANLIAIFALIVLGIVSFYFTKTSLYESTLKNQTDLLKVTQSTVEDFRSTNQSFTRALEKDIANLPYQSL
ITEENIINNVGPILKYYHHSINALNVYLGLNNGKVLLSQKSNDAKMPELRDDLDIKTKDWYQEALKTNDIFVTPAYLDTV
LKQYVITYSKAIYKDGKIIGVLGVDIPSEDLQNLVAKTPGNTFLFDQKNKIFAATNKELLNPSIDHSPVLNAYKLNGDNN
FFSYKLNNEERLGACTKVFAYTACITESADIINKPIYKAAFIQAIVVIIVVVFSVILLYFIVSKYLSPLAAIQTGLTSFF
DFINHKTKNVSTIEVKSNDEFGQISNAINENILATKRGLEQDNQAVKESVQTVSVVEGGNLTARITANPRNPQLIELKNV
LNKLLDVLQARVGSDMNAIHKIFEEYKSLDFRNKLENASGSVELTTNALGDEIVKMLKQSSDFANALANESGKLQTAVQS
LTTSSNSQAQSLEETAAALEEITSSMQNVSVKTSDVITQSEEIKNVTGIIGDIADQINLLALNAAIEAARAGEHGRGFAV
VADEVRKLAERTQKSLSEIEANTNLLVQSINDMAESIKEQTAGITQINDSVAQIDQTTKDNVEIANESAIISSTVSDIAN
NILEDIKKKRF
>YH001_Tlp3b
MNSIKIKLSLIANLIAIFALIVLGIVSFYFTKTSLYESTLKNQTDLLKVTQSTVEDFRSTNQSFTRALEKDIANLPYQSL
ITEENIINNVGPILKYYHHSINALNVYLGLNNGKVLLSQKSNDAKMPELRDDLDIKTKDWYQEALKTNDIFVTPAYLDTV
LKQYVITYSKAIYKDGKIIGVLGVDIPSEDLQNLVAKTPGNTFLFDQKNKIFAATNKELLNPSIDHSPVLNAYKLNGDNN
FFSYKLNNEERLGACTKVFAYTACITESADIINKPIYKAAFIQAIVVIIVVVFSVILLYFIVSKYLSPLAAIQTGLTSFF
DFINHKTKNVSTIEVKSNDEFGQISNAINENILATKRGLEQDNQAVKESVQTVSVVEGGNLTARITANPRNPQLIELKNV
LNKLLDVLQARVGSDMNAIHKIFEEYKSLDFRNKLENASGSVELTTNALGDEIVKMLKQSSDFANALANESGKLQTAVQS
LTTSSNSQAQSLEETAAALEEITSSMQNVSVKTSDVITQSEEIKNVTGIIGDIADQINLLALNAAIEAARAGEHGRGFAV
VADEVRKLAERTQKSLSEIEANTNLLVQSINDMAESIKEQTAGITQINDSVAQIDQTTKDNVEIANESAIISSTVSDIAN
NILEDIKKKRF
>00-6200_Tlp3a
MNSIKIKLSLIANLIAIFALIVLGIVSFYFTKTSLYESTLKNQTDLLKVTQSTVEDFRSTNQSFTRALEKDIANLPYQSL
ITEENIINNVGPILKYYHHSINALNVYLGLNNGKVLLSQKSNDAKMPELRDDLDIKTKDWYQEALKTNDIFVTPAYLDTV
LKQYVITYSKAIYKDGKIIGVLGVDIPSEDLQNLVAKTPGNTFLFDQKNKIFAATNKELLNPSIDHSPVLNAYKLNGDNN
FFSYKLNNEERLGACTKVFAYTACITESADIINKPIYKAAFIQAIVVIIVVVFSVILLYFIVSKYLSPLAAIQTGLTSFF
DFINHKTKNVSTIEVKSNDELGQMGKIINENILATKRGLEQDNQAVKESVQTVSVVEGGNLTARITANPRNPQLIELKNV
LNKLLDVLQARVGSDMNAIHKIFEEYKSLDFRNKLENASGSVELTTNALGDEIVKMLKQSSDFANALANESGKLQTAVQS
LTTSSNSQAQSLEETAAALEEITSSMQNVSVKTSDVITQSEEIKNVTGIIGDIADQINLLALNAAIEAARAGEHGRGFAV
VADEVRKLAERTQKSLSEIEANTNLLVQSINDMAESIKEQTAGITQINDSVAQIDQTTKDNVEIANESAIISSTVSDIAN
NILEDIKKKRF
>00-6200_Tlp3b
MNSIKIKLSLIANLIAIFALIVLGIVSFYFTKTSLYESTLKNQTDLLKVTQSTVEDFRSTNQSFTRALEKDIANLPYQSL
ITEENIINNVGPILKYYHHSINALNVYLGLNNGKVLLSQKSNDAKMPELRDDLDIKTKDWYQEALKTNDIFVTPAYLDTV
LKQYVITYSKAIYKDGKIIGVLGVDIPSEDLQNLVAKTPGNTFLFDQKNKIFAATNKELLNPSIDHSPVLNAYKLNGDNN
FFSYKLNNEERLGACTKVFAYTACITESADIINKPIYKAAFIQAIVVIIVVVFSVILLYFIVSKYLSPLAAIQTGLTSFF
DFINYKTKNVSTIEVKSNDEFGQISNAINENILATKRGLEQDNQAVKESVQTVSVVEGGNLTARITANPRNPQLIELKNV
LNKLLDVLQARVGSDMNAIHKIFEEYKSLDFRNKLENASGSVELTTNALGDEIVKMLKQSSDFANALANESGKLQTAVQS
LTTSSNSQAQSLEETAAALEEITSSMQNVSVKTSDVITQSEEIKNVTGIIGDIADQINLLALNAAIEAARAGEHGRGFAV
VADEVRKLAERTQKSLSEIEANTNLLVQSINDMAESIKEQTAGITQINDSVAQIDQTTKDNVEIANESAIISSTVSDIAN
NILEDIKKKRF
>00-0949_Tlp3
MNSIKIKLSLIANLIAIFALIVLGIVSFYFTKTSLYESTLKNQTDLLKVTQSTVEDFRSTNQSFTRALEKDIANLPYQSL
ITEENIINNVGPILKYYRHSINALNVYLGLNNGKVLLSQKSNDAKMPELRDDLDIKTKDWYQEALKTNDIFVTPAYLDTV
LKQYVITYSKAIYKDGKIIGVLGVDIPSEDLQNLVAKTPGNTFLFDQKNKIFAATNKELLNPSIDHSPVLNAYKLNGDNN
FFSYKLNNEERLGACTKVFAYTACITESADIINKPIYKAAFIQAIVVIIVVVFSIILLYFIVSKYLSPLAAIQTGLTSFF
DFINYKTKNVSTIEVKSNDEFGQISNAINENILATKRGLEQDNQAVKESVQTVSVVEGGNLTARITANPRNPQLIELKNV
LNKLLDVLQARVGSDMNAIHKIFEEYKSLDFRNKLENASGSVELTTNALGDEIVKMLKQSSDFANALANESGKLQTAVQS
LTTSSNSQAQSLEETAAALEEITSSMQNVSVKTSDVITQSEEIKNVTGIIGDIADQINLLALNAAIEAARAGEHGRGFAV
VADEVRKLAERTQKSLSEIEANTNLLVQSINDMAESIKEQTAGITQINDSVAQIDQTTKDNVEIANESAIISSTVSDIAN
NILEDVKKKRF
>01-1512_Tlp3
MNSIKIKLSLIANLIAIFALIVLGIVSFYFTKTSLYESTLKNQTDLLKVTQSTVEDFRSTNQSFTRALEKDIANLPYQSL
ITEENIINNVGPILKYYRHSINALNVYLGLNNGKVLLSQKSNDAKMPELRDDLDIKTKDWYQEALKTNDIFVTPAYLDTV
LKQYVITYSKAIYKDGKIIGVLGVDIPSEDLQNLVAKTPGNTFLFDQKNKIFAATNKELLNPSIDHSPVLNAYKLNGDNN
FFSYKLNNEERLGACTKVFAYTACITESADIINKPIYKAAFIQVIALIVMISISIILLYFIVSKYLSPLAAIQTGLTSFF
DFINYKTKNVSTIEVKSNDEFGQISNAINENILATKRGLEQDNQAVKESVQTVSVVEGGNLTARITANPRNPQLIELKNV
LNKLLDVLQARVGSDMNAIHKIFEEYKSLDFRNKLENASGSVELTTNALGDEIVKMLKQSSDFANALANESGKLQTAVQS
LTTSSNSQAQSLEETAAALEEITSSMQNVSVKTSDVITQSEEIKNVTGIIGDIADQINLLALNAAIEAARAGEHGRGFAV
VADEVRKLAERTQKSLSEIEANTNLLVQSINDMAESIKEQTAGITQINDSVAQIDQTTKDNVEIANESAIISSTVSDIAN
NILEDVKKKRF
>CJ677CC012_Tlp3
MNSIKIKLSLIANLIAIFALIVLGIVSFYFTKTSLHESALKNQTDLLKVTQSTVEDFRSTNQSFTRALEKDIANLPYQSL
ITEENIINNVGPILKYYRHSINALNVYLGLNNGKVLLSQKSNDAKMPELRDDLDIKTKDWYQEALKTNDIFVTPAYLDTN
LKQYVITYSKAIYKDGKMIGVLGVDIPSEDLQNLVAKTPGNTFLFDQKNKIFAATNKELLNPSIDHSPVLNAYKTHGDYN
FFTYGLDGKERLGTCTKVFAYTACITESADIINKPIHKAAFIQAIVVIIVVVFSVILLYFIVSKYLSPLAAIQTGLTSFF
DFINYKTKNVSIIEVKSNDEFGQISSAINENILATKKGLEQDNQAVKESVQTVSVVEGGNLTARITANPRNPQLIELKNV
LNKLLDVLQARVGSDMNVIHDEVRKLAERTQKSLSEIEANTNLLVQSINDMAESIKEQTAGITQINDSVAQIDQTTKDNV
EIANESAIISSTVSDIANNILEDVKKKRF
>FDAARGOS_422_Tlp3
MLKITKIKRKIMNSIKIKLSLIANLIAIFALIVLGIVSFYFTKTSLYESTLKNQTDLLKVTQSTVEDFRSTNQSFTRALE
KDIANLPYQSLITEENIINNVGPILKYYRHSINALNVYLGLNNGKVLLSQKSNDAKMPELRDDLDIKTKDWYQEALKTND
IFVTPAYLDTVLKQYVITYSKAIYKDGKIIGVLGVDIPSEDLQNLVAKTPGNTFLFDQKNKIFAATNKELLNPSIDHSPV
LNAYKLNGDNNFFSYKLNNEERLGACTKVFAYTACITESADIINKPIYKAAFIQAIVVIIVVVFSVILLYFIVSKYLSPL
AAIQTGLTSFFDFINYKTKNVSTIEVKSNDEFGQISNAINENILATKRGLEQDNQAVKESVQTVSVVEGGNLTARITANP
RNPQLIELKNVLNKLLDVLQARVGSDMNAIHKIFEEYKSLDFRNKLENASGSVELTTNALGDEIVKMLKQSSDFANALAN
ESGKLQTAVQSLTTSSNSQAQSLEETAAALEEITSSMQNVSVKTSDVITQSEEIKNVTGIIGDIADQINLLALNAAIEAA
RAGEHGRGFAVVADEVRKLAERTQKSLSEIEANTNLLVQSINDMAESIKEQTAGITQINDSVAQIDQTTKDNVEIANESA
IISSTVSDIANNILEDVKKKRF
>CFSAN032806_Tlp3
MLKITKIKRKIMNSIKIKLSLIANLIAIFALIVLGIVSFYFTKTSLYESTLKNQTDLLKVTQSTVEDFRSTNQSFTRALE
KDIANLPYQSLITEENIINNVGPILKYYRHSINALNVYLGLNNGKVLLSQKSNDAKMPELRDDLDIKTKDWYQEALKTND
IFVTPAYLDTVLKQYVITYSKAIYKDGKIIGVLGVDIPSEDLQNLVAKTPGNTFLFDQKNKIFAATNKELLNPSIDHSPV
LNAYKLNGDNNFFSYKLNNEERLGACTKVFAYTACITESADIINKPIYKAAFIQAIVVIIVVVFSVILLYFIVSKYLSPL
AAIQTGLTSFFDFINYKTKNVSTIEVKSNDEFGQISNAINENILATKRGLEQDNQAVKESVQTVSVVEGGNLTARITANP
RNPQLIELKNVLNKLLDVLQARVGSDMNAIHKIFEEYKSLDFRNKLENASGSVELTTNALGDEIVKMLKQSSDFANALAN
ESGKLQTAVQSLTTSSNSQAQSLEETAAALEEITSSMQNVSVKTSDVITQSEEIKNVTGIIGDIADQINLLALNAAIEAA
RAGEHGRGFAVVADEVRKLAERTQKSLSEIEANTNLLVQSINDMAESIKEQTAGITQINDSVAQIDQTAKDNVEIANESA
IISNTVSDIANNILEDVKKKRF
>MTVDSCj13_Tlp3
MNSIKIKLSLIANLIAIFALIVLGIVSFYFTKTSLYESTLKNQTDLLKVTQSTVEDFRSTNQSFTRALEKDIANLPYQSL
ITEENIINNVGPILKYYRHSINALNVYLGLNNGKVLLSQKSNDAKMPELRDDLDIKTKDWYQEALKTNDIFVTPAYLDTI
LKQYVITYSKAIYKDGKIIGVLGVDIPSEDLQNLVANTPGNTFLFDQKNKIFAATNKELLNPSIDHSPVLNAYKLNGDNN
FFSYKLNNEERLGACTKVFAYTACITESADIINKPIFKAAYIQVIALIVMISISIILLYFIVSKYLSPLAAIQTGLTSFF
DFINYKTKNVSTIEVKSNDEFGQISNAINENILATKRGLEQDNQAVKESVQTVSVVESGNLTARITANPRNPQLIELKNV
LNKLLDVLQARVGSDMNAIHKIFEEYKSLDFRNKLENASGSVELTTNALGDEIVKMLKQSSDFANALANESGKLQTAVQS
LTTSSNSQAQSLEETAAALEEITSSMQNVSVKTSDVITQSEEIKNVTGIIGDIADQINLLALNAAIEAARAGEHGRGFAV
VADEVRKLAERTQKSLSEIEANTNLLVQSINDMAESIKEQTAGITQINDSVAQIDQTTKDNVEIANESAIISSTVSDIAN
NILEDVKKKRF
>FDAARGOS_421_Tlp3
MLKITKIKRKIMNSIKIKLSLIANLIAIFALIVLGIVSFYFTKTSLYESTLKNQTDLLKVTQSTVEDFRSTNQSFTRALE
KDIANLPYQSLITEENIINNVGPILKYYRHSINALNVYLGLNNGKVLLSQKSNDAKMPELRDDLDIKTKDWYQEALKTND
IFVTPAYLDTILKQYVITYSKAIYKDGKIIGVLGVDIPSEDLQNLVANTPGNTFLFDQKNKIFAATNKELLNPSIDHSPV
LNAYKLNGDNNFFSYKLNNEERLGACTKVFAYTACITESADIINKPIFKAAFIQAIVVIIVVVFSVILLYFIVSKYLSPL
AAIQTGLTSFFDFINYKTKNVSTIEVKSNDEFGQISNAINENILATKRGLEQDNQAVKESVQTVSVVEGGNLTARITANP
RNPQLIELKNVLNKLLDVLQARVGSDMNAIHKIFEEYKSLDFRNKLENASGSVELTTNALGDEIVKMLKQSSDFANALAN
ESGKLQTAVQSLTTSSNSQAQSLEETAAALEEITSSMQNVSVKTSDVITQSEEIKNVTGIIGDIADQINLLALNAAIEAA
RAGEHGRGFAVVADEVRKLAERTQKSLSEIEANTNLLVQSINDMAESIKEQTAGITQINDSVAQIDQTTKDNVEIANESA
IISSTVSDIANNILEDVKKKRF
>BCW_6290_Tlp3a
MNSIKIKLSLIANLIAIFALIVLGIVSFYFTKTSLYESTLKNQTDLLKVTQSTVEDFRSTNQSFTRALEKDIANLPYQSL
ITEENIINNVGPILKYYHHSINALNVYLGLNNGKVLLSQKSNDAKMPELRDDLDIKTKDWYQEALKTNDIFVTPAYLDTV
LKQYVITYSKAIYKDGKIIGVLGVDIPSEDLQNLVAKTPGNTFLFDQKNKIFAATNKELLNPSIDHSPVLNAYKLNGDNN
FFSYKLNNEERLGACTKVFAYTACITESADIINKPIYKAAFIQAIVVIIVVVFSVILLYFIVSKYLSPLAAIQTGLTSFF
DFINYKTKNVSTIEVKSNDEFGQISNAINENILATKRGLEQDNQAVKESVQTVSVVEGGNLTARITANPRNPQLIELKNV
LNKLLDVLQARVGSDMNAIHKIFEEYKSLDFRNKLENASGSVELTTNALGDEIVKMLKQSSDFANALANESGKLQTAVQS
LTTSSNSQAQSLEETAAALEEITSSMQNVSVKTSDVITQSEEIKNVTGIIGDIADQINLLALNAAIEAARAGEHGRGFAV
VADEVRKLAERTQKSLSEIEANTNLLVQSINDMAESIKEQTAGITQINDSVAQIDQTTKDNVEIANESAIISSTVSDIAN
NILEDVKKKRF
>BCW_6290_Tlp3b
MNSIKIKLSLIANLIAIFALIVLGIVSFYFTKTSLYESTLKNQTDLLKVTQSTVEDFRSTNQSFTRALEKDIANLPYQSL
ITEENIINNVGPILKYYHHSINALNVYLGLNNGKVLLSQKSNDAKMPELRDDLDIKTKDWYQEALKTNDIFVTPAYLDTV
LKQYVITYSKAIYKDGKIIGVLGVDIPSEDLQNLVAKTPGNTFLFDQKNKIFAATNKELLNPSIDHSPVLNAYKLNGDNN
FFSYKLNNEERLGACTKVFAYTACITESADIINKPIYKAAFIQAIVVIIVVVFSVILLYFIVSKYLSPLAAIQTGLTSFF
DFINYKTKNVSTIEVKSNDEFGQISNAINENILATKRGLEQDNQAVKESVQTVSVVEGGNLTARITANPRNPQLIELKNV
LNKLLDVLQARVGSDMNAIHKIFEEYKSLDFRNKLENASGSVELTTNALGDEIVKMLKQSSDFANALANESGKLQTAVQS
LTTSSNSQAQSLEETAAALEEITSSMQNVSVKTSDVITQSEEIKNVTGIIGDIADQINLLALNAAIEAARAGEHGRGFAV
VADEVRKLAERTQKSLSEIEANTNLLVQSINDMAESIKEQTAGITQINDSVAQIDQTTKDNVEIANESAIISSTVSDIAN
NILEDIKKKRF
>RM1875_Tlp3 C. coli
MNSIKIKLSLIANLIAIFALIVLGIVSFYFTKTSLYESTLKNQTDLLKVTQSTVEDFRSTNQSFIRALEKDIANLPYQSL
ITEENIINNVGPILKYYRHSINALNVYLGLNNGKVLLSQKSNDAKMPELRDDLDIKTKDWYQEALKTNDIFDTPAYLDTN
LKQYVITYSKAIYKDGKIIGVLGVDIPSEDLQNLVANTPGNTFLFDQKNKIFAATNKELLNPSIDHSPVLNAYKTHGDHN
FFNYGLDGKERLGACTKVFAYTACITESADIINKPIYKAAFIQAIVVIIVVVFSVILLYFIVSKYLSPLAAIQTGLTSFF
DFINHKTKNVSTIDVKSNDEFGQISKAINENILATKQGLEQDAKAVKESVETVGVVESGNLTARITANPRNPQLIELKNV
LNRLLDVLQTRVGSDMNAIHKIFEEYKSLDFRNKLDNANGSVEVTTNALGMKLVKMLKQSSDFANHLASESSKLQSAVQN
LTSSSNSQAASLEETAAALEEITSSMQNVSVKTSDVITQSEEIKNVTGIIGDIADQINLLALNAAIEAARAGEHGRGFAV
VADEVRKLAERTQKSLSEIEANTNLLVQSINDMAESIKEQTAGITQINESVAQIDQTTKDNVEIANESAIISNTVSDIAN
NILEDVKKKRF
>FB1_Tlp3 C. coli
MNSIKIKLSLIANLIAIFALIVLGIVSFYFTKTSLYESTLKNQTDLLKVTQSTVEDFRSTNQSFTRALEKDIANLPYQSL
ITEENIINNVGPILKYYRHSINALNVYLGLNNGKVLLSQKSNDAKMPELRDDLDIKTKDWYQEALKTNDIFVTPAYLDTV
LKQYVITYSKAIYKDGKIIGVLGVDIPSEDLQNLVAKTPGNTFLFDQKNKIFAATNKELLNPSIDHSPVLNAYKTHGDNN
FFSYKLNNEERLGACTKVFAYTACITESADIINKPIYKAAFIQAIVVIIVVVFSVILLYFIVSKYLSPLAAIQTGLTSFF
DFINYKTKNVSTIEVKSNDEFGQISNAINENILATKQGLEQDAKAVKESVETVGVVERGNLTARITANPRNPQLIELKNV
LNKLLDVLQARVGSDMNAIHKIFEEYKSLDFRNKLENASGSVELTTNALGDEIVKMLKQSSDFANALANESGKLQTAVQS
LTTSSNSQAQSLEETAAALEEITSSMQNVSVKTSDVITQSEEIKNVTGIIGDIADQINLLALNAAIEAARAGEHGRGFAV
VADEVRKLAERTQKSLSEIEANTNLLVQSINDMAESIKEQTAGITQINESVAQIDQTTKDNVEIANESAIISSTVSDIAN
NILEDVKKKRF
>HC2-48_Tlp3 C. coli
MNSIKIKLSLIANLIAIFALIVLGIVSFYFTKTSLYESTLKNQTDLLKVTQSTVEDFRSTNQSFTRALEKDIANLPYQSL
ITEENIINNVGPILKYYHHSINALNVYLGLNNGKVLLSQKSNDAKMPELRDDLDIKTKDWYQEALKTNDIFVTPAYLDTV
LKQYVITYSKAIYKDGKIIGVLGVDIPSEDLQNLVAKTPGNTFLFDQKNKIFAATNKELLNPSIDHSPVLNAYKLNGDNN
FFSYKLNNEERLGACTKVFAYTACITESADIINKPIYKAAFIQAIVVIIVVVFSVILLYFIVSKYLSPLAAIQTGLTSFF
DFINYKTKNVSTIEVKTNDEFGQISKAINENILATKQGLEQDAKAVKESVETVGVVESGNLTARITANPRNPQLIELKNV
LNRLLDVLQTKVGSDMNAIHKIFEEYKSLDFRNKLDNANGSVEVTTNALGDEIVKMLKQSSDFANHLARKFKTSKCSSKP
YFIF.FSSSFFRRNCSCFRRDYFFYAKCFCKNQ.CYHSIEIEANTNLLVQSINDMAESIKEQTAGITQINESVAQIDQTT
KDNVEIANESAIISSTVSDIANNILEDVKKKRF
>CF2-75_Tlp3 C. coli
MLKITKIKRKIMNSIKIKLSLIANLIAIFALIVLGIVSFYFTKTSLYESTLKNQTDLLKVTQSTVEDFRSTNQSFTRALE
KDIANLPYQSLITEENIINNVGPILKYYHHSINALNVYLGLNNGKVLLSQKSNDAKMPELRDDLDIKTKDWYQEALKTND
IFVTPAYLDTVLKQYVITYSKAIYKDGKIIGVLGVDIPSEDLQNLVAKTPGNTFLFDQKNKIFAATNKELLNPSIDHSPV
LNAYKLNGDNNFFSYKLNNEERLGACTKVFAYTACITESADIINKPIYKAAFIQAIVVIIVVVFSVILLYFIVSKYLSPL
AAIQTGLTSFFDFINYKTKNVSTIEVKSNDEFGQISNAINENILATKQGLEQDAKAVKESVETVGVVESGNLTARITANP
RNPQLIELKNVLNRLLDVLQTKVGSDMNAIHKIFEEYKSLDFRNKLDNANGSVEVTTNALGDEIVKMLKQSSDFANHLAS
ESSKLQSAVQNLTSSSNSQAASLEETAAALEEITSSMQNVSVKTSDVITQSEEIKNVTGIIGDIADQINLLAEITQKSLS
EIEANTNLLVQSINDMAESIKEQTAGITQINESVAQIDQTTKDNVEIANESAIISSTVSDIANNILEDVKKKRF
>RM5611_Tlp3 C. coli
MNSIKIKLSLIANLIAIFALIVLGIVSFYFTKTSLYESTLKNQTDLLKVTQSTVEDFRSTNQSFTRALEKDIANLPYQSL
ITEENIINNVGPILKYYHHSINALNVYLGLNNGKVLLSQKSNDAKMPELRDDLDIKTKDWYQEALKTNDIFVTPAYLDTV
LKQYVITYSKAIYKDGKIIGVLGVDIPSEDLQNLVAKTPGNTFLFDQKNKIFAATNKELLNPSIDHSPVLNAYKLNGDNN
FFSYKLNNEERLGACTKVFAYTACITESADIINKPIYKAAFIQAIVVIIVVVFSVILLYFIVSKYLSPLAAIQTGLTSFF
DFINYKTKNVSTIEVKSNDEFGQISNAINENILATKQGLEQDAKAVKESVETVGVVESGNLTARITANPRNPQLIELKNV
LNRLLDVLQTKVGSDMNAIHKIFEEYKSLDFRNKLDNANGSVEVTTNALGDEIVKMLKQSSDFANHLASESSKLQSAVQN
LTSSSNSQAASLEETAAALEEITSSMQNVSVKTSDVITQSEEIKNVTGIIGDIADQINLLALNAAIEAARAGEHGRGFAV
VADEVRKLAERTQKSLSEIEANTNLLVQSINDMAESIKEQTAGITQINESVAQIDQTTKDNVEIANESAIISSTVSDIAN
NILEDVKKKRF
>MTVDSCj07_Tlp3
MNSIKIKLSLIANLIAIFALIVLGIVSFYFTKTSLYESTLKNQTDLLKVTQSTVEDFRSTNQSFTRALEKDIANLPYQSL
ITEENIINNVGPILKYYRHSINALNVYLGLNNGKVLLSQKSNDAKMPELRDDLDIKTKDWYQEALKTNDIFVTPAYLDTV
LKQYVITYSKAIYKDGKIIGVLGVDIPSEDLQNLVAKTPGNTFLFDQKNKIFAATNKELLNPSIDHSPVLNAYKLNGDNN
FFSYKLNNEERLGACTKVFAYTACITESADIINKPIYKAAFIQAIVVIIVVVFSVILLYFIVSKYLSPLAAIQTGLTSFF
DFINYKTKNVSTIEVKSNDEFGQISNAINENILATKRGLEQDNQAVKESVQTVSVVEGGNLTARITANPRNPQLIELKNV
LNKLLDVLQARVGSDMNAIHKIFEEYKSLDFRNKLENASGSVELTTNALGDEIVKMLKQSSDFANALANESGKLQTAVQS
LTTSSNSQAQSLEETAAALEEITSSMQNVSVKTSDVITQSEEIKNVTGIIGDIADQINLLALNAAIEAARAGEHGRGFAV
VADEVRKLAERTQKSLSEIEANTNLLVQSINDMAESIKEQTAGITQINDSVAQIDQTTKDNVEIANESAIISSTVSDIAN
NILEDVKKKRF
>MTVDSCj16_Tlp3
MNSIKIKLSLIANLIAIFALIVLGIVSFYFTKTSLYESTLKNQTDLLKVTQSTVEDFRSTNQSFTRALEKDIANLPYQSL
ITEENIINNVGPILKYYRHSINALNVYLGLNNGKVLLSQKSNDAKMPELRDDLDIKTKDWYQEALKTNDIFVTPAYLDTI
LKQYVITYSKAIYKDGKIIGVLGVDIPSEDLQNLVAKTPGNTFLFDQKNKIFAATNEALLDPSVDHSPVLNAYKAHGDNN
FFSYKLNNEERLGACTKVFAYTACITESADIINKPIYKAAFIQVIALIVMISISIILLYFIVSKYLSPLAAIQTGLTSFF
DFINYKTKNVSTIEVKSNDEFGQISNAINENILATKRGLEQDNQAVKESVQTVSVVEGGNLTARITANPRNPQLIELKNV
LNKLLDVLQARVGSDMNAIHKIFEEYKSLDFRNKLENASGSVELTTNALGDEIVKMLKQSSDFANALANESGKLQTAVQS
LTTSSNSQAQSLEETAAALEEITSSMQNVSVKTSDVITQSEEIKNVTGIIGDIADQINLLALNAAIEAARAGEHGRGFAV
VADEVRKLAERTQKSLSEIEANTNLLVQSINDMAESIKEQTAGITQINDSVAQIDQTTKDNVEIANESAIISSTVSDIAN
NILEDVKKKRF
>ICDCCJ07001_Tlp3
MNSIKIKLSLIANLIAIFALIVLGIVSFYFTKTSLYESTLKNQTDLLKVTQSTVEDFRSTNQSFTRALEKDIANLPYQSL
ITEENIINNVGPILKYYRHSINALNVYLGLNNGKVLLSQKSNDAKMPELRDDLDIKTKDWYQEALKTNDIFVTPAYLDTV
LKQYVITYSKAIYKDGKIIGVLGVDIPSEDLQNLVAKTPGNTFLFDQKNKIFAATNKELLNPSIDHSPVSNAYKAHGDNN
FFSYKLNNEERLGACTKVFAYTACITESADIINKPIYKAAFIQAIVVIIVVVFSVILLYFIVSKYLSPLAAIQTGLTSFF
DFINHKTKNVSTIEVKSNDEFGQISNAINENILATKRGLEQDNQAVKESVETVHVVEGGNLTARITANPRNPQLIELKNV
LNRLLDALQARVGSDMNEIQRVFNSYKSLDFTTEVKDANGAVEVTTNALGQEIIKMLKQSSDFANALANESGKLQTAVQS
LTTSSNSQAQSLEETAAALEEITSSMQNVSVKTSDVITQSEEIKNVTGIIGDIADQINLLALNAAIEAARAGEHGRGFAV
VADEVRKLAERTQKSLSEIEANTNLLVQSINDMAESIKEQTAGITQINDSVAQIDQTTKDNVEIANESAIISSTVSDIAN
NILEDVKKKR
>RM3196_Tlp3
MNSIKIKLSLIANLIAIFALIVLGIVSFYFTKTSLYESTLKNQTDLLKVTQSTVEDFRSTNQSFTRALEKDIANLPYQSL
ITEENIINNVGPILKYYRHSINALNVYLGLNNGKVLLSQKSNDAKMPELRDDLDIKTKDWYQEALKTNDIFVTPAYLDTV
LKQYVITYSKAIYKDGKIIGVLGVDIPSEDLQNLVAKTPGNTFLFDQKNKIFAATNKELLNPSIDHSPVSNAYKAHGDNN
FFSYKLNNEERLGACTKVFAYTACITESADIINKPIYKAAFIQAIVVIIVVVFSVILLYFIVSKYLSPLAAIQTGLTSFF
DFINHKTKNVSTIEVKSNDEFGQISNAINENILATKRGLEQDNQAVKESVETVHVVEGGNLTARITANPRNPQLIELKNV
LNRLLDALQARVGSDMNEIQRVFNSYKSLDFTTEVKDANGAVEVTTNALGQEIIKMLKQSSDFANALANESGKLQTAVQS
LTTSSNSQAQSLEETAAALEEITSSMQNVSVKTSDVITQSEEIKNVTGIIGDIADQINLLALNAAIEAARAGEHGRGFAV
VADEVRKLAERTQKSLSEIEANTNLLVQSINDMAESIKEQTAGITQINDSVAQIDQTTKDNVEIANESAIISSTVSDIAN
>35925B2_Tlp3
MLKITKIKRKIMNSIKIKLSLIANLIAIFALIVLGIVSFYFTKTSLHESALKNQTDLLKVTQSTVEDFRSTNQSFTRALE
KDITNLPYQSLITEENIINNVGPILKYYRHSINALNVYLGLNNGKVLLSQESNDAKMPELRDDLDIKTKDWYQEALKTND
IFVTPAYLDTILKQYVITYSKAIYKDGKIIGVLGIDIPSEDLQNLVAKTPGNTFLFDQKNKIFAATNKELLNPSIDHSPV
LNAYKTHGDYNFFTYGLDGKERLGTCAKVFAYTACITESADIINKPIHKAAFIQAIVVIIVVVFSVILLYFIISKYLSPL
AAIQTGLTSFFDFINHKTKNVSTIEVKSNDEFGQISSAINENILQTKKGLEQDNQAVKESVETVSVVESGNLTARITANP
RNPQLIELKNVLNRLLDALQTRVGSDGSDMNEIQRVFNSYKSLDFTTEVKDANGAVEVTTNALGQEIIKMLKQSSDFANA
LANESGKLQTAVQSLTTSSNSQAQSLEETAAALEEITSSMQNVSVKTSDVITQSEEIKNVTGIIGDIADQINLLALNAAI
EAARAGEHGRGFAVVADEVRKLAERTQKSLSEIEANTNLLVQSINDMAESIKEQTAGITQINESVAQIDQTTKDNVEIAN
ESAIISSTVSDIANNILEDVKKKRF
>14980A_Tlp3
MLKITKIKRKIMNSIKIKLSLIANLIAIFALIVLGIVSFYFTKTSLYESTLKNQTDLLKVTQSTVEDFRSTNQSFTRALE
KDIANLPYQSLITEENIINNVGPILEYYRHSINALNVYLGLNNGKVLLSQKSNDAKMPELRDDLDIKTKDWYQEALKTND
IFVTPAYLDTILKQYVITYSKAIYKDGKIIGVLGVDIPLEDLQNSVANTPGNIFLFDQKNKIFAATNKELLNPSIDHSPV
LNAYKTHGDYNFFTYGLDGKERLGTCTKVFAYTACITESADIINKPIHKAAFIQAIVVIIVVVFSVILLYFIVSKYLSPL
AAIQTGLTSFFDFINYKTKNVSTIEVKSNDEFGQISNAINENILATKRGLEQDNQAVKESVQTVSVVEGGNLTARITANP
RNPQLIELKNVLNRLLDALQARVGSDMNEIQRVFNSYKSLDFTTEVKDANGAVEVTTNALGQEIIKMLKQSSDFANALAN
ESGKLQTAVQSLTTSSNSQAQSLEETAAALEEITSSMQNVSVKTSDVITQSEEIKNVTGIIGDIADQINLLALNAAIEAA
RAGEHGRGFAVVADEVRKLAERTQKSLSEIEANTNLLVQSINDMAESIKEQTAGITQINDSVAQIDQTTKDNVEIANESA
IISSTVSDIANNILEDVKKKRF
>00-0949_Tlp4
MQSINSGKSVGISAKLTLWVGILVVLILAITSAISYFDSRNNTYELLKDTQLKTMQDVDAFFKSYAMSKRNGIQILANEL
TNRPDMSDEELINLIKVIKKVNDYDLVYVGFDNTGKNYQSDDQILDLSKGYDTKNRPWYKAAKEAKKLIVTEPYKSAASG
EVGLTYAAPFYDRNGNFRGVVGGDYDLANFSTNVLTVGKSDNTFTEVLDSEGTILFNDEVAKILTKTELSINIANAIKAN
PALIDPRNQDTLFTAKDHQGVDYAIMCNSAFNPLFRICTITENKVYTEAVNSILMKQVIVGIIAIIIALILIILISRSLS
PLAAIQTGLTSFFDFINYKTKNVSTIEVKSNDEFGQISNAINENILATKRGLEQDNQAVKESVQTVSVVEGGNLTARITA
NPRNPQLIELKNVLNKLLDVLQARVGSDMNAIHKIFEEYKSLDFRNKLENASGSVELTTNALGDEIVKMLKQSSDFANAL
ANESGKLQTAVQSLTTSSNSQAQSLEETAAALEEITSSMQNVSVKTSDVITQSEEIKNVTGIIGDIADQINLLALNAAIE
AARAGEHGRGFAVVADEVRKLAERTQKSLSEIEANTNLLVQSINDMAESIKEQTAGITQINDSVAQIDQTTKDNVEIANE
SAIISSTVSDIANNILEDVKKKRF
>01-1512_Tlp4
MQSINSGKSVGISAKLTLWVGILVVLILAITSAISYFDSRNNTYELLKDTQLKTMQDVDAFFKSYAMSKRNGIQILANEL
TNRPDMSDEELINLIKVIKKVNDYDLVYVGFDNTGKNYQSDDQILDLSKGYDTKNRPWYKAAKEAKKLIVTEPYKSAASG
EVGLTYAAPFYDRNGNFRGVVGGDYDLANFSTNVLTVGKSDNTFTEVLDSEGTILFNDEVAKILTKTELSINIANAIKAN
PALIDPRNQDTLFTAKDHQGVDYAIMCNSAFNPLFRICTITENKVYTEAVNSILMKQVIVGIIAIIIALILIRFLISRSL
SPLAAIQTGLTSFFDFINYKTKNVSTIEVKSNDEFGQISNAINENILATKRGLEQDNQAVKESVQTVSVVEGGNLTARIT
ANPRNPQLIELKNVLNKLLDVLQARVGSDMNAIHKIFEEYKSLDFRNKLENASGSVELTTNALGDEIVKMLKQSSDFANA
LANESGKLQTAVQSLTTSSNSQAQSLEETAAALEEITSSMQNVSVKTSDVITQSEEIKNVTGIIGDIADQINLLALNAAI
EAARAGEHGRGFAVVADEVRKLAERTQKSLSEIEANTNLLVQSINDMAESIKEQTAGITQINDSVAQIDQTTKDNVEIAN
ESAIISSTVSDIANNILEDVKKKRF
>81-176_Tlp4
MQSINSGKSVGISAKLTLWVGILVVLILAITSAISYFDSRNNTYELLKDTQLKTMQDVDAFFKSYAMSKRNGIQILANEL
TNRPDMSDEELINLIKVIKKVNDYDLVYVGFDNTGKNYQSDDQILDLSKGYDTKNRPWYKAAKEAKKLIVTEPYKSAASG
EVGLTYAAPFYDRNGNFRGVVGGDYDLANFSTNVLTVGKSDNTFTEVLDSEGTILFNDEVAKILTKTELSINIANAIKAN
PALIDPRNQDTLFTAKDHQGVDYAIMCNSAFNPLFRICTITENKVYTEAVNSILMKQVIVGIIAIIIALILIRFLISRSL
SPLAAIQTGLTSFFDFINYKTKNVSTIEVKSNDEFGQISNAINENILATKRGLEQDNQAVKESVQTVSVVEGGNLTARIT
ANPRNPQLIELKNVLNKLLDVLQARVGSDMNAIHKIFEEYKSLDFRNKLENASGSVELTTNALGDEIVKMLKQSSDFANA
LANESGKLQTAVQSLTTSSNSQAQSLEETAAALEEITSSMQNVSVKTSDVITQSEEIKNVTGIIGDIADQINLLALNAAI
EAARAGEHGRGFAVVADEVRKLAERTQKSLSEIEANTNLLVQSINDMAESIKEQTAGITQINDSVAQIDQTTKDNVEIAN
ESAIISSTVSDIANNILEDVKKKRF
>32488_Tlp4
MQSINSGKSVGISAKLTLWVGILVVLILAITSAISYFDSRNNTYELLKDTQLKTMQDVDAFFKSYAMSKRNGIQILANEL
TNRPDMSDEELINLIKVIKKVNDYDLVYVGFDNTGKNYQSDDQILDLSKGYDTKNRPWYKAAKEAKKLIVTEPYKSAASG
EVGLTYAAPFYDRNGNFRGVVGGDYDLANFSTNVLTVGKSDNTFTEVLDSEGTILFNDEVAKILTKTELSINIANAIKAN
PALIDPRNQDTLFTAKDHQGVDYAIMCNSAFNPLFRICTITENKVYTEAVNSILMKQVIVGIIAIIIALILIRFLISRSL
SPLAAIQTGLTSFFDFINYKTKNVSTIEVKSNDEFGQISNAINENILATKRGLEQDNQAVKESVQTVSVVEGGNLTARIT
ANPRNPQLIELKNVLNKLLDVLQARVGSDMNAIHKIFEEYKSLDFRNKLENASGSVELTTNALGDEIVKMLKQSSDFANA
LANESGKLQTAVQSLTTSSNSQAQSLEETAAALEEITSSMQNVSVKTSDVITQSEEIKNVTGIIGDIADQINLLALNAAI
EAARAGEHGRGFAVVADEVRKLAERTQKSLSEIEANTNLLVQSINDMAESIKEQTAGITQINDSVAQIDQTTKDNVEIAN
ESAIISSTVSDIANNILEDVKKKRF
>81116_Tlp4
MQSINSGKSVGISAKLTLWVGILVVLILAITSAISYFDSRNNTYELLKDTQLKTMQDVDAFFKSYAMSKRNGIQILANEL
TNRPDMSDEELINLIKVIKKVNDYDLVYVGFDNTGKNYQSDDQILDLSKGYDTKNRPWYKAAKEAKKLIVTEPYKSAASG
EVGLTYAAPFYDRNGNFRGVVGGDYDLANFSTNVLTVGKSDNTFTEVLDSEGTILFNDEVAKILTKTELSINIANAIKAN
PALIDPRNQDTLFTAKDHQGVDYAIMCNSAFNPLFRICTITENKVYTEAVNSILMKQVIVGIIAIIIALILIRFLISRSL
SPLAAIQTGLTSFFDFINYKTKNVSTIEVKSNDEFGQISNAINENILATKRGLEQDNQAVKESVQTVSVVEGGNLTARIT
ANPRNPQLIELKNVLNKLLDVLQARVGSDMNAIHKIFEEYKSLDFRNKLENAGGSVELTTNALGDEIVKMLKQSSDFANA
LANESGKLQTAVQSLTTSSNSQAQSLEETAAALEEITSSMQNVSVKTSDVITQSEEIKNVTGIIGDIADQINLLALNAAI
EAARAGEHGRGFAVVADEVRKLAERTQKSLSEIEANTNLLVQSINDMAESIKEQTAGITQINDSVAQIDQTTKDNVEIAN
ESAIISSTVSDIANNILEDVKKKRF
>F38011_Tlp4
MQSINSGKSAGISAKLTLWVGILVVLILAITSAVSYFDSRNNTYELLKDTQLKTMQDVGAFFESYGMSKRHGIQILANEL
NKRPDMSDEELINLIKAFKEVNDYDLVYVGFDNTGKNYQSDDQILDLSKGYDTKNRPWYKAAKEAKKLIVTEPYKSAASG
EVGLTYAAPFYDRNGNFRGVVGGDYDLANFSTNVLTVGKSDNTFTEVLDSEGTILFNDEVAKILTKTELSINIANAIKAN
PALIDPRNQDTLFTAKDHQGVDYAIMCNSAFNPLFRICTITENKVYTEAVNSILMKQVIVGIIAIIIALILIRFLISRSL
SPLAAIQTGLTSFFDFINYKTKNVSTIEVKSNDEFGQISNAINENILATKRGLEQDNQAVKESVQTVSVVEGGNLTARIT
ANPRNPQLIELKNVLNKLLDVLQARVGSDMNAIHKIFEEYKSLDFRNKLENASGSVELTTNALGDEIVKMLKQSSDFANA
LANESGKLQTAVQSLTTSSNSQAQSLEETAAALEEITSSMQNVSVKTSDVITQSEEIKNVTGIIGDIADQINLLALNAAI
EAARAGEHGRGFAVVADEVRKLAERTQKSLSEIEANTNLLVQSINDMAESIKEQTAGITQINDSVAQIDQTTKDNVEIAN
ESAIISSTVSDIANNILEDVKKKRF
>ICDCCJ07001_Tlp4
MQSINSGKSVGISAKLTLWVGILVVLILAITSAISYFDSRNNTYELLKDTQLKTMQDVGAFFESYGMSKRNGIQILANEL
NKRPDMSDEELINLIKAFKEVNGYDLVYVGFDNTGKNYQSDDQILDLSKGYDTKNRPWYKAAKEAKKLIVTEPYKSANSG
EVGLTYAAPFYDRNGNFRGVVGGDYDLAKFSTDVLAVGKSQNTYTVVLDPEGTILFRDDITKILTKTELSINIANAIKAN
PALIDPRNQDTLFTAKDHQGVDYAIMCNSAFNPLFRICTITENKVYTEAVNSILMKQVIVGIIAIIIALILIRFLISRSL
SPLAAIQTGLTSFFDFINHKTKNVSTIEVKSNDEFGQISNAINENILATKQGLEQDAKAVKESVETVGVVESGNLTARIT
ANPRNPQLIELKNVLNRLLDVLQTRVGSDMNAIHKIFEEYKSLDFRNKLDNANGSVEVTTNALGDEIVKMLKQSSDFANH
LASESSKLQSAVQNLTSSSNSQAASLEETAAALEEITSSMQNVSVKTSDVITQSEEIKNVTGIIGDIADQINLLALNAAI
EAARAGEHGRGFAVVADEVRKLAERTQKSLSEIEANTNLLVQSINDMAESIKEQTAGITQINDSVAQIDQTTKDNVEIAN
ESAIISSTVSDIANNILEDVKKKRF
>NCTC11168_Tlp4
MQSINSGKSVGISAKLTLWVGILVVLILAITSAISYFDSRNNTYELLKDTQLKTMQDVDAFFKSYAMSKRNGIQILANEL
TNRPDMSDEELINLIKVIKKVNDYDLVYVGFDNTGKNYQSDDQILDLSKGYDTKNRPWYKAAKEAKKLIVTEPYKSAASG
EVGLTYAAPFYDRNGNFRGVVGGDYDLANFSTNVLTVGKSDNTFTEVLDSEGTILFNDEVAKILTKTELSINIANAIKAN
PALIDPRNQDTLFTAKDHQGVDYAIMCNSAFNPLFRICTITENKVYTEAVNSILMKQVIVGIIAIIIALILIRFLISRSL
SPLAAIQTGLTSFFDFINYKTKNVSTIEVKSNDEFGQISNAINENILATKRGLEQDNQAVKESVQTVSVVEGGNLTARIT
ANPRNPQLIELKNVLNKLLDVLQARVGSDMNAIHKIFEEYKSLDFRNKLENASGSVELTTNALGDEIVKMLKQSSDFANA
LANESGKLQTAVQSLTTSSNSQAQSLEETAAALEEITSSMQNVSVKTSDVITQSEEIKNVTGIIGDIADQINLLALNAAI
EAARAGEHGRGFAVVADEVRKLAERTQKSLSEIEANTNLLVQSINDMAESIKEQTAGITQINDSVAQIDQTTKDNVEIAN
ESAIISSTVSDIANNILEDVKKKRF
>RM3196_Tlp4
MQSINSGKSVGISAKLTLWVGILVVLILAITSAISYFDSRNNTYELLKDTQLKTMQDVGAFFESYGMSKRNGIQILANEL
NKRPDMSDEELINLIKAFKEVNGYDLVYVGFDNTGKNYQSDDQILDLSKGYDTKNRPWYKAAKEAKKLIVTEPYKSANSG
EVGLTYAAPFYDRNGNFRGVVGGDYDLAKFSTDVLAVGKSQNTYTVVLDPEGTILFRDDITKILTKTELSINIANAIKAN
PALIDPRNQDTLFTAKDHQGVDYAIMCNSAFNPLFRICTITENKVYTEAVNSILMKQVIVGIIAIIIALILIRFLISRSL
SPLAAIQTGLTSFFDFINHKTKNVSTIEVKSNDEFGQISNAINENILATKQGLEQDAKAVKESVETVGVVESGNLTARIT
ANPRNPQLIELKNVLNRLLDVLQTRVGSDMNAIHKIFEEYKSLDFRNKLDNANGSVEVTTNALGDEIVKMLKQSSDFANH
LASESSKLQSAVQNLTSSSNSQAASLEETAAALEEITSSMQNVSVKTSDVITQSEEIKNVTGIIGDIADQINLLALNAAI
EAARAGEHGRGFAVVADEVRKLAERTQKSLSEIEANTNLLVQSINDMAESIKEQTAGITQINDSVAQIDQTTKDNVEIAN
ESAIISSTVSDIANNILEDVKKKRF
>T1-21_Tlp4
MQSINSGKSVGISAKLTLWVGILVVLILAITSAISYFDSRNNTYELLKDTQLKTMQDVGAFFESYGMSKRNGIQILANEL
NKRPDMSDEELINLIKAFKEVNGYDLVYVGFDNTGKNYQSDDQILDLSKGYDTKNRPWYKAAKEAKKLIVTEPYKSANSG
EVGLTYAAPFYDRNGNFRGVVGGDYDLAKFSTDVLAVGKSQNTYTVVLDPEGTILFRDDITKILTKTELSINIANAIKAN
PALIDPRNQDTLFTAKDHQGVDYAIMCNSAFNPLFRICTITENKVYTEAVNSILMKQVIVGIIAIIIALILIRFLISRSL
SPLAAIQTGLTSFFDFINYKTKNVSTIEVKSNDEFGQISNAINENILATKRGLEQDNQAVKESVQTVSVVEGGNLTARIT
ANPRNPQLIELKNVLNKLLDVLQARVGSDMNAIHKIFEEYKSLDFRNKLENASGSVELTTNALGDEIVKMLKQSSDFANA
LANESGKLQTAVQSLTTSSNSQAQSLEETAAALEEITSSMQNVSVKTSDVITQSEEIKNVTGIIGDIADQINLLALNAAI
EAARAGEHGRGFAVVADEVRKLAERTQKSLSEIEANTNLLVQSINDMAESIKEQTAGITQINDSVAQIDQTTKDNVEIAN
ESAIISSTVSDIANNILEDVKKKRF
>CFSAN032806_Tlp4
MQSINSGKSVGISAKLTLWVGILVVLILAITSAISYFDSRNNTYELLKDTQLKTMQDVDAFFKSYAMSKRNGIQILANEL
TNRPDMSDEELINLIKVIKKVNDYDLVYVGFDNTGKNYQSDDQILDLSKGYDTKNRPWYKAAKEAKKLIVTEPYKSAASG
EVGLTYAAPFYDRNGNFRGVVGGDYDLANFSTNVLTVGKSDNTFTEVLDSEGTILFNDEVAKILTKTELSINIANAIKAN
PALIDPRNQDTLFTAKDHQGVDYAIMCNSAFNPLFRICTITENKVYTEAVNSILMKQVIVGIIAIIIALILIRFLISRSL
SPLAAIQTGLTSFFDFINYKTKNVSTIEVKSNDEFGQISNAINENILATKRGLEQDNQAVKESVQTVSVVEGGNLTARIT
ANPRNPQLIELKNVLNKLLDVLQARVGSDMNAIHKIFEEYKSLDFRNKLENASGSVELTTNALGDEIVKMLKQSSDFANA
LANESGKLQTAVQSLTTSSNSQAQSLEETAAALEEITSSMQNVSVKTSDVITQSEEIKNVTGIIGDIADQINLLALNAAI
EAARAGEHGRGFAVVADEVRKLAERTQKSLSEIEANTNLLVQSINDMAESIKEQTAGITQINDSVAQIDQTTKDNVEIAN
ESAIISSTVSDIANNILEDVKKKRF
>FORC_046_Tlp4
MQSINSGKSVGISAKLTLWVGILVVLILAITSAISYFDSRNNTYELLKDTQLKTMQDVDAFFKSYAMSKRNGIQILANEL
TNRPDMSDEELINLIKVIKKVNDYDLVYVGFDNTGKNYQSDDQILDLSKGYDTKNRPWYKAAKEAKKLIVTEPYKSAASG
EVGLTYAAPFYDRNGNFRGVVGGDYDLANFSTNVLTVGKSDNTFTEVLDSEGTILFNDEVAKILTKTELSINIANAIKAN
PALIDPRNQDTLFTAKDHQGVDYAIMCNSAFNPLFRICTITENKVYTEAVNSILMKQVIVGIIAIIIALILIRFLISRSL
SPLAAIQTGLTSFFDFINYKTKNVSTIEVKSNDEFGQISNAINENILATKRGLEQDNQAVKESVQTVSVVEGGNLTARIT
ANPRNPQLIELKNVLNRLLDALQARVGSDMNEIQRVFNSYKSLDFTTEVKDANGAVEVTTNALGQEIIKMLKQSSDFANA
LANESGKLQTAVQSLTTSSNSQAQSLEETAAALEEITSSMQNVSVKTSDVITQSEEIKNVTGIIGDIADQINLLALNAAI
EAARAGEHGRGFAVVADEVRKLAERTQKSLSEIEANTNLLVQSINDMAESIKEQTAGITQINDSVAQIDQTTKDNVEIAN
ESAIISSTVSDIANNILEDVKKKRF
>FDAARGOS_422_Tlp4
MQSINSGKSVGISAKLTLWVGILVVLILAITSAISYFDSRNNTYELLKDTQLKTMQDVDAFFKSYAMSKRNGIQILANEL
TNRPDMSDEELINLIKVIKKVNDYDLVYVGFDNTGKNYQSDDQILDLSKGYDTKNRPWYKAAKEAKKLIVTEPYKSAASG
EVGLTYAAPFYDRNGNFRGVVGGDYDLANFSTNVLTVGKSDNTFTEVLDSEGTILFNDEVAKILTKTELSINIANAIKAN
PALIDPRNQDTLFTAKDHQGVDYAIMCNSAFNPLFRICTITENKVYTEAVNSILMKQVIVGIIAIIIALILIRFLISRSL
SPLAAIQTGLTSFFDFINYKTKNVSTIEVKSNDEFGQISNAINENILATKRGLEQDNQAVKESVQTVSVVEGGNLTARIT
ANPRNPQLIELKNVLNRLLDALQARVGSDMNEIQRVFNSYKSLDFTTEVKDANGAVEVTTNALGQEIIKMLKQSSDFANA
LANESGKLQTAVQSLTTSSNSQAQSLEETAAALEEITSSMQNVSVKTSDVITQSEEIKNVTGIIGDIADQINLLALNAAI
EAARAGEHGRGFAVVADEVRKLAERTQKSLSEIEANTNLLVQSINDMAESIKEQTAGITQINDSVAQIDQTTKDNVEIAN
ESAIISSTVSDIANNILEDVKKKRF
>00-2425_Tlp11
MNFRSLNLSTKLILSVAIGIVLGIVVIVLTVSIYTSKSMEKEAKDSIFLSSKRYVNYMEGILNEEVVLTKAMATSLNEIF
SKNDQVNAGIIESLLRNTFDSSGYAAYAFLYLQDSSILTHVESLDKNFKNSDGKSVTMIFFDETTGKAGGIKSIHAPSNF
SQLPIIEKIKKNARYGDLDTIFLGSPSRLNYDGTEFLGINLGMPLFNKEGKFIGIVGFTFDFLEISETILDPKLDFYKDD
LRFLITDQGVIVIHKNKDAILKTLPEINQDASVQLIIDAVKNHKDLIIDNYVDLSGNLSYAGVASFSTLGDSSHWSMVVT
APKKSIFAPLYELNFILISIAIIVLIAILIILYFCVKNIVGSKLPIIVNSLQNFFDFINHKTKNVSTIEVKSNDELGQMG
KIINENILATKRGLEQDNQAVKESVQTVSVVEGGNLTARITANPRNPQLIELKNVLNKLLDVLQARVGSDMNAIHKIFEE
YKSLDFRNKLENASGSVELTTNALGDEIVKMLKQSSDFANALANESGKLQTAVQSLTTSSNSQAQSLEETAAALEEITSS
MQNVSVKTSDVITQSEEIKNVTGIIGDIADQINLLALNAAIEAARAGEHGRGFAVVADEVRKLAERTQKSLSEIEANTNL
LVQSINDMAESIKEQTAGITQINDSVAQIDQTTKDNVEIANESAIISSTVSDIANNILEDVKKKRF
>00-6200_Tlp11
MNFRSLNLSTKLILSVAIGIVLGIVVIVLTVSIYTSKSMEKEAKDSIFLSSKRYVNYMEGILNEEVVLTKAMATSLNEIF
SKNDQVNAGIIESLLRNTFDSSGYAAYAFLYLQDSSILTHVESLDKNFKNSDGKSVTMIFFDETTGKAGGIKSIHAPSNF
SQLPIIEKIKKNARYGDLDTIFLGSPSRLNYDGTEFLGINLGMPLFNKEGKFIGIVGFTFDFLEISETILDPKLDFYKDD
LRFLITDQGVIVIHKNKDAILKTLPEINQDASVQLIIDAVKNHKDLIIDNYVDLSGNLSYAGVASFSTLGDSSHWSMVVT
APKKSIFAPLYELNFILISIAIIVLIAILIILYFCVKNIVGSKLPIIVNSLQNFFDFINHKTKNVSTIEVKSNDELGQMG
KIINENILATKRGLEQDNQAVKESVQTVSVVEGGNLTARITANPRNPQLIELKNVLNKLLDVLQARVGSDMNAIHKIFEE
YKSLDFRNKLENASGSVELTTNALGDEIVKMLKQSSDFANALANESGKLQTAVQSLTTSSNSQAQSLEETAAALEEITSS
MQNVSVKTSDVITQSEEIKNVTGIIGDIADQINLLALNAAIEAARAGEHGRGFAVVADEVRKLAERTQKSLSEIEANTNL
LVQSINDMAESIKEQTAGITQINDSVAQIDQTTKDNVEIANESAIISSTVSDIANNILEDVKKKRF
>IA3902_Tlp11
MNFRSLNLSTKLILSVAIGIVLGIVVIVLTVSIYTSKSMEKEAKDSIFLSSKRYVNYMEGILNEEVVLTKAMATSLNEIF
SKNDQVNAGIIESLLRNTFDSSGYAAYAFLYLQDSSILTHVESLDKNFKNSDGKSVTMIFFDETTGKAGGIKSIHAPSNF
SQLPIIEKIKKNARYGDLDTIFLGSPSRLNYDGTEFLGINLGMPLFNKEGKFIGIVGFTFDFLEISETILDPKLDFYKDD
LRFLITDQGVIVIHKNKDAILKTLPEINQDASVQLIIDAVKNHKDLIIDNYVDLSGNLSYAGVASFSTLGDSSHWSMVVT
APKKSIFAPLYELNFILISIAIIVLIAILIILYFCVKNIVGSKLPIIVNSLQNFFDFINHKTKNVSTIEVKSNDELGQMG
KIINENILATKRGLEQDNQAVKESVETVHVVEGGNLTARITANPRNPQLIELKNVLNRLLDALQARVGSDMNEIQRVFNS
YKSLDFTTEVKDANGAVELTTNALGDEIVKMLKQSSDFANALANESGKLQTAVQSLTTSSNSQAQSLEETAAALEEITSS
MQNVSVKTSDVITQSEEIKNVTGIIGDIADQINLLALNAAIEAARAGEHGRGFAVVADEVRKLAERTQKSLSEIEANTNL
LVQSINDMAESIKEQTAGITQINDSVAQIDQTTKDNVEIANESAIISSTVSDIANNILEDVKKKRF
>YH001_Tlp11
MNFRSLNLSTKLILSVAIGIVLGIVVIVLTVSIYTSKSMEKEAKDSIFLSSKRYVNYMEGILNEEVVLTKAMATSLNEIF
SKNDQVNAGIIESLLRNTFDSSGYAAYAFLYLQDSSILTHVESLDKNFKNSDGKSVTMIFFDETTGKAGGIKSIHAPSNF
SQLPIIEKIKKNARYGDLDTIFLGSPSRLNYDGTEFLGINLGMPLFNKEGKFIGIVGFTFDFLEISETILDPKLDFYKDD
LRFLITDQGVIVIHKNKDAILKTLPEINQDASVQLIIDAVKNHKDLIIDNYVDLSGNLSYAGVASFSTLGDSSHWSMVVT
APKKSIFAPLYELNFILISIAIIVLIAILIILYFCVKNIVGSKLPIIVNSLQNFFDFINHKTKNVSTIEVKSNDELGQMG
KIINENILATKRGLEQDNQAVKESVQTVSVVEGGNLTARITANPRNPQLIELKNVLNKLLDVLQARVGSDMNAIHKIFEE
YKSLDFRNKLENASGSVELTTNALGDEIVKMLKQSSDFANALANESGKLQTAVQSLTTSSNSQAQSLEETAAALEEITSS
MQNVSVKTSDVITQSEEIKNVTGIIGDIADQINLLALNAAIEAARAGEHGRGFAVVADEVRKLAERTQKSLSEIEANTNL
LVQSINDMAESIKEQTAGITQINDSVAQIDQTTKDNVEIANESAIISSTVSDIANNILEDVKKKRF
>BCW_6290_Tlp11
MNFRSLNLSTKLILSVAIGIVLGIVVIVLTVSIYTSKSMEKEAKDSIFLSSKRYVNYMEGILNEEVVLTKAMATSLNEIF
SKNDQVNAGIIESLLRNTFDSSGYAAYAFLYLQDSSILTHVESLDKNFKNSDGKSVTMIFFDETTGKAGGIKSIHAPSNF
SQLPIIEKIKKNARYGDLDTIFLGSPSRLNYDGTEFLGINLGMPLFNKEGKFIGIVGFTFDFLEISETILDPKLDFYKDD
LRFLITDQGVIVIHKNKDAILKTLPEINQDASVQLIIDAVKNHKDLIIDNYVDLSGNLSYAGVASFSTLGDSSHWSMVVT
APKKSIFAPLYELNFILISIAIIVLIAILIILYFCVKNIVGSKLPIIVNSLQNFFDFINHKTKNVSTIEVKSNDELGQMG
KIINENILATKRGLEQDNQAVKESVETVHVVEGGNLTARITANPRNPQLIELKNVLNRLLDALQARVGSDMNEIQRVFNS
YKSLDFTTEVKDANGAVELTTNALGDEIVKMLKQSSDFANALANESGKLQTAVQSLTTSSNSQAQSLEETAAALEEITSS
MQNVSVKTSDVITQSEEIKNVTGIIGDIADQINLLALNAAIEAARAGEHGRGFAVVADEVRKLAERTQKSLSEIEANTNL
LVQSINDMAESIKEQTAGITQINDSVAQIDQTTKDNVEIANESAIISSTVSDIANNILEDVKKKRF
>PT14_Tlp12
MQSINSGKSVGISAKLTLWVGILVVLILAITSTVSYFDAKNHTYELLKENQLKTMDDVKVTFENYSKSKQKAIEVLAYES
AKKLEDENISLLLDSFKKAFDFDIVFIAFDKNNKMLLSNGTILDKKSNFDITKQIWYQEAKNNKGITITQPYKSPIDQEI
GITYVFPIYKNNQLIAFVGGDYNLDKFSKDVLSLGHSSTTYAAVYDSEGRIIFHEVLDRILTKNTLSVNIANAIKENPEY
IDLNKRDILFPVFDDKGIKYEAMCDTSSNGLYRICAVTLDSNYTSAVNSILMKQVIVGIIAIIIALILIRFLISRSLSPL
AAIQTGLTSFFDFINYKTKNVSTIEVKSNDEFGQISNAINENILATKRGLEQDNQAVKESVQTVSVVEGGNLTARITANP
RNPQLIELKNVLNKLLDVLQARVGSDMNAIHKIFEEYKSLDFRNKLENASGSVELTTNALGDEIVKMLKQSSDFANALAN
ESGKLQTAVQSLTTSSNSQAQSLEETAAALEEITSSMQNVSVKTSDVITQSEEIKNVTGIIGDIADQINLLALNAAIEAA
RAGEHGRGFAVVADEVRKLAERTQKSLSEIEANTNLLVQSINDMAESIKEQTAGITQINDSVAQIDQTTKDNVEIANESA
IISSTVSDIANNILEDVKKKRF
>35925B2_Tlp12
MQKMNSGKSVGISAKLTLWVGILVVLILAITSAVSYFDAKNHTYELLKENQLKTMNDVKVTFENYSKSKQKAIEVLAYES
AKKLEDENISLLLDSFKKAFDFDIVFIAFEKNNKMLLSNGTILDKKSNFDITKQIWYQEAKNNKGITITQPYKSPIDQEI
GITYVFPIYKNNQLIAFVGGDYNLDKFSKDVLSLGHSSTTYAAVYDSEGRIIFHEVLDRILTKNTLSINIANAIKENPKY
IDLNKRDILFPVFDDKGIKYETMCDTSSNGLYRICAVTLDSNYTSAVNSILMKQVIVGIIAIIIALILIRFLISRSLSPL
AAIQTGLTSFFDFINHKTKNVSTIEVKSNDEFGQISSAINENILQTKKGLEQDNQAVKESVETVSVVESGNLTARITANP
RNPQLIELKNVLNRLLDALQTRVGSDMNEIQRVFNSYKSLDFTTEVKDANGAVEVTTNALGQEIIKMLKQSSDFANALAN
ESGKLQTAVQSLTTSSNSQAQSLEETAAALEEITSSMQNVSVKTSDVITQSEEIKNVTGIIGDIADQINLLALNAAIEAA
RAGEHGRGFAVVADEVRKLAERTQKSLSEIEANTNLLVQSINDMAESIKEQTAGITQINESVAQIDQTTKDNVEIANESA
IISSTVSDIANNILEDVKKKRF
>00-1597_Tlp12
MQSINSGKSVGVSVKLTLWVGILVVLILAITSTVSYFDAKNHTYELLKENQLKTMDDVKVTFENYSKSKQKAIEVLAYES
AKKLEDENISLLLDSFKKAFDFDIVFIAFDKNNKMLLSNGTILDKKSNFDITKQIWYQEAKNNKGITITQPYKSPIDQEI
GITYVFPIYKNNQLIAFVGGDYNLDKFSKDVLSLGHSSTTYAAVYDSEGRIIFHEVLDRILTKNTLSVNIANAIKENPEY
IDPNKRDILFPVFDDKGIKYETMCDTSSNGLYRICAVTLDSNYTSAVNSILMKQAIVGIIAIIIALILIRFLISRSLSPL
AAIQTGLTSFFDFINYKTKNVSTIEVKSNDEFGQISNAINENILATKRGLEQDNQAVKESVQTVSVVEGGNLTARITANP
RNPQLIELKNVLNRLLDALQARVGSDMNEIQRVFNSYKSLDFTTEVKDANGAVEVTTNALGQEIIKMLKQSSDFANALAN
ESGKLQTAVQSLTTSSNSQAQSLEETAAALEEITSSMQNVSVKTSDVITQSEEIKNVTGIIGDIADQINLLALNAAIEAA
RAGEHGRGFAVVADEVRKLAERTQKSLSEIEANTNLLVQSINDMAESIKEQTAGITQINDSVAQIDQTTKDNVEIANESA
IISSTVSDIANNILEDVKKKRF
>CJM1cam_Tlp12
MQKMNSGKSVGISAKLTLWVGILVVLILAITSAVSYFDAKNHTYELLKENQLKTMDDVKVTFENYSKSKQKAIEVLAYES
AKKLEDENISLLLDSFKKAFDFDIVFIAFDKNNKMLLSNGTILDKKSNFDITKQIWYQEAKNNKGITITQPYKSPIDQEI
GITYVFPIYKNNQLIAFVGGDYNLDKFSKDVLSLGHSSTTYAAVYDSEGRIIFHEVLDRILTKNTLSVNIANTIKENPEY
IDLNKRDILFPVFDDKGIKYEAMCDTSSNGLYRICAVTLDSNYTSAVNSILMKQVIVGIIAIIIALILIRFLISRSLSPL
AAIQTGLTSFFDFINYKTKNVSTIEVKSNDEFGQISNAINENILATKRGLEQDNQAVKESVQTVSVVEGGNLTARITANP
RNPQLIELKNVLNRLLDALQARVGSDMNEIQRVFNSYKSLDFTTEVKDANGAVEVTTNALGQEIIKMLKQSSDFANALAN
ESGKLQTAVQSLTTSSNSQAQSLEETAAALEEITSSMQNVSVKTSDVITQSEEIKNVTGIIGDIADQINLLALNAAIEAA
RAGEHGRGFAVVADEVRKLAERTQKSLSEIEANTNLLVQSINDMAESIKEQTAGITQINDSVAQIDQTTKDNVEIANESA
IISSTVSDIANNILEDVKKKRF
>M1_Tlp12
MQKMNSGKSVGISAKLTLWVGILVVLILAITSAVSYFDAKNHTYELLKENQLKTMDDVKVTFENYSKSKQKAIEVLAYES
AKKLEDENISLLLDSFKKAFDFDIVFIAFDKNNKMLLSNGTILDKKSNFDITKQIWYQEAKNNKGITITQPYKSPIDQEI
GITYVFPIYKNNQLIAFVGGDYNLDKFSKDVLSLGHSSTTYAAVYDSEGRIIFHEVLDRILTKNTLSVNIANTIKENPEY
IDLNKRDILFPVFDDKGIKYEAMCDTSSNGLYRICAVTLDSNYTSAVNSILMKQVIVGIIAIIIALILIRFLISRSLSPL
AAIQTGLTSFFDFINYKTKNVSTIEVKSNDEFGQISNAINENILATKRGLEQDNQAVKESVQTVSVVEGGNLTARITANP
RNPQLIELKNVLNRLLDALQARVGSDMNEIQRVFNSYKSLDFTTEVKDANGAVEVTTNALGQEIIKMLKQSSDFANALAN
ESGKLQTAVQSLTTSSNSQAQSLEETAAALEEITSSMQNVSVKTSDVITQSEEIKNVTGIIGDIADQINLLALNAAIEAA
RAGEHGRGFAVVADEVRKLAERTQKSLSEIEANTNLLVQSINDMAESIKEQTAGITQINDSVAQIDQTTKDNVEIANESA
IISSTVSDIANNILEDVKKKRF
>R14_Tlp12
MQSINSGKSVGISAKLTLWVGILVVLILAITSTVSYFDAKNHTYELLKENQLKTMDDVKVTFENYSKSKQKAIEVLAYES
AKKLEDENISLLLDSFKKAFDFDIVFIAFDKNNKMLLSNGTILDKKSNFDITKQIWYQEAKNNKGITITQPYKSPIDQEI
GITYVFPIYKNNQLIAFVGGDYNLDKFSKDVLSLGHSSTTYAAVYDSEGRIIFHEVLDRILTKNTLSVNIANAIKENPEY
IDPNKRDILFPVFDDKGIKYETMCDTSSNGLYRICAVTLDSNYTSAVNSILMKQVIVGIIAIIIALILIRFLISRSLSPL
AAIQTGLTSFFDFINYKTKNVSTIEVKSNDEFGQISNAINENILATKRGLEQDNQAVKESVQTVSVVEGGNLTARITANP
RNPQLIELKNVLNRLLDALQARVGSDMNEIQRVFNSYKSLDFTTEVKDANGAVEVTTNALGQEIIKMLKQSSDFANALAN
ESGKLQTAVQSLTTSSNSQAQSLEETAAALEEITSSMQNVSVKTSDVITQSEEIKNVTGIIGDIADQINLLALNAAIEAA
RAGEHGRGFAVVADEVRKLAERTQKSLSEIEANTNLLVQSINDMAESIKEQTAGITQINDSVAQIDQTTKDNVEIANESA
IISSTVSDIANNILEDVKKKRF
>RM1221_Tlp12
MQKMDSGKSVGVSVKLTLWVGILVVLILAITSTVSYFDAKNHTYELLKENQLKTMDDVKVTFENYSKSKQKAIEVLAYES
AKKLEDENISLLLDSFKKAFDFDIVFIAFDKNNKMLLSNGTILDKKSNFDITKQIWYQEAKNNKGITITQPYKSPIDQEI
GITYVFPIYKNNQLIAFVGGDYNLDKFSKDVLSLGHSSTTYAAVYDSEGRIIFHEVLDRILTKNTLSVNIANAIKENPEY
IDPNKRDILFPVFDDKGIKYETMCDTSSNGLYRICAVTLDSNYTSAVNSILMKQVIVGIIAIIIALILIRFLISRSLSPL
AAIQTGLTSFFDFINYKTKNVSTIEVKSNDEFGQISNAINENILATKRGLEQDNQAVKESVQTVSVVEGGNLTARITANP
RNPQLIELKNVLNKLLDVLQARVGSDMNAIHKIFEEYKSLDFRNKLENASGSVELTTNALGDEIVKMLKQSSDFANALAN
ESGKLQTAVQSLTTSSNSQAQSLEETAAALEEITSSMQNVSVKTSDVITQSEEIKNVTGIIGDIADQINLLALNAAIEAA
RAGEHGRGFAVVADEVRKLAERTQKSLSEIEANTNLLVQSINDMAESIKEQTAGITQINDSVAQIDQTTKDNVEIANESA
IISSTVSDIANNILEDVKKKRF
>RM1285_Tlp12
MQSINSGKSVGISAKLTLWVGILVVLILAITSTVSYFDAKNHTYELLKENQLKTMDDVKVTFENYSKSKQKAIEVLAYES
AKKLEDENISLLLDSFKKAFDFDIVFIAFDKNNKMLLSNGTILDKKSNFDITKQIWYQEAKNNKGITITQPYKSPIDQEI
GITYVFPIYKNNQLIAFVGGDYNLDKFSKDVLSLGHSSTTYAAVYDSEGRIIFHEVLDRILTKNTLSVNIANAIKENPEY
IDLNKRDILFPVFDDKGIKYEAMCDTSSNGLYRICAVTLDSNYTSAVNSILMKQVIVGIIAIIIALILIRFLISRSLSPL
AAIQTGLTSFFDFINYKTKNVSTIEVKSNDEFGQISNAINKTFLLLKEAEQDNQAVKESVQTVSVVEGGNLTARITANPR
NPQLIELKNVLNKLLDVLQARVGSDMNAIHKIFEEYKSLDFRNKLENASGSVELTTNALGDEIVKMLKQSSDFANALANE
SGKLQTAVQSLTTSSNSQAQSLEETAAALEEITSSMQNVSVKTSDVITQSEEIKNVTGIIGDIADQINLLALNAAIEAAR
AGEHGRGFAVVADEVRKLAERTQKSLSEIEANTNLLVQSINDMAESIKEQTAGITQINDSVAQIDQTTKDNVEIANESAI
ISSTVSDIANNILEDVKKKRF
>S3_Tlp12
MQKMDSGKSVGVSVKLTLWVGILVVLILAITSTVSYFDAKNHTYELLKENQLKTMDDVKVTFENYSKSKQKAIEVLAYES
AKKLEDENISLLLDSFKKAFDFDIVFIAFDKNNKMLLSNGTILDKKSNFDITKQIWYQEAKNNKGITITQPYKSPIDQEI
GITYVFPIYKNNQLIAFVGGDYNLDKFSKDVLSLGHSSTTYAAVYDSEGRIIFHEVLDRILTKNTLSVNIANAIKENPEY
IDPNKRDILFPVFDDKGIKYETMCDTSSNGLYRICAVTLDSNYTSAVNSILMKQAIVGIIAIIIALILIRFLISRSLSPL
AAIQTGLTSFFDFINYKTKNVSTIEVKSNDEFGQISNAINENILATKRGLEQDNQAVKESVQTVSVVEGGNLTARITANP
RNPQLIELKNVLNRLLDALQARVGSDMNEIQRVFNSYKSLDFTTEVKDANGAVEVTTNALGQEIIKMLKQSSDFANALAN
ESGKLQTAVQSLTTSSNSQAQSLEETAAALEEITSSMQNVSVKTSDVITQSEEIKNVTGIIGDIADQINLLALNAAIEAA
RAGEHGRGFAVVADEVRKLAERTQKSLSEIEANTNLLVQSINDMAESIKEQTAGITQINDSVAQIDQTTKDNVEIANESA
IISSTVSDIANNILEDVKKKRF
>MTVJDCj07_Tlp12
MQSINSGKSVGISAKLTLWVGILVVLILAITSTVSYFDAKNHTYELLKENQLKTMDDVKVTFENYSKSKQKAIEVLAYES
AKKLEDENISLLLDSFKKAFDFDIVFIAFDKNNKMLLSNGTILDKKSNFDITKQIWYQEAKNNKGITITQPYKSPIDQEI
GITYVFPIYKNNQLIAFVGGDYNLDKFSKDVLSLGHSSTTYAAVYDSEGRIIFHEVLDRILTKNTLSVNIANAIKENPEY
IDLNKRDILFPVFDDKGIKYEAMCDTSSNGLYRICAVTLDSNYTSAVNSILMKQVIVGIIAIIIALILIRFLISRSLSPL
AAIQTGLTSFFDFINYKTKNVSTIEVKSNDEFGQISNAINENILATKRGLEQDNQAVKESVQTVSVVEGGNLTARITANP
RNPQLIELKNVLNKLLDVLQARVGSDMNAIHKIFEEYKSLDFRNKLENASGSVELTTNALGDEIVKMLKQSSDFANALAN
ESGKLQTAVQSLTTSSNSQAQSLEETAAALEEITSSMQNVSVKTSDVITQSEEIKNVTGIIGDIADQINLLALNAAIEAA
RAGEHGRGFAVVADEVRKLAERTQKSLSEIEANTNLLVQSINDMAESIKEQTAGITQINDSVAQIDQTTKDNVEIANESA
IISSTVSDIANNILEDVKKKRF
>FDAARGOS_421_Tlp12
MQKMDSGKSVGVSVKLTLWVGILVVLILAITSTVSYFDAKNHTYELLKENQLKTMDDVKVTFENYSKSKQKAIEVLAYES
AKKLEDENISLLLDSFKKAFDFDIVFIAFDKNNKMLLSNGTILDKKSNFDITKQIWYQEAKNNKGITITQPYKSPIDQEI
GITYVFPIYKNNQLIAFVGGDYNLDKFSKDVLSLGHSSTTYAAVYDSEGRIIFHEVLDRILTKNTLSVNIANAIKENPEY
IDPNKRDILFPVFDDKGIKYETMCDTSSNGLYRICAVTLDSNYTSAVNSILMKQVIVGIIAIIIALILIRFLISRSLSPL
AAIQTGLTSFFDFINYKTKNVSTIEVKSNDEFGQISNAINENILATKRGLEQDNQAVKESVQTVSVVEGGNLTARITANP
RNPQLIELKNVLNKLLDVLQARVGSDMNAIHKIFEEYKSLDFRNKLENASGSVELTTNALGDEIVKMLKQSSDFANALAN
ESGKLQTAVQSLTTSSNSQAQSLEETAAALEEITSSMQNVSVKTSDVITQSEEIKNVTGIIGDIADQINLLALNAAIEAA
RAGEHGRGFAVVADEVRKLAERTQKSLSEIEANTNLLVQSINDMAESIKEQTAGITQINDSVAQIDQTTKDNVEIANESA
IISSTVSDIANNILEDVKKKRF
>A17_Tlp12
MQKMNSGKSVGVSVKLTLWVGILVVLILAITSTVSYFDAKNHTYELLKENQLKTMDDVKVTFENYSKSKQKAIEVLAYES
AKKLEDENISLLLDSFKKAFDFDIVFIAFDKNNKMLLSNGTILDKKSNFDITKQIWYQEAKNNKGITITQPYKSPIDQEI
GITYVFPIYKNNQLIAFVGGDYNLDKFSKDVLSLGHSSTTYAAVYDSEGRIIFHEVLDRILTKNTLSVNIANAIKENPEY
IDPNKRDILFPVFDDKGIKYETMCDTSSNGLYRICAVTLDSNYTSAVNSILMKQVIVGIIAIIIALILIRFLISRSLSPL
AAIQTGLTSFFDFINYKTKNVSTIEVKSNDEFGQISNAINENILATKRGLEQDNQAVKESVQTVSVVEGGNLTARITANP
RNPQLIELKNVLNKLLDVLQARVGSDMNAIHKIFEEYKSLDFRNKLENASGSVELTTNALGDEIVKMLKQSSDFANALAN
ESGKLQTAVQSLTTSSNSQAQSLEETAAALEEITSSMQNVSVKTSDVITQSEEIKNVTGIIGDIADQINLLALNAAIEAA
RAGEHGRGFAVVADEVRKLAERTQKSLSEIEANTNLLVQSINDMAESIKEQTAGITQINDSVAQIDQTTKDNVEIANESA
IISNTVSDIANNILEDVKKKRF
>00-1597_Tlp13
MFRLSSVSSKLLLSVAISVILATALMIAIVSFQVASYSEKEAKDTIFLSSKRYVNYIQGMLNEEVTLTKGVATSLNEMFQ
NNDHIDIDLIESLIKNTFDSSHYAAYTFLYLKDTTVLSDMQNVDKKYISPDGKTFSMIFFDQIVEKSGGITTISTPNNFS
QLNLIQNIEQNAKYGDKDSVFVDSPRKLNYDNNEFLGINFGMPIFNNKGKFIGVIGYTIDLLEISETILDPKFDFFEGDL
RFLMNDQGIIAIHKNKNAILKTLFDINKDQSAQLIVEAVKNHKDEILDNYIASTGDLSYASISSFSTLGNSSHWSVIVTA
PKKSVLAPLYKLQYIIISVAIIALIAILAVVYFFIRKIIGSRIPLILKSLENFFRFLNHEKIEVQTIEIKANDELGKMGK
IINENILATKRGLEQDNQAVKESVQTVSVVEGGNLTARITANPRNPQLIELKNVLNRLLDALQARVGSDMNEIQRVFNSY
KSLDFTTEVKDANGAVEVTTNALGQEIIKMLKQSSDFANALANESGKLQTAVQSLTTSSNSQAQSLEETAAALEEITSSM
QNVSVKTSDVITQSEEIKNVTGIIGDIADQINLLALNAAIEAARAGEHGRGFAVVADEVRKLAERTQKSLSEIEANTNLL
VQSINDMAESIKEQTAGITQINDSVAQIDQTTKDNVEIANESAIISSTVSDIANNILEDVKKKRF
>FJ3124_Tlp13
MFRLSSVSSKLLLSVAISVILATALMIAIVSFQVASYSEKEAKDTIFLSSKRYVNYIQGMLNEEVTLTKGVATSLNEMFQ
NNDHIDIDLIESLIKNTFDSSHYAAYTFLYLKDTTVLSDMQNVDKKYISPDGKTFSMIFFDQIVEKSGGITTISTPNNFS
QLNLIQNIEQNAKYGDKDSVFVDSPRKLNYDNNEFLGINFGMPIFNNKGKFIGVIGYTIDLLEISETILDPKFDFFEGDL
RFLMNDQGIIAIHKNKNAILKTLFDINKDQSAQLIVEAVKNHKDEILDNYIASTGDLSYASISSFSTLGNSSHWSVIVTA
PKKSVLAPLYKLQYIIISVAIIALIAILAVVYFFIRKIIGSRIPLILKSLENFFRFLNHEKIEVQTIEIKANDELGKMGK
IINENILATKRGLEQDNQAVKESVQTVSVVEGGNLTARITANPRNPQLIELKNVLNKLLDVLQARVGSDMNAIHKIFEEY
KSLDFRNKLENASGSVELTTNALGDEIVKMLKQSSDFANALANESGKLQTAVQSLTTSSNSQAQSLEETAAALEEITSSM
QNVSVKTSDVITQSEEIKNVTGIIGDIADQINLLALNAAIEAARAGEHGRGFAVVADEVRKLAERTQKSLSEIEANTNLL
VQSINDMAESIKEQTAGITQINDSVAQIDQTTKDNVEIANESAIISSTVSDIANNILEDVKKKRF
>MTVDSCj13_Tlp13
MFRLSSVSSKLLLSVAISIIVAIALIIAIVSFQVASYSEKEARNTILLSSKRYVNYIQGILNEEVTLTKVVATSLNEMFQ
NNDHVDINLIESLIKNAFDSSHYAAYTFLYLKDTTVLSDMQNVDKKYISPDGKTFSMIFFDQIAEKSGGITTISTPNNFS
QLNLIQNIEQNAKYGDKDSVFVGSPRKLNYDNNEFLGINFGMPIFNNKGKFIGVIGYTLDLLEISEIILDPKFDFFEGDL
RILMNDQGIIAVHKNKNGILKTLFDINKDQSAQLIVEAVKNHKDEILDNYIASTGDLSYASISSFSTLGNSSHWSVIVTA
PKKSVLAPLYKLQYTIISVAIIALIAILTVVYFFIRKIIGSRIPLILKSLENFFRFLNHEKIEIQTIEIKANDELGKMGK
IINENILATKQGLEQDAKAVKESVETVGVVESGNLTARITANPRNPQLIELKNVLNKLLDVLQARVGSDMNAIHKIFEEY
KSLDFRNKLENASGSVELTTNALGDEIVKMLKQSSDFANALANESGKLQTAVQSLTTSSNSQAQSLEETAAALEEITSSM
QNVSVKTSDVITQSEEIKNVTGIIGDIADQINLLALNAAIEAARAGEHGRGFAVVADEVRKLAERTQKSLSEIEANTNLL
VQSINDMAESIKEQTAGITQINDSVAQIDQTTKDNVEIANESAIISSTVSDIANNILEDVKKKRF
>MTVDSCj16_Tlp13
MFRLSSVSSKLLLSVAISVIVAIALMIAIVSFQVASYSEKEAKDTIFLSSKRYVNYIQGILNEEVTLTKGVATSLNEMFQ
NNDHVDIDLIESLIKNTFDSSHYAAYTFLYLKDTTVLSDMQNVDKKYISPDGKTFSMIFFDQIAEKSGGITTISTPNNFS
QLNLIQNIEQNAKYGDKDSVFVGSPRKLNYDNNEFLGINFGMPIFNNKGKFIGVIGYTIDLLEISETILDPKFDFFEGDL
RFLMNDQGIIAIHKNKNAILKTLFDINKDQSAQLIVEAVKNHKDEILDNYIASTGDLSYASISSFSTLGNSSHWSVIVTA
PKKSVLAPLYKLQYIIISVAIIALIAILAVVYFFIRKIIGSRIPLILKSLENFFRFLNHEKIEVQTIEIKANDELGKMGK
IINENILATKRGLEQDNQAVKESVQTVSVVEGGNLTARITANPRNPQLIELKNVLNKLLDVLQARVGSDMNAIHKIFEEY
KSLDFRNKLENASGSVELTTNALGDEIVKMLKQSSDFANALANESGKLQTAVQSLTTSSNSQAQSLEETAAALEEITSSM
QNVSVKTSDVITQSEEIKNVTGIIGDIADQINLLALNAAIEAARAGEHGRGFAVVADEVRKLAERTQKSLSEIEANTNLL
VQSINDMAESIKEQTAGITQINDSVAQIDQTTKDNVEIANESAIISSTVSDIANNILEDVKKKRF
>14980A_Tlp13
MFRLSSVSSKLLLSVAISVIVATALMIAIVSFQVASYSEKEAKDTIFLSSKRYVNYIQGILNEEVTLTKGVATSLNEMFQ
NNDHVDIDLIESLIKNTFDSSHYAAYTFLYLKDTTVLSDMQNVDKKYISPDGKTFSMIFFDQIAEKSGGITTISTPNNFS
QLNLIQNIEQNAKYGDKDSVFVGSPRKLNYDNNEFLGINFGMPIFNNKGKFIGVIGYTIDLLEISETILDPKFDFFEGDL
RFLMNDQGIIAIHKNKNAILKTLFDINKDQSAQLIVEAVKNHKDEILDNYIASTGDLSYASISSFSTLGNSSHWSVIVTA
PKKSVLAPLYKLQYIIISVAIIALIAILAVVYFFIRKIIGSRIPLILKSLENFFRFLNHEKIEVQTIEIKANDELGKMGK
IINENILATKRGLEQDNQAVKESVQTVSVVEGGNLTARITANPRNPQLIELKNVLNKLLDVLQARVGSDMNAIHKIFEEY
KSLDFRNKLENASGSVELTTNALGDEIVKMLKQSSDFANALANESGKLQTAVQSLTTSSNSQAQSLEETAAALEEITSSM
QNVSVKTSDVITQSEEIKNVTGIIGDIADQINLLALNAAIEAARAGEHGRGFAVVADEVRKLAERTQKSLSEIEANTNLL
VQSINDMAESIKEQTAGITQINDSVAQIDQTTKDNVEIANESAIISSTVSDIANNILEDVKKKRF
>R14_Tlp13
MFRLSSVSSKLLLSVAISVIVAIALMIAIVSFQVASYSEKEAKDTIFLSSKRYVNYIQGILNEEVTLTKGVATSLNEMFQ
NNDHVDIDLIESLIKNTFDSSHYAAYTFLYLKDTTVLSDMQNVDKKYISPDGKTFSMIFFDQIAEKSGGITTISTPNNFS
QLNLIQNIEQNAKYGDKDSVFVGSPRKLNYDNNEFLGINFGMPIFNNKGKFIGVIGYTIDLLEISETILDPKFDFFEGDL
RFLMNDQGIIAIHKNKNAILKTLFDINKDQSAQLIVEAVKNHKDEILDNYIASTGDLSYASISSFSTLGNSSHWSVIVTA
PKKSVLAPLYKLQYIIISVAIIALIAILAVVYFFIRKIIGSRIPLILKSLENFFRFLNHEKIEVQTIEIKANDELGKMGK
IINENILATKRGLEQDNQAVKESVQTVSVVEGGNLTARITANPRNPQLIELKNVLNKLLDVLQARVGSDMNAIHKIFEEY
KSLDFRNKLENASGSVELTTNALGNEIVKMLKQSSDFANALANESGKLQTAVQSLTTSSNSQAQSLEETAAALEEITSSM
QNVSVKTSDVITQSEEIKNVTGIIGDIADQINLLALNAAIEAARAGEHGRGFAVVADEVRKLAERTQKSLSEIEANTNLL
VQSINDMAESIKEQTAGITQINDSVAQIDQTTKDNVEIANESAIISSTVSDIANNILEDVKKKRF
>RM1875_Tlp13 C. coli
MFRLSSVSSKLLLSVAISIIVAIALIIAIVSFQVASYSEKEAKNAILLSSKRYVNYIQGILNEEVTLTKVVATSLNEMFQ
NNDHVDIDLIESLIKNAFDSSHYAAYTFLYLKDTTVLSDMQNVDKKYISPDGKTFSMIFFDQIAEKSGGITTISTPNNFS
QLNLIQNIEQNAKYGDKDSVFVGSPRKLNYDNNEFLGINFGMPIFNNKGKFIGVIGYTLDLLEISEIILDPKFDFFEGDL
RILMNDQGIIAVHKIKNGILKTLFDINKDQSAQLIVEAVKNHKDEILDNYIASTGDPSYASISSFSTLGNSSHWSVIVTT
PKKSVLAPLYKLQYTIISVAIIALIAILTVVYFFIRKIIGSRIPLILKSLENFFRFLNHEKIEIQTIEIKANDELGKMGK
IINENILATKQGLEQDAKAVKESVETVGVVESGNLTARITANPRNPQLIELKNVLNRLLDVLQTRVGSDMNAIHKIFEEY
KSLDFRNKLDNANGSVEVTTNALGDEIVKMLKQSSDFANHLASESSKLQSAVQNLTSSSNSQAASLEETAAALEEITSSM
QNVSVKTSDVITQSEEIKNVTGIIGDIADQINLLALNAAIEAARAGEHGRGFAVVADEVRKLAERTQKSLSEIEANTNLL
VQSINDMAESIKEQTAGITQINESVAQIDQTTKDNVEIANESAIISNTVSDIANNIL
>BFRCA9557_Tlp13 C. coli
MFRLSSVSSKLLLSVAISVILATALMIAIVSFQVASYSEKEARNTILLSSKRYVNYIQGMLNEEVTLTKGVATSLNEMFQ
NNDHIDIDLIESLIKNTFDSSHYAAYTFLYLKDTTVLSDMQNVDKKYISPDGKTFSMIFFDQIVEKSGGITTISTPNNFS
QLNLIQNIEQNAKYGDKDSVFVDSPRKLNYDNNEFLGINFGMPIFNNKGKFIGVIGYTIDLLEISETILDPKFDFFEGDL
RFLMNDQGIIAIHKNKNAILKTLFDINKDQSAQLIVEAVKNHKDEILDNYIASTGDLSYASISSFSTLGNSSHWSVIVTA
PKKSVLAPLYKLQYIIISVAIIALIAILAVVYFFIRKIIGSRIPLILKSLENFFRFLNHEKIEIQTIEIKANDELGKMGK
IINENILATKQGLEQDAKAVKESVETVGVVERGNLTARITANPRNPQLIELKNVLNKLLDVLQTKVGSDMNAIHKIFEEY
KSLDFRNKLDNANGSVEVTTNALGDEIVKMLKQSSDFANHLASESSKLQSAVQNLTSSSNSQAASLEETAAALEEITSSM
QNVSVKTSDVITQSEEIKNVTGIIGDIADQINLLALNAAIEAARAGEHGRGFAVVADEVRKLAERTQKSLSEIEANTNLL
VQSINDMAESIKEQTAGITQINESVAQIDQTTKDNVEIANESAIISSTVSDIANSILEDVKKKRF
>CVMN29710_Tlp13 C. coli
MFRLSSVSSKLLLSVAISVILATALMIAIVSFQVASYSEKEARNTILLSSKRYVNYIQGMLNEEVTLTKGVATSLNEMFQ
NNDHIDIDLIESLIKNTFDSSHYAAYTFLYLKDTTVLSDMQNVDKKYISPDGKTFSMIFFDQIVEKSGGITTISTPNNFS
QLNLIQNIEQNAKYGDKDSVFVDSPRKLNYDNNEFLGINFGMPIFNNKGKFIGVIGYTIDLLEISETILDPKFDFFEGDL
RFLMNDQGIIAIHKNKNAILKTLFDINKDQSAQLIVEAVKNHKDEILDNYIASTGDLSYASISSFSTLGNSSHWSVIVTA
PKKSVLAPLYKLQYIIISVAIIALIAILAVVYFFIRKIIGSRIPLILKSLENFFRFLNHEKIEVQTIEIKANDELGKMGK
IINENILATKRGLEQDNQAVKESVQTVSVVEGGNLTARITANPRNPQLIELKNVLNRLLDALQARVGSDMNAIHKIFEEY
KSLDFRNKLDNANGSVEVTTNALGDEIVKMLKQSSDFANHLASESSKLQSAVQNLTSSSNSQAASLEETAAALEEITSSM
QNVSVKTSDVITQSEEIKNVTGIIGDIADQINLLALNAAIEAARAGEHGRGFAVVADEVRKLAERTQKSLSEIEANTNLL
VQSINDMAESIKEQTAGITQINESVAQIDQTTKDNVEIANESAIISSTVSDIANNILEDVKKKRF
>FB1_Tlp13 C. coli
MFRLSSVSSKLLLSVAISVILATALMIAIVSFQVASYSEKEARNTILLSSKRYVNYIQGMLNEEVTLTKGVATSLNEMFQ
NNDHIDIDLIESLIKNTFDSSHYAAYTFLYLKDTTVLSDMQNVDKKYISPDGKTFSMIFFDQIVEKSGGITTISTPNNFS
QLNLIQNIEQNAKYGDKDSVFVDSPRKLNYDNNEFLGINFGMPIFNNKGKFIGVIGYTIDLLEISETILDPKFDFFEGDL
RFLMNDQGIIAIHKNKNAILKTLFDINKDQSAQLIVEAVKNHKDEILDNYIASTGDLSYASISSFSTLGNSSHWSVIVTA
PKKSVLAPLYKLQYIIISVAIIALIAILAVVYFFIRKIIGSRIPLILKSLENFFRFLNHEKIEVQTIEIKANDELGKMGK
IINENILATKRGLEQDNQAVKESVQTVSVVEGGNLTARITANPRNPQLIELKNVLNRLLDALQARVGSDMNAIHKIFEEY
KSLDFRNKLDNANGSVEVTTNALGDEIVKMLKQSSDFANHLASESSKLQSAVQNLTSSSNSQAASLEETAAALEEITSSM
QNVSVKTSDVITQSEEIKNVTGIIGDIADQINLLALNAAIEAARAGEHGRGFAVVADEVRKLAERTQKSLSEIEANTNLL
VQSINDMAESIKEQTAGITQINESVAQIDQTTKDNVEIANESAIISSTVSDIANNILEDVKKKRF
>OR12_Tlp13 C. coli
MFRLSSVSSKLLLSVAISVILAIALMIAIVSFQVASYSEKEAKDTILLSSKRYVNYIQGMLNEEVTLTKGVATSLNEMFQ
NNDHIDIDLIESLIKNTFDSSHYAAYTFLYLKDTTVLSDMQNVDKKYISPDGKTFSMIFFDQIAEKSGGITTISTPNNFS
QLNLIQNIEQNAKYGDKDSVFVDSPRKLNYDNNEFLGINFGMPIFNNKGKFIGVIGYTIDLLEISETILDPKFDFFEGDL
RFLMNDQGIIAIHKNKNAILKTLFDINKDQSAQLIVEAVKNHKDEILDNYIASTGDLSYASISSFSTLGNSSHWSVIVTA
PKKSVLAPLYKLQYIIISVAIIALIAILAVVYFFIRKIIGSRIPLILKSLENFFRFLNHEKIEVQTIEIKANDELGKMGK
IINENILATKRGLEQDNQAVKESVQTVSVVEGGNLTARITANPRNPQLIELKNVLNRLLDALQARVGSDMNEIQRVFNSY
KSLDFTTEVKDANGAVEVTTNALGQEIIKMLKQSSDFANALANESSKLQTAVQSLTTSSNSQAQSLEETAAALEEITSSM
QNVSVKTSDVITQSEEIKNVTGIIGDIADQINLLALNAAIEAARAGEHGRGFAVVADEVRKLAERTQKSLSEIEANTNLL
VQSINDMAESIKEQTAGITQINDSVAQIDQTTKDNVEIANESAIISSTVSDIANNILEDVKKKRF
>15-537360_Tlp13 C. coli
MFRLSSVSSKLLLSVAISVILATALMIAIVSFQVASYSEKEARNTILLSSKRYVNYIQGMLNEEVTLTKGVATSLNEMFQNN
DHIDIDLIESLIKNTFDSSHYAAYTFLYLKDTTVLSDMQNVDKKYISPDGKTFSMIFFDQIVEKSGGITTISTPNNFSQLNLIQ
NIEQNAKYGDKDSVFVDSPRKLNYDNNEFLGINFGMPIFNNKGKFIGVIGYTIDLLEISETILDPKFDFFEGDLRFLMNDQG
IIAIHKNKNAILKTLFDINKDQSAQLIVEAVKNHKDEILDNYIASTGDLSYASISSFSTLGNSSHWSVIVTAPKKSVLAPLYKLQY
IIISVAIIALIAILAVVYFFIRKIIGSRIPLILKSLENFFRFLNHEKIEVQTIEIKANDELGKMGKIINENILATKQGLEQDAKAVKES
VETVSVVEGGNLTARITANPRNPQLIELKNVLNRLLDALQARVGSDMNAIHKIFEEYKSLDFRNKLDNANGSVEVTTNALGDEIV
KMLKQSSDFANHLASESSKLQSAVQNLTSSSNSQAASLEETAAALEEITSSMQNVSVKTSDVITQSEEIKNVTGIIGDIADQIN
LLALNAAIEAARAGEHGRGFAVVADEVRKLAERTQKSLSEIEANTNLLVQSINDMAESIKEQTAGITQINESVAQIDQTTKD
NVEIANESAIISSTVSDIANNILEDVKKKRF
>14903A_Tlp13 C. coli
MFRLSSVSSKLLLSVAISVILATALMIAIVSFQVASYSEKEAKDTIFLSSKRYVNYIQGMLNEEVTLTKGVATSLNEMFQ
NNDHIDIDLIESLIKNTFDSSHYAAYTFLYLKDTTVLSDMQNVDKKYISPDGKTFSMIFFDQIVEKSGGITTISTPNNFS
QLNLIQNIEQNAKYGDKDSVFVDSPRKLNYDNNEFLGINFGMPIFNNKGKFIGVIGYTIDLLEISETILDPKFDFFEGDL
RFLMNDQGIIAIHKNKNAILKTLFDINKDQSAQLIVEAVKNHKDEILDNYIASTGDLSYASISSFSTLGNSSHWSVIVTA
PKKSVLAPLYKLQYIIISVAIIALIAILAVVYFFIRKIIGSRIPLILKSLENFFRFLNHEKIEVQTIEIKANDELGKMGK
IINENILATKRGLEQDNQAVKESVQTVSVVEGGNLTARITANPRNPQLIELKNVLNRLLDALQARVGSDMNEIQRVFNSY
KSLDFTTEVKDANGAVEVTTNALGQEIIKMLKQSSDFANALANESGKLQTAVQSLTTSSNSQAQSLEETAAALEEITSSM
QNVSVKTSDVITQSEEIKNVTGIIGDIADQINLLALNAAIEAARAGEHGRGFAVVADEVRKLAERTQKSLSEIEANTNLL
VQSINDMAESIKEQTAGITQINESVAQIDQTTKDNVEIANESAIISSTVSDIANNILEDVKKKRF
>BG2108_Tlp13 C. coli
MFRLSSVSSKLLLSVAISVILATALMIAIVSFQVASYSEKEARNTILLSSKRYVNYIQGMLNEEVTLTKGVATSLNEMFQ
NNDHIDIDLIESLIKNTFDSSHYAAYTFLYLKDTTVLSDMQNVDKKYISPDGKTFSMIFFDQIVEKSGGITTISTPNNFS
QLNLIQNIEQNAKYGDKDSVFVDSPRKLNYDNNEFLGINFGMPIFNNKGKFIGVIGYTIDLLEISETILDPKFDFFEGDL
RFLMNDQGIIAIHKNKNAILKTLFDINKDQSAQLIVEAVKNHKDEILDNYIASTGDLSYASISSFSTLGNSSHWSVIVTA
PKKSVLAPLYKLQYIIISVAIIALIAILAVVYFFIRKIIGSRIPLILKSLENFFRFLNHEKIEVQTIEIKANDELGKMGK
IINENILATKRGLEQDNQAVKESVQTVSVVEGGNLTARITANPRNPQLIELKNVLNRLLDVLQTKVGSDMNAIHKIFEEY
KSLDFRNKLDNANGSVEVTTNALGDEIVKMLKQSSDFANHLASESSKLQSAVQNLTSSSNSQAASLEETAAALEEITSSM
QNVSVKTSDVITQSEEIKNVTGIIGDIADQINLLALNAAIEAARAGEHGRGFAVVADEVRKLAERTQKSLSEIEANTNLL
VQSINDMAESIKEQTAGITQINESVAQIDQTTKDNVEIANESAIISSTVSDIANNILEDVKKKRF
>CF2-75_Tlp13 C. coli
MFRLSSVSSKLLLSVAISIIVAIALIIAIVSFQVASYSEKEAKNAILLSSKRYVNYIQGILNEEVTLTKVVATSLNEMFQ
NNDHVDINLIESLIKNAFDSSHYAAYTFLYLKDTTVLSDMQNVDKKYISPDGKTFSMIFFDQIAEKSGGITTISTPNNFS
QLNLIQNIEQNAKYGDKDSVFVGSPRKLNYDNNEFLGINFGMPIFNNKGKFIGVIGYTLDLLEISEIILDPKFDFFEGDL
RILMNDQGIIAVHKIKNGILKTLFDINKDQSAQLIVEAVKNHKDEILDNYIASTGDPSYASISSFSTLGNSSHWSVIVTA
PKKSVLAPLYKLQYTIISVAIIALIAILTVVYFFIRKIIGSRIPLILKSLENFFRFLNHEKIEIQTIEIKANDELGKMGK
IINENILATKQGLEQDAKAVKESVETVGVVESGNLTARITANPRNPQLIELKNVLNRLLDVLQTKVGSDMNAIHKIFEEY
KSLDFRNKLDNANGSVEVTTNALGDEIVKMLKQSSDFANHLASESSKLQSAVQNLTSSSNSQAASLEETAAALEEITSSM
QNVSVKTSDVITQSEEIKNVTGIIGDIADQINLLAEITQKSLSEIEANTNLLVQSINDMAESIKEQTAGITQINESVAQI
DQTTKDNVEIANESAIISSTVSDIANNILEDVKKKRF
>CFCAN032805_Tlp13 C. coli
MFRLSSVSSKLLLSVAISVILATALMIAIVSFQVASYSEKEARNTILLSSKRYVNYIQGMLNEEVTLTKGVATSLNEMFQ
NNDHIDIDLIESLIKNTFDSSHYAAYTFLYLKDTTVLSDMQNVDKKYISPDGKTFSMIFFDQIVEKSGGITTISTPNNFS
QLNLIQNIEQNAKYGDKDSVFVDSPRKLNYDNNEFLGINFGMPIFNNKGKFIGVIGYTIDLLEISETILDPKFDFFEGDL
RFLMNDQGIIAIHKNKNAILKTLFDINKDQSAQLIVEAVKNHKDEILDNYIASTGDLSYASISSFSTLGNSSHWSVIVTA
PKKSVLAPLYKLQYIIISVAIIALIAILAVVYFFIRKIIGSRIPLILKSLENFFRFLNHEKIEVQTIEIKANDELGKMGK
IINENILATKRGLEQDNQAVKESVQTVSVVEGGNLTARITANPRNPQLIELKNVLNRLLDALQARVGSDMNAIHKIFEEY
KSLDFRNKLDNANGSVEVTTNALGDEIVKMLKQSSDFANHLASESSKLQSAVQNLTSSSNSQAASLEETAAALEEITSSM
QNVSVKTSDVITQSEEIKNVTGIIGDIADQINLLALNAAIEAARAGEHGRGFAVVADEVRKLAERTQKSLSEIEANTNLL
VQSINDMAESIKEQTAGITQINESVAQIDQTTKDNVEIANESAIISSTVSDIANNILEDVKKKRF
>YF2105_Tlp13 C. coli
MFRLSSVSSKLLLSVAISVILATALMIAIVSFQVASYSEKEARNTILLSSKRYVNYIQGMLNEEVTLTKGVATSLNEMFQ
NNDHIDIDLIESLIKNTFDSSHYAAYTFLYLKDTTVLSDMQNVDKKYISPDGKTFSMIFFDQIVEKSGGITTISTPNNFS
QLNLIQNIEQNAKYGDKDSVFVDSPRKLNYDNNEFLGINFGMPIFNNKGKFIGVIGYTIDLLEISETILDPKFDFFEGDL
RFLMNDQGIIAIHKNKNAILKTLFDINKDQSAQLIVEAVKNHKDEILDNYIASTGDLSYASISSFSTLGNSSHWSVIVTA
PKKSVLAPLYKLQYIIISVAIIALIAILAVVYFFIRKIIGSRIPLILKSLENFFRFLNHEKIEVQTIEIKANDELGKMGK
IINENILATKRGLEQDNQAVKESVQTVSVVEGGNLTARITANPRNPQLIELKNVLNRLLDVLQTKVGSDMNAIHKIFEEY
KSLDFRNKLDNANGSVEVTTNALGDEIVKMLKQSSDFANHLASESSKLQSAVQNLTSSSNSQAASLEETAAALEEITSSM
QNVSVKTSDVITQSEEIKNVTGIIGDIADQINLLALNAAIEAARAGEHGRGFAVVADEVRKLAERTQKSLSEIEANTNLL
VQSINDMAESIKEQTAGITQINESVAQIDQTTKDNVEIANESAIISSTVSDIANNILEDVKKKRF
>YH502_Tlp13 C. coli
MFRLSSVSSKLLLSVAISVILATALMIAIVSFQVASYSEKEARNTILLSSKRYVNYIQGMLNEEVTLTKGVATSLNEMFQ
NNDHIDIDLIESLIKNTFDSSHYAAYTFLYLKDTTVLSDMQNVDKKYISPDGKTFSMIFFDQIVEKSGGITTISTPNNFS
QLNLIQNIEQNAKYGDKDSVFVDSPRKLNYDNNEFLGINFGMPIFNNKGKFIGVIGYTIDLLEISETILDPKFDFFEGDL
RFLMNDQGIIAIHKNKNAILKTLFDINKDQSAQLIVEAVKNHKDEILDNYIASTGDLSYASISSFSTLGNSSHWSVIVTA
PKKSVLAPLYKLQYIIISVAIIALIAILAVVYFFIRKIIGSRIPLILKSLENFFRFLNHEKIEVQTIEIKANDELGKMGK
TINENILATKQGLEQDAKAVKESVETVGVVESGNLTARITANPRNPQLIELKNVLNRLLDVLQTKVGSDMNAIHKIFEEY
KSLDFRNKLDNANGSVEVTTNALGDEIVKMLKQSSDFANHLASESSKLQSAVQNLTSSSNSQAASLEETAAALEEITSSM
QNVSVKTSDVITQSEEIKNVTGIIGDIADQINLLALNAAIEAARAGEHGRGFAVVADEVRKLAERTQKSLSEIEANTNLL
VQSINDMAESIKEQTAGITQINESVAQIDQTTKDNVEIANESAIISSTVSDIANNILEDVKKKRF
>YH503_Tlp13 C. coli
MFRLSSVSSKLLLSVAISVILATALMIAIVSFQVASYSEKEARNTILLSSKRYVNYIQGMLNEEVTLTKGVATSLNEMFQ
NNDHIDIDLIESLIKNTFDSSHYAAYTFLYLKDTTVLSDMQNVDKKYISPDGKTFSMIFFDQIVEKSGGITTISTPNNFS
QLNLIQNIEQNAKYGDKDSVFVDSPRKLNYDNNEFLGINFGMPIFNNKGKFIGVIGYTIDLLEISETILDPKFDFFEGDL
RFLMNDQGIIAIHKNKNAILKTLFDINKDQSAQLIVEAVKNHKDEILDNYIASTGDLSYASISSFSTLGNSSHWSVIVTA
PKKSVLAPLYKLQYIIISVAIIALIAILAVVYFFIRKIIGSRIPLILKSLENFFRFLNHEKIEVQTIEIKANDELGKMGK
TINENILATKRGLEQDNQAVKESVQTVSVVEGGNLTARITANPRNPQLIELKNVLNRLLDVLQTKVGSDMNAIHKIFEEY
KSLDFRNKLDNANGSVEVTTNALGDEIVKMLKQSSDFANHLASESSKLQSAVQNLTSSSNSQAASLEETAAALEEITSSM
QNVSVKTSDVITQSEEIKNVTGIIGDIADQINLLALNAAIEAARAGEHGRGFAVVADEVRKLAERTQKSLSEIEANTNLL
VQSINDMAESIKEQTAGITQINESVAQIDQTTKDNVEIANESAIISSTVSDIANNILEDVKKKRF
>BG2108_Tlp14 C. coli
MNNIKIKLSVIANSIAIFALSILSIISFYFTKDSLYQSTLHAETDLLKATQISIEDFRSRNISLLNTLEKDILNLPYEAL
NSQDNIINNAGAILKYYRNSGNLLAVYIGLDNGENIVSDDLSEKKNTNITINGKANNYNATTREWYKEARNSNQIYITPA
YIDVVSNEYAITYSKALYKDGKFIGVLGFDVLLISLQDEITRTPGNTFVFDHKDRIFAATNKALLDPSVDHSPVLNAYKA
HGDNNFFSYKLNNEERLGVCTKVFAYTACITESTDVINKPIFKAAYIQVIALIIMISISIILLYFIVSKYLSPLAAIQTA
RITANPRNPQLIELKNVLNRLLDVLQTKVGSDMNAIHKIFEEYKSLDFRNKLDNANGSVEVTTNALGDEIVKMLKQSSDF
ANHLASESSKLQSAVQNLTSSSNSQAASLEETAAALEEITSSMQNVSVKTSDVITQSEEIKNVTGIIGDIADQINLLALN
AAIEAARAGEHGRGFAVVADEVRKLAERTQKSLSEIEANTNLLVQSINDMAESIKEQTAGITQINESVAQIDQTTKDNVE
IANESAIISSTVSDIANNILEDVKKKRF
>15-537360_Tlp14 C. coli
MNNIKIKLSVIANSIAIFALSILSIISFYFTKDSLYQSTLHAETDLLKATQISIENFRSRNISLLNALEKDILNLPYEAL
NSQDNIVNNVGAILKYYRNSGNVLAVYIGLDNGENIVSDDLSEKKNTNITINGKANNYNATTREWYKEARNSNQTYITPA
YIDVVSNEYAITYSKALYKDGKFIGVLGLDVLLISLQDEIARTPGNTFVFDHKDRVFAATNKALLDPSVDHSPVLNAYKA
HGDNNFFSYKLNNEERLGTCTKVFAYTACITESTDVINKPIFKAAYIQVIALIVMISISIILLYFIVSKYLSPLAAIQTG
LTSFFDFINHKTKNVSTIEIKSNDEFGQISKAINENILATKQGLEQDAKAVKESVETVGVVESGNLTARITANPRNPQLI
ELKNVLNRLLDVLQTKVGSDMNAIHKIFEEYKSLDFRNKLDNANGSVEVTTNALGDEIVKMLKQSSDFANHLASESSKLQ
SAVQNLTSSSNSQAASLEETAAALEEITSSMQNVSVKTSDVITQSEEIKNVTGIIGDIADQINLLALNAAIEAARAGEHG
RGFAVVADEVRKLAERTQKSLSEIEANTNLLVQSINDMAESIKEQTAGITQINESVAQIDQTTKDNVEIANESAIISNTV
SDIANNILEDVKKKRF
>YF2105_Tlp14 C. coli
MNNIKIKLSVIANSIAIFALSILSIISFYFTKDSLYQSTLHAETDLLKATQISIEDFRSRNISLLNTLEKDILNLPYEAL
NSQDNIINNAGAILKYYRNSGNLLAVYIGLDNGENIVSDDLSEKKNTNITINGKANNYNATTREWYKEARNSNQIYITPA
YIDVVSNEYAITYSKALYKDGKFIGVLGFDVLLISLQDEITRTPGNTFVFDHKDRIFAATNKALLDPSVDHSPVLNAYKA
HGDNNFFSYKLNNEERLGVCTKVFAYTACITESTDVINKPIFKAAYIQVIALIIMISISIILLYFIVSKYLSPLAAIQTG
LTSFFDFINHKTKNVSLLKQ..IWF.RSCLRARITANPRNPQLIELKNVLNRLLDVLQTKVGSDMNAIHKIFEEYKSLDF
RNKLDNANGSVEVTTNALGDEIVKMLKQSSDFANHLASESSKLQSAVQNLTSSSNSQAASLEETAAALEEITSSMQNVSV
KTSDVITQSEEIKNVTGIIGDIADQINLLALNAAIEAARAGEHGRGFAVVADEVRKLAERTQKSLSEIEANTNLLVQSIN
DMAESIKEQTAGITQINESVAQIDQTTKDNVEIANESAIISSTVSDIANNILEDVKKKRF
>YH501_Tlp14 C. coli
MNNIKIKLSVIANSIAIFALSILSIISFYFTKDSLYQSTLHAETDLLKATQISIENFRSRNISLLNALEKDILNLPYEAL
NSQDNIVNNVGAILKYYRNSGNLLAVYIGLDNGENIVSDDLSEKKNTNITINGKANNYNATTREWYKEARNSNQTYITPA
YIDVVSNEYAITYSKALYKDGKFIGVLGFDVLLISLQDEIARTPGNTFVFDHKDRVFAATNKALLDPSVDHSPVLNAYKA
HGDNNFFSYKLNNEERLGTCTKVFAYTACITESTDVINKPIFKAAYIQVIALIIMISISIILLYFIVSKYLSPLAAIQTG
LTSFFDFINHKTKNVSTIEIKSNDEFGQISKAINENILATKQGLEQDAKAVKESVETVGVVERGNLTARITANPRNPQLI
ELKNVLNKLLDVLQTKVGSDMNAIHKIFEEYKSLDFRNKLDNANGSVEVTTNALGDEIVKMLKQSSDFANHLASESSKLQ
SAVQNLTSSSNSQAASLEETAAALEEITSSMQNVSVKTSDVITQSEEIKNVTGIIGDIADQINLLALNAAIEAARAGEHG
RGFAVVADEVRKLAERTQKSLSEIEANTNLLVQSINDMAESIKEQTAGITQINESVAQIDQTTKDNVEIANESAIISSTV
SDIANNILEDVKKKRF
>YH502_Tlp14 C. coli
MLKITKIKRKNMNNIKIKLSVIANSIAIFALSILSIISFYFTKDSLYQSTLHAKTDLLKATQISIENFRSRNISLLNALE
KDILNLPYEALNSQDNIVNNVGAILKYYRNSGNLLAVYIGLDNGENIVSDDLSEKKNTNITINGKANNYNATTREWYKEA
RNSNQIYITPAYIDVVSNEYAITYSKALYKDGKFIGVLGIDVLLTSLQDRIARTPGNTFVFDHKDRVFAATNKALLDPSV
DHSPVLNAYKTHGDYNFFTYGLDGKERLGACTKVFAYTACITESADIINKPIFKAAYIQVIALIVMISISIILLYFIVSK
YLSPLAAIQTGLTSFFDFINYKTKNVSTIEIKSNDEFGQISKTINENILATKQGLEQDAKAVKESVETVGVVESGNLTAR
ITANPRNPQLIELKNVLNRLLDVLQTKVGSDMNAIHKIFEEYKSLDFRNKLDNANGSVEVTTNALGDEIVKMLKQSSDFA
NHLASESSKLQSAVQNLTSSSNSQAASLEETAAALEEITSSMQNVSVKTSDVITQSEEIKNVTGIIGDIADQINLLALNA
AIEAARAGEHGRGFAVVADEVRKLAERTQKSLSEIEANTNLLVQSINDMAESIKEQTAGITQINESVAQIDQTTKDNVEI
ANESAIISSTVSDIANNILEDVKKKRF
>YH503_Tlp14 C. coli
MLKITKIKRKNMNNIKIKLSVIANSIAIFALSILSIISFYFTKDSLYQSTLHAKTELLKATQISIEDFRSRNISLLNTLE
KDILNLPYEALNSQDNIINNAGAILKYYRNSGNLLAVYIGLDNGENIVSDDLSEKKNTNITINGKANNYNATTREWYKEA
RNSNQIYITPAYIDVVSNEYAITYSKALYKDGKFIGVLGIDVLLTSLQDRIARTPGNTFVFDHKDRVFAATNEALLDPSV
DHSPVLNAYKAHGDNNFFSYKLNNEERLGACTKAFAYTACITESTDVINKPIFKAAYIQVIALIIMISISIILLYFIVSK
YLSPLAAIQTGLTSFFDFINHKTKNVSTIEIKTNDEFGQISKTINENILATKQGLEQDAKAVKESVETVGVVERGNLTAR
ITANPRNPQLIELKNVLNRLLDVLQTKVGSDMNAIHKIFEEYKSLDFRNKLDNANGSVEVTTNALGDEIVKMLKQSSDFA
NHLASESSKLQSAVQNLTSSSNSQAASLEETAAALEEITSSMQNVSVKTSDVITQSEEIKNVTGIIGDIADQINLLALNA
AIEAARAGEHGRGFAVVADEVRKLAERTQKSLSEIEANTNLLVQSINDMAESIKEQTAGITQINESVAQIDQTTKDNVEI
ANESAIISSTVSDIANNILEDVKKKRF
>ZV1224_Tlp14a C. coli
MNNIKIKLSVIANSIAIFALSILSIISFYFTKDSLYQSTLHTETELLKAAQISIEDFRSRNISLLNALEKDILNLPYEAL
NSQDNIINNVGAILKYYRNSGNLLAVYIGLDNGENIVSDDLSEKKNTNITINGKANNYNATTREWYKEARNSNQTYITPA
YIDVVSNEYAITYSKALYKDGKFIGVLGFDVLLIDLQDKIARTPGNTFVFDHQDRIFAATNKALLDPSVDHSPVLNAYKA
HGDNNFFSYKLNNEERLGVCTKVFAYTACITESTDVINKPIFKAAYIQVIALIIMISISIILLYFIVSKYLSPLAAIQTG
LTSFFDFINHKTKNVSTIDVKTNDEFGQISKAINENILATKQGLEQDAKAVKESVETVGVVESGNLTARITANPRNPQLI
ELKNVLNRLLDVLQTKVGSDMNAIHKIFEEYKSLDFRNKLDNANGSVEVTTNALGDEIVKMLKQSSDFANHLASESSKLQ
SAVQNLTSSSNSQAASLEETAAALEEITSSMQNVSVKTSDVITQSEEIKNVTGIIGDIADQINLLALNAAIEAARAGEHG
RGFAVVADEVRKLAERTQKSLSEIEANTNLLVQSINDMAESIKEQTAGITQINESVAQIDQTTKDNVEIANESAIISSTV
SDIANNILEDVKKKRF
>ZV1224_Tlp14b C. coli
MNNIKIKLSVIANSIAIFALSILSIISFYFTKDSLYQSTLHTETELLKAAQISIEDFRSRNISLLNALEKDILNLPYEAL
NSQDNIINNVGAILKYYRNSGNLLAVYIGLDNGENIVSDDLSEKKNTNITINGKANNYNATTREWYKEARNSNQTYITPA
YIDVVSNEYAITYSKALYKDGKFIGVLGFDVLLIDLQDKIARTPGNTFVFDHQDRIFAATNKALLDPSVDHSPVLNAYKA
HGDNNFFSYKLNNEERLGVCTKVFAYTACITESTDVINKPIFKAAYIQVIALIIMISISIILLYFIVSKYLSPLAAIQTG
LTSFFDFINHKTKNVSTIDVKTNDEFGQISKAINENILATKQGLEQDAKAVKESVETVGVVESGNLTARITANPRNPQLI
ELKNVLNRLLDVLQTKVGSDMNAIHKIFEEYKSLDFRNKLDNANGSVEVTTNALGDEIVKMLKQSSDFANHLASESSKLQ
SAVQNLTSSSNSQAASLEETAAALEEITSSMQNVSVKTSDVITQSEEIKNVTGIIGDIADQINLLALNAAIEAARAGEHG
RGFAVVADEVRKLAERTQKSLSEIEANTNLLVQSINDMAESIKEQTAGITQINESVAQIDQTTKDNVEIANESAIISSTV
SDIANNILEDVKKKRF
>14903A_Tlp14 C. coli
MNNIKIKLSVIANSIAIFALSILSIISFYFTKDSLYQSTLHAETDLLKATQISIEDFRSRNISLLNTLEKDILNLPYEAL
NSQDNIVNNVGAILKYYRNSGNLLAVYIGLDNGENIVSDDLSEKKNTNITINGKANNYNATTREWYKEARNSNQTYITPA
YIDVVSNEYAITYSKALYKDGKFIGVLGFDVLLINLQDEIARTPGNTFVFDHQDRIFAATNKALLDPSVDHSPVLNAYKA
HGDNNFFSYKLNNEERLGVCTKVFAYTACITESTDVINKPIFKAAYIQVIALIVMISISIILLYFIVSKYLSPLAAIQTG
LTSFFDFINHKTKNVSTIEIKSNDEFGQISKTINENILATKQGLEQDAKAVKESVETVGVVESGNLTARITANPRNPQLI
ELKNVLNRLLDVLQTKVGSDMNAIHKIFEEYKSLDFRNKLDNANGSVEVTTNALGDEIVKMLKQSSDFANHLASESSKLQ
SAVQNLTSSSNSQAASLEETAAALEEITSSMQNVSVKTSDVITQSEEIKNVTGIIGDIADQINLLALNAAIEAARAGEHG
RGFAVVADEVRKLAERTQKSLSEIEANTNLLVQSINDMAESIKEQTAGITQINESVAQIDQTTKDNVEIANESAIISSTV
SDIANNILEDVKKKRF
>CG8421_Tlp14
MNNIKIKLSVIANSIAIFALSILSIISFYFTKDSLYQSTLYTETELLKATQISIEDFRSRNISLLNTLEKDILKLPYEAL
NSQDNIVNNVGAILKYYRNSGNLLAVYIGLDNGENIMSSDLSEKKNTNITINGKANNYNATTREWYKEARNSNQIYITPA
YIDAISNEYCITYSKALYKDGKFIGVLGIDILLTSLQDQIARTPGNTFVFDNKDKIFAATNEALLDPSVDHSPVLNAYKA
HGDNNFFSYKLNNEERLGACTKVFAYTACITESADIINKPIFKAAYIQVIALIVMISISIVSKYLSPLAAIQTGLTSFFD
FINYKTKNVSTIEVKSNDEFGQISNAINENILATKRGLEQDNQAVKESVQTVSVVEGGNLTARITANPRNPQLIELKNVL
NKLLDVLQARVGSDMNAIHKIFEEYKSLDFRNKLENASGSVELTTNALGDEIVKMLKQSSDFANALANESGKLQTAVQSL
TTSSNSQAQSLEETAAALEEITSSMQNVSVKTSDVITQSEEIKNVTGIIGDIADQINLLALNAAIEAARAGEHGRGFAVV
ADEVRKLAERTQKSLSEIEANTNLLVQSINDMAESIKEQTAGITQINDSVAQIDQTTKDNVEIANESAIISSTVSDIANN
ILEDVKKKRF
>00-1597_Tlp14
MNNIKIKLSVIANSIAIFALSILSIISFYFTKDSLYQSTLYTETELLKATQISIEDFRSRNISLLNTLEKDILKLPYEAL
NSQDNIVNNVGAILKYYRNSGNLLAVYIGLDNGENIMSSDLSEKKNTNITINGKANNYNATTREWYKEARNSNQIYITPA
YIDVVSNEYCITYSKALYKDGKFIGVLGFDVLLTSLQDRIARTPGNTFVFDHKDKVFAATNKALLDPSVDHSPVLNAYKA
HGDNNFFSYKLNNEERLGACTKVFAYTACITESTDVINKPIFKAAYIQVIALIIMISISIILLYFIVSKYLSPLAAIQTG
LTSFFDFINYKTKNVSTIEVKSNDEFGQISNAINENILATKRGLEQDNQAVKESVQTVSVVEGGNLTARITANPRNPQLI
ELKNVLNRLLDALQARVGSDMNEIQRVFNSYKSLDFTTEVKDANGAVEVTTNALGQEIIKMLKQSSDFANALANESGKLQ
TAVQSLTTSSNSQAQSLEETAAALEEITSSMQNVSVKTSDVITQSEEIKNVTGIIGDIADQINLLALNAAIEAARAGEHG
RGFAVVADEVRKLAERTQKSLSEIEANTNLLVQSINDMAESIKEQTAGITQINDSVAQIDQTTKDNVEIANESAIISSTV
SDIANNILEDVKKKR
>PT14_Tlp14
MNNIKIKLSVIANSIAIFALSILSIISFYFTKDSLYQSTLYTETELLKATQISIEDFRSRNISLLNTLEKDILKLPYEAL
NSQDNIVNNVGAILKYYRNSGNLLAVYIGLDNGENIMSSDLSEKKNTNITINGKANNYNATTREWYKEARNSNQIYITPA
YIDAVSNEYCITYSKALYKDGKFIGVLGIDILLTSLQDQIARTPGNTFVFDNKDKIFAATNEALLDPSVDHSPVLNAYKA
HGDNNFFSYKLNNEERLGACTKVFAYTACITESADIINKPIFKAAYIQVIALIVMISISIILLYFIVSKYLSPLAAIQTG
LTSFFDFINYKTKNVSTIEVKSNDEFGQISNAINENILATKRGLEQDNQAVKESVQTVSVVEGGNLTARITANPRNPQLI
ELKNVLNKLLDVLQARVGSDMNAIHKIFEEYKSLDFRNKLENASGSVELTTNALGDEIVKMLKQSSDFANALANESGKLQ
TAVQSLTTSSNSQAQSLEETAAALEEITSSMQNVSVKTSDVITQSEEIKNVTGIIGDIADQINLLALNAAIEAARAGEHG
RGFAVVADEVRKLAERTQKSLSEIEANTNLLVQSINDMAESIKEQTAGITQINDSVAQIDQTTKDNVEIANESAIISSTV
SDIANNILEDVKKKRF
>S3_Tlp14
MNNIKIKLSVIANSIAIFALSILSIISFYFTKDSLYQSTLYTETELLKATQISIEDFRSRNISLLNTLEKDILKLPYEAL
NSQDNIVNNVGAILKYYRNSGNLLAVYIGLDNGENIMSSDLSEKKNTNITINGKANNYNATTREWYKEARNSNQIYITPA
YIDAISNEYCITYSKALYKDGKFIGVLGIDILLTSLQDQIARTPGNTFVFDNKDKIFAATNEALLDPSVDHSPVLNAYKA
HGDNNFFSYKLNNEERLGACTKVFAYTACITESADIINKPIFKAAYIQVIALIVMISISIILLYFIVSKYLSPLAAIQTG
LTSFFDFINYKTKNVSTIEVKSNDEFGQISNAINENILATKRGLEQDNQAVKESVQTVSVVEGGNLTARITANPRNPQLI
ELKNVLNKLLDVLQARVGSDMNAIHKIFEEYKSLDFRNKLENASGSVELTTNALGDEIVKMLKQSSDFANALANESGKLQ
TAVQSLTTSSNSQAQSLEETAAALEEITSSMQNVSVKTSDVITQSEEIKNVTGIIGDIADQINLLALNAAIEAARAGEHG
RGFAVVADEVRKLAERTQKSLSEIEANTNLLVQSINDMAESIKEQTAGITQINDSVAQIDQTTKDNVEIANESAIISSTV
SDIANNILEDVKKRGFN
>14980A_Tlp14
MLKVLLQKLIKFKRKNMNNIKIKLSVIANSIAIFALSILSIISFYFTKDSLYQSTLYTETELLKATQISIEDFRSRNISL
LNTLEKDILKLPYEALNSQDNIVNNVGAILKYYRNSGNLLAVYIGLDNGENIMSSDLSEKKNTNITINGKANNYNATTRE
WYKEARNSNQIYITPAYIDAISNEYCITYSKALYKDGKFIGVLGIDILLTSLQDQIARTPGNTFVFDNKDKIFAATNEAL
LDPSVDHSPVLNAYKAHGDNNFFSYKLNNEERLGACTKVFAYTACITESADIINKPIFKAAYIQVIALIVMISISIILLY
FIVSKYLSPLAAIQTGLTSFFDFINYKTKNVSTIEVKSNDEFGQISNAINENILATKRGLEQDNQAVKESVQTVSVVEGG
NLTARITANPRNPQLIELKNVLNKLLDVLQARVGSDMNAIHKIFEEYKSLDFRNKLENASGSVELTTNALGDEIVKMLKQ
SSDFANALANESGKLQTAVQSLTTSSNSQAQSLEETAAALEEITSSMQNVSVKTSDVITQSEEIKNVTGIIGDIADQINL
LALNAAIEAARAGEHGRGFAVVADEVRKLAERTQKSLSEIEANTNLLVQSINDMAESIKEQTAGITQINDSVAQIDQTTK
DNVEIANESAIISSTVSDIANNILEDVKKKRF
>MTVDSCj16_Tlp14
MNNIKIKLSVIANSIAIFALSILSIISFYFTKDSLYQSTLYTETELLKATQISIEDFRSRNISLLNTLEKDILKLPYEAL
NSQDNIVNNVGAILKYYRNSGNLLAVYIGLDNGENIMSSDLSEKKNTNITINGKANNYNATTREWYKEARNSNQINITPA
YIDAISNEYCITYSKALYKDGKFIGVLGIDILLTSLQDQIARTPGNTFVFDNKDKIFAATNEALLDPSVDHSPVLNAYKA
HGDNNFFSYKLNNEERLGACTKVFAYTACITESADIINKPIYKAAFIQVIALIVMISISIILLYFIVSKYLSPLAAIQTG
LTSFFDFINYKTKNVSTIEVKSNDEFGQISNAINENILATKRGLEQDNQAVKESVQTVSVVEGGNLTARITANPRNPQLI
ELKNVLNKLLDVLQARVGSDMNAIHKIFEEYKSLDFRNKLENASGSVELTTNALGDEIVKMLKQSSDFANALANESGKLQ
TAVQSLTTSSNSQAQSLEETAAALEEITSSMQNVSVKTSDVITQSEEIKNVTGIIGDIADQINLLALNAAIEAARAGEHG
RGFAVVADEVRKLAERTQKSLSEIEANTNLLVQSINDMAESIKEQTAGITQINDSVAQIDQTTKDNVEIANESAIISSTV
SDIANNILEDVKKKRF
>BFR-CA-9557_Tlp14 C. coli
MNNIKIKLSVIANSIAIFALSILSIISFYFTKDSLYQSTLHAETDLLKATQISIENFRSRNISLLNALEKDILNLPYEAL
NSQDNIVNNVGAILKYYRNSGNVLAVYIGLDNGENIVSDDLSEKKNTNITINEKANNYNATTREWYKEARNSNQTYITPA
YIDVVSNEYAITYSKALYKDGKFIGVLGFDVLLISLQDEIARTPGNTFVFDHKDRVFAATNKALLDPSVDHSPVLNAYKA
HGDNNFFSYKLNNEERLGTCTKVFAYTACITESTDVINKPIFKAAYIQVIALIIMISISIILLYFIVSKYLSPLAAIQTG
LTSFFDFINHKTKNVSTIDVKTNDEFGQISKAINENILATKQGLEQDAKAVKESVETVGVVERGNLTARITANPRNPQLI
ELKNVLNRLLDVLQTKVGSDMNAIHKIFEEYKSLDFRNKLDNANGSVEVTTNALGDEIVKMLKQSSDFANHLASESSKLQ
SAVQNLTSSSNSQAASLEETAAALEEITSSMQNVSVKTSDVITQSEEIKNVTGIIGDIADQINLLALNAAIEAARAGEHG
RGFAVVADEVRKLAERTQKSLSEIEANTNLLVQSINDMAESIKEQTAGITQINESVAQIDQTTKDNVEIANESAIISSTV
SDIANNILEDVKKKRF
>CFSAN032805_Tlp14 C. coli
MLKITKIKRKNMNNIKIKLSVIANSIAIFALSILSIISFYFTKDSLYQSTLHAETDLLKATQISIENFRSRNISLLNALE
KDILNLPYEALNSQDNIVNNVGAILKYYRNSGNLLAVYIGLDNGENIVSDDLSEKKNTNITINGKANNYNATTREWYKEA
RNSNQTYITPAYIDVVSNEYAITYSKALYKDGKFIGVLGFDVLLINLQDEIARTPGNTFVFDHKDRVFAAANKALLDPSV
DHSPVLNAYKAHGDNNFFSYKLNNEERLGTCTKVFAYTACITESTDVINKPIFKAAYIQVIALIVMISISIILLYFIVSK
YLSPLAAIQTGLTSFFDFINHKTKNVSTIDVKTNDEFGQISKTINENILATKQGLEQDAKAVKESVETVGVVERGNLTAR
ITANPRNPQLIELKNVLNKLLDVLQTKVGSDMNAIHKIFEEYKSLDFRNKLDNANGSVEVTTNALGDEIVKMLKQSSDFA
NHLASESSKLQSAVQNLTSSSNSQAASLEETAAALEEITSSMQNVSVKTSDVITQSEEIKNVTGIIGDIADQINLLALNA
AIEAARAGEHGRGFAVVADEVRKLAERTQKSLSEIEANTNLLVQSINDMAESIKEQTAGITQINESVAQIDQTTKDNVEI
ANESAIISSTVSDIANNILEDVKKKRF
>MG1116_Tlp14 C. coli
MNNIKIKLSVIANSIAIFALSILSIISFYFTKDSLYQSTLHAETDLLKATQISIEDFRSRNISLLNTLEKDILNLPYEAL
NSQDNIINNAGAILKYYRNSGNLLAVYIGLDNGENIVSDDLSEKKNTNITINGKANNYNATTREWYKEARNSNQIYITPA
YIDVVSNEYAITYSKALYKDGKFIGVLGFDVLLISLQDEIARTPGNTFVFDHQDRIFAATNKALLDPSVDHSPVLNAYKA
HGDNNFFSYKLNNEERLGVCTKVFAYTACITESTDVINKPIFKAAYIQVIALIVMISISIILLYFIVSKYLSPLATITKN
VSTIDIKTNDEFGQISKAINENILATKQGLEQDAKAVKESVETVGVVESGNLTARITANHARITANPRNPQLIELKNVLN
RLLDVLQTKVGSDMNAIHKIFEEYKSLDFRNKLDNANGSVEVTTNALGDEIVKMLKQSSDFANHLASESSKLQSAVQNLT
SSSNSQAASLEETAAALEEITSSMQNVSVKTSDVITQSEEIKNVTGIIGDIADQINLLALNAAIEAARAGEHGRGFAVVA
DEVRKLAERTQKSLSEIEANTNLLVQSINDMAESIKEQTAGITQINESVAQIDQTTKDNVEIANESAIISSTVSDIANNI
LEDVKKKRF
>WA333_Tlp14 C. coli
MNNIKIKLSVIANSIAIFALSILSIISFYFTKDSLYQSTLHAETDLLKATQISIEDFRSRNISLLNALEKDILNLPYEAL
NSQDNIVNNVGAILKYYRNSGNLLAVYIGLDNGENIVSDDLSEKKNTNITINGKANNYNATTREWYKEARNSNQTYITPA
YIDVVSNEYAITYSKALYKDGKFIGVLGFDVLLISLQDLIARTPGNTFVFDHKDRVFAATNKALLDPSVDHSPVLNAYKA
HGDNNFFSYKLNNEERLGTCTKVFAYTACITESTDVINKPIFKAAYIQVIALIVMISISIILLYFIVSKYLSPLAAINHK
TKNVSTIEIKSNDEFGQISKTINENILATKQGLEQDAKAVKESVETVGVVESGNLTARITANPRNPQLIELKNVLNRLLD
VLQTKVGSDMNAIHKIFEEYKSLDFRNKLDNANGSVEVTTNALGDEIVKMLKQSSDFANHLASESSKLQSAVQNLTSSSN
SQAASLEETAAALEEITSSMQNVSVKTSDVITQVEIEANTNLLVQSINDMAESIKEQTAGITQINESVAQIDQTTKDNVE
IANESAIISSTVSDIANNILEDVKKKRF
>CVMN29710_Tlp14 C. coli
MNNIKIKLSVIANSIAIFALSILSIISFYFTKDSLYQSTLYAETEFLKATQVSIEDFRSRNISLLNALEKDILNLPYEAL
NSQDNIVNNAGVILKYYRDSGNFLAVYIGLDNGENIVSNDLSEKKNTNITINGKANNYNATTREWYKEARNSNQIYIAPA
YIDAVSNEYTITYSKALYKDGKFIGVLGIDTLLTGLQDAIARTPGNAFVFNSKDEIFAAPNKALLDPSVDYSPILNAYKL
NGDNNFFSYELNNEEGLGVCKKIFTYTACITESVDVINEPIFKAVYIQVIALIIMISISIILLYFIVSKYLSPLAAIQTG
LTSFFDFINHKTKNVSTIEIKSNDEFGQISKTINENILATKQGLEQDAKAVKESVETVGVVESGNLTARITANPRNPQLI
ELKNVLNKLLDVLQAKVGSDMNEIQRVFNSYKSLDFTTEVKDANGAVEVTTNALGQEIIKMLKQSSDFANHLASESSKLQ
SAVQNLTSSSNSQAASLEETAAALEEITSSMQNVSVKTSDVITQSEEIKNVTGIIGDIADQINLLALNAAIEAARAGEHG
RGFAVVADEVRKLAERTQKSLSEIEANTNLLVQSINDMAESIKEQTAGITQINESVAQIDQTTKDNVEIANESAIISSTV
SDIANNILEDVKKKRF
>OR12_Tlp14 C. coli
MNNIKIKLSVIANSIAIFALSILSIISFYFTKDSLYQSTLHAETDLLKATQISIEDFRSRNISLLNTLEKDILNLPYEAL
NSQDNIVNNVGAILKYYRNSGNLLAVYIGLDNGENIVSDDLSEKKNTNITINGKANNYNATTREWYKEARNSNQTYITPA
YIDVVSNEYAITYSKALYKDGKFIGVLGIDVLLTNLQDEIARTPGNTFVFDHKDRVFAATNKALLDPSVDHSPVLNAYKA
HGDNNFFSYKLNNEERLGTCTKVFAYTACITESTDVINKPIFKAAYIQVIALIIMISISIILLYFIVSKYLSPLAAIQTG
LTSFFDFINHKTKNVSTIEIKTNDEFGQISKTINENILATKQGLEQDAKAVKESVETVGVVERGNLTARITANPRNPQLI
ELKNVLNKLLDVLQTKVGSDMNAIHKIFEEYKSLDFRNKLDNANGSVEVTTNALGDEIVKMLKQSSDFANHLASESSKLQ
SAVQNLTSSSNSQAASLEETAAALEEITSSMQNVSVKTSDVITQSEEIKNVTGIIGDIADQINLLALNAAIEAARAGEHG
RGFAVVADEVRKLAERTQKSLSEIEANTNLLVQSINDMAESIKEQTAGITQINESVAQIDQTTKDNVEIANESAIISSTV
SDIANNILEDVKKKRF
>BP3181_Tlp14 C. coli
MNNIKIKLSVIANSIAIFALSILSIISFYFTKDSLYQSTLYTETELLKATQISIEDFRSRNISLLNTLEKDILNLPYEAL
NSQDNIINNAGAILKYYRNSGNLLAVYIGLDNGENIVSDDLSEKKNTNITINGKANNYNATTREWYKEARNSNQMYITPA
YIDVVSNEYAITYSKALYKDGKFIGVLGFDVLLTSLQDRIARTPGNSFVFDHKDRIFAATNKALLDPSVDHSPVLNAYKA
HGDNNFFSYKLNNEERLGVCTKVFAYTACITESADIINKPIFKAAYIQVIALIVMISISIILLYFIVSKYLSPLAAIQTG
LTSFFDFINHKTKNVSTIEIKSNDEFGQISKTINENILATKQGLEQDAKAVKESVETVGVVESGNLTARITANPRNPQLI
ELKNVLNRLLDVLQTKVGSDMNAIHKIFEEYKSLDFRNKLDNANGSVEVTTNALGDEIVKMLKQSSDFANHLASESSKLQ
SAVQNLTSSSNSQAASLEETAAALEEITSSMQNVSVKTSDVITQSEEIKNVTGIIGDIADQINLLALNAAIEAARAGEHG
RGFAVVADEVRKLAERTQKSLSEIEANTNLLVQSINDMAESIKEQTAGITQINESVAQIDQTTKDNVEIANESAIISSTV
SDIANNILEDVKKKRF
>RM4661_Tlp14 C. coli
MNNIKIKLSVIANSIAIFALSILSIISFYFTKDSLYKSTLYAETEFLKATQVSIENFRSRNISLLNALEKDILNLPYEAL
NSQDNIVNNAGAILKYYRNSGNFLAVYIGLDNGENIVSDDLSEKKNTNITINGKANNYNATTREWYKEARNSNQIYIVPA
YIDTVSNEYTITYSKALYKDGKFIGVLGIDALLTGLQDAIARTPGNAFVFNSKDEIFAAPNKALLDPSVDYSPILNAYKL
NGDNNFFSYELNNEEGLGVCKKIFTYTACITESVDVINEPIFKAVYIQVIALIIMISISIILLYFIVSKYLSPLAAIQTG
LTSFFDFINHKTKNVSTIDVKTNDEFGQISKAINENILATKQGLEQDAKAVKESVETVGVVESGNLTARITANPRNPQLI
ELKNVLNRLLDVLQTKVGSDMNAIHKIFEEYKSLDFRNKLDNASGNVEVTTNALGDEIVKMLKQSSDFANHLASESSKLQ
SAVQNLTSSSNSQAASLEETAAALEEITSSMQNVSVKTSDVITQSEEIKNVTGIIGDIADQINLLALNAAIEAARAGEHG
RGFAVVADEVRKLAERTQKSLSEIEANTNLLVQSINDMAESIKEQTAGITQINESVAQIDQTTKDNVEIANESAIISNTV
SDIANSILEDVEKEKVLIDCSLTPSLN
>01-1512_Tlp14
MNNIKIKLSVIANSIAIFALSILSIISFYFTKDSLYQSTLYTETELLKATQISIEDFRSRNISLLNTLEKDILKLPYEAL
NSQDNIVNNVGAILKYYRNSGNLLAVYIGLDNGENIMSSDLSEKKNTNITINGKANNYNATTREWYKEARNSNQIYITPA
YIDAISNEYCITYSKALYKDGKFIGVLGIDILLTSLQDQIARTPGNTFVFDNKDKIFAATNEALLDPSVDHSPVLNAYKA
HGDNNFFSYKLNNEERLGACTKVFAYTACITESADIINKPIYKAAFIQVIALIVMISISIILLYFIVSKYLSPLAAIQTG
LTSFFDFINYKTKNVSTIEVKSNDEFGQISNAINENILATKRGLEQDNQAVKESVQTVSVVEGGNLTARITANPRNPQLI
ELKNVLNKLLDVLQARVGSDMNAIHKIFEEYKSLDFRNKLENASGSVELTTNALGDEIVKMLKQSSDFANALANESGKLQ
TAVQSLTTSSNSQAQSLEETAAALEEITSSMQNVSVKTSDVITQSEEIKNVTGIIGDIADQINLLALNAAIEAARAGEHG
RGFAVVADEVRKLAERTQKSLSEIEANTNLLVQSINDMAESIKEQTAGITQINDSVAQIDQTTKDNVEIANESAIISSTV
SDIANNILEDVKKKRF
>00-0949_Tlp14
MNNIKIKLSVIANSIAIFALSILSIISFYFTKDSLYQSTLYTETELLKATQISIEDFRSRNISLLNTLEKDILKLPYEAL
NSQDNIVNNVGAILKYYRNSGNLLAVYIGLDNGENIMSSDLSEKKNTNITINGKANNYNATTREWYKEARNSNQIYITPA
YIDAISNEYCITYSKALYKDGKFIGVLGIDILLTSLQDQIARTPGNTFVFDNKDKIFAATNEALLDPSVDHSPVLNAYKA
HGDNNFFSYKLNNEERLGACTKVFAYTACITESADIINKPIYKAAFIQVIALIVMISISIILLYFIVSKYLSPLAAIQTG
LTSFFDFINYKTKNVSTIEVKSNDEFGQISNAINENILATKRGLEQDNQAVKESVQTVSVVEGGNLTARITANPRNPQLI
ELKNVLNKLLDVLQARVGSDMNAIHKIFEEYKSLDFRNKLENASGSVELTTNALGDEIVKMLKQSSDFANALANESGKLQ
TAVQSLTTSSNSQAQSLEETAAALEEITSSMQNVSVKTSDVITQSEEIKNVTGIIGDIADQINLLALNAAIEAARAGEHG
RGFAVVADEVRKLAERTQKSLSEIEANTNLLVQSINDMAESIKEQTAGITQINDSVAQIDQTTKDNVEIANESAIISSTV
SDIANNILEDVKKKRF
>R14_Tlp14
MNNIKIKLSVIANSIAIFALSILSIISFYFTKDSLYQSTLYTETELLKATQISIEDFRSRNISLLNTLEKDILKLPYEAL
NSQDNIVNNVGAILKYYRNSGNLLAVYIGLDNGENIMSSDLSEKKNTNITINGKANNYNATTREWYKEARNSNQIYITPA
YIDAISNEYCITYSKALYKDGKFIGVLGIDILLTSLQDQIARTPGNTFVFDNKDKIFAATNEALLDPSVDHSPVLNAYKT
HGDYNFFTYGLDGKERLGACTKVFAYTACITESADIINKPIFKAAYIQVIALIVMISISIILLYFIVSKYLSPLAAIQTG
LTSFFDFINYKTKNVSTIEVKSNDEFGQISNAINENILATKRGLEQDNQAVKESVQTVSVVEGGNLTARITANPRNPQLI
ELKNVLNRLLDALQARVGSDMNEIQRVFNSYKSLDFTTEVKDANGAVEVTTNALGQEIIKMLKQSSDFANALANESGKLQ
TAVQSLTTSSNSQAQSLEETAAALEEITSSMQNVSVKTSDVITQSEEIKNVTGIIGDIADQINLLALNAAIEAARAGEHG
RGFAVVADEVRKLAERTQKSLSEIEANTNLLVQSINDMAESIKEQTAGITQINDSVAQIDQTTKDNVEIANESAIISSTV
SDIANNILEDVKKKRFF
>FJ3124_Tlp14
MNNIKIKLSVIANSIAIFALSILSIISFYFTKDSLYQSTLYTETELLKATQISIEDFRSRNISLLNTLEKDILKLPYEAL
NSQDNIVNNVGAILKYYRNSGNLLAVYIGLDNGENIMSSDLSEKKNTNITINGKANNYNATTREWYKEARNSNQIYITPA
YIDAISNEYCITYSKALYKDGKFIGVLGIDILLTSLQDQIARTPGNTFVFDNKDKIFAATNEALLDPSVDHSPVLNAYKA
HGDNNFFSYKLNNEERLGACTKVFAYTACITESADIINKPIFKAAYIQVIALIVMISISIILLYFIVSKYLSPLAAIQTG
LTSFFDFINYKTKNVSTIEVKSNDEFGQISNAINENILATKRGLEQDNQAVKESVQTVSVVEGGNLTARITANPRNPQLI
ELKNVLNKLLDVLQARVGSDMNAIHKIFEEYKSLDFRNKLENASGSVELTTNALGDEIVKMLKQSSDFANALANESGKLQ
TAVQSLTTSSNSQAQSLEETAAALEEITSSMQNVSVKTSDVITQSEEIKNVTGIIGDIADQINLLALNAAIEAARAGEHG
RGFAVVADEVRKLAERTQKSLSEIEANTNLLVQSINDMAESIKEQTAGITQINDSVAQIDQTTKDNVEIANESAIISSTV
SDIANNILEDVKKKRF
>MTVDSCj13_Tlp14
MNNIKIKLSVIANSIAIFALSILSIISFYFTKDSLYQSTLYTETELLKATQISIEDFRSRNISLLNTLEKDILKLPYEAL
NSQDNIVNNAGAILKYYRNSGNLLAVYIGLDNGENIMSSDLSEKKNTNITINGKANNYNATTREWYKEARNSNQIYITPA
YIDAISNEYCITYSKALYKDGKFIGVLGIDILLTSLQDQIARTPGNTFVFDNKDKIFAATNEALLDPSVDHSPVLNAYKA
HGDNNFFSYKLNNEERLGACTKVFAYTACITESADIINKPIFKAAYIQVIALIVMISISIILLYFIVSKYLSPLAAIQTG
LTSFFDFINYKTKNVSTIEVKSNDEFGQISNAINENILATKRGLEQDNQAVKESVQTVSVVESGNLTARITANPRNPQLI
ELKNVLNKLLDVLQARVGSDMNAIHKIFEEYKSLDFRNKLENASGSVELTTNALGDEIVKMLKQSSDFANALANESGKLQ
TAVQSLTTSSNSQAQSLEETAAALEEITSSMQNVSVKTSDVITQSEEIKNVTGIIGDIADQINLLALNAAIEAARAGEHG
RGFAVVADEVRKLAERTQKSLSEIEANTNLLVQSINDMAESIKEQTAGITQINDSVAQIDQTTKDNVEIANESAIISSTV
SDIANNILEDVKKKRF
>RM1875_Tlp15 C. coli
MKLSIRKKMLMLGGICLVSMLITFGIFYYNNLQGSEKIAQITKNLINKEINVKVELLTKSMAIALGDLIKNVHSEEEKVK
IIATAIENFRFEEDKSGYFFVYQKTTVKAHPVRKDLIGTDLYNAKDENGVFYVRELYQRALEKGGFVTFHFTKPQPNGEN
TIAEKTAYSYLIPNADDLWISTGVYKDTLEPYIDGNLKNCYHFFSKNFFKTIIFFTLFILIIIPFIFIFYRNLITGVQGI
KTNITSFFDFINHKTKNVSTIEVKSNDEFGQISKAINENILATKQGLEQDAKAVKESVETVGVVESGNLTARITANPRNP
QLIELKNVLNRLLDVLQTRVGSDMNAIHKIFEEYKSLDFRNKLDNANGSVEVTTNALGDEIVKMLKQSSDFANHLASESS
KLQSAVQNLTSSSNSQAASLEETAAALEEITSSMQNVSVKTSDVITQSEEIKNVTGIIGDIADQINLLALNAAIEAARAG
EHGRGFAVVADEVRKLAERTQKSLSEIEANTNLLVQSINDMAESIKEQTAGITQINESVAQIDQTTKDNVEIANESAIIS
STVSDIANNILEDVKKKRF
>76339_Tlp15 C. coli
MQLSIRKKMLMLGGICLVSMLVTFGIFYYNNLQGSEKIAQTTKNLINKEIDVKVELLTKSMAIALGDLIRNVHSEEEKVK
IIATAIENFRFEEDKSGYFFVYQKTTVKAHPVRKDLIGTDLYNAKDENGVFYVRELYQRALEKGGFVTFHFTKPQPDGKS
TIAEKTAYSYLIPNTNDLWISTGVYKDTLESYIDGNLEELLSFFSKNFFKTIIFSILFILIIIPFIFIFYRNLITGVQGI
EANITSFFDFINHKTKDVSTIDVKTNDEFGQISKAINENILATKQGLEQDAKAVKESVETVGVVERGNLTARITANPRNP
QLIELKNVLNKLLDVLQTKVGSDMNAIHKIFEEYKSLDFRNKLDNANGSVEVTTNALGDEIVKMLKQSSDFANHLASESS
KLQSAVQNLTSSSNSQAASLEETAAALEEITSSMQNVSVKTSDVITQSEEIKNVTGIIGDIADQINLLALNAAIEAARAG
EHGRGFAVVADEVRKLAERTQKSLSEIEANTNLLVQSINDMAESIKEQTAGITQINESVAQIDQTTKDNVEIANESAIIS
NTVSDIANNILEDVRKKRF
>14983A_Tlp16 C. coli
MQLSIRKKMLMLGAICFISMLATFAIFYYNNLQGSQKIAQTTKNLINKEIDIKVELLTKSMAIALGDLIKDVDDEKEKIK
IIATAIENFRFEEDQSGYFFVYQKTTVKAHPVRKDLIGTDLYNAKDENGIFYVRELYQRALDKGGFVTFHFTKPQPNGEN
TIAEKTAYSYLIPNTDDLWISTGVYKDTLEPYIDRSLEELLSFFSKSFFKTVLFSIIFILIIIPFIFIFYRNLIVGVQGI
DANITSFFNFINHKTKNVSTIEIKSNDEFGQISKAINENILATKQGLEQDAKAVKESVETVGVVESGNLTARITANPRNP
QLIELKNVLNRLLDVLQTKVGSDMNAIHKIFEEYKSLDFRNKLDNANGSVEVTTNALGDEIVKMLKQSSDFANHLASESS
KLQSAVQNLTSSSNSQAASLEETAAALEEITSSMQNVSVKTSDVITQSEEIKNVTGIIGDIADQINLLALNAAIEAARAG
EHGRGFAVVADEVRKLAERTQKSLSEIEANTNLLVQSINDMAESIKEQTAGITQINESVAQIDQTTKDNVEIANESAIIS
STVSDIANNILEDVKKKRF
>BFR-CA-9557_Tlp16 C. coli
MQLSIRKKMLMLGAICFISMLATFAIFYYNNLKGSQKIAQTTKNLINKEIDIKVELLTKSMAIALGDLIKDVDDEKEKIK
ISLPQLKILDLKRKSGYFFVYQKTTVKAHPVRKDLIGTDLHNAKDENGIFYVRELYQRALDKGGFVTFHFTKPQPNGENT
IAEKTAYSYLIPNADDLWISTGVYKDTLEPYIDRSLEELLSFFSKSFFKTVLFSIIFILIIIPFIFIFYRNLIVGVQGID
ANITSFFNFINHKTKNVSTIEIKSNDEFGQISKTINENILATKQGLEQDAKAVKESVETVGVVERGNLTARITANPRNPQ
LIELKNVLNKLLDVLQTKVGSDMNAIHKIFEEYKSLDFRNKLDNANGSVEVTTNALGDEIVKMLKQSSDFANHLASESSK
LQSAVQNLTSSSNSQAASLEETAAALEEITSSMQNVSVKTSDVITQSEEIKNVTGIIGDIADQINLLALNAAIEAARAGE
HGRGFAVVADEVRKLAERTQKSLSEIEANTNLLVQSINDMAESIKEQTAGITQINESVAQIDQTTKDNVEIANESAIISS
TVSDIANSILEDVKKKRF
>FB1_Tlp16 C. coli
MQLSIRKKMLMLGAICFISMLATFAIFYYNNLKGSQKIAQTTKNLINKEIDIKVELLTKSMAIALGDLIKDVDDEKEKIK
ISLPQLKILDLKRIKSGYFFVYQKTTVKAHPVRKDLIGTDLHNAKDENGIFYVRELYQRALDKGGFVTFHFTKPQPNGEN
TIAEKTAYSYLIPNADDLWISTGVYKDTLEPYIDRSLEELLSFFSKSFFKTVLFSIIFILIIIPFIFIFYRNLIVGVQGI
DANITSFFNFINHKTKNVSTIDVKTNDEFGLISKAINENILATKQGLEQDAKAVKESVETVGVVERGNLTARITANPRNP
QLIELKNVLNRLLDVLQTKVGSDMNAIHKIFEEYKSLDFRNKLDNANGSVEVTTNALGDEIVKMLKQSSDFANHLASESS
KLQSAVQNLTSSSNSQAASLEETAAALEEITSSMQNVSVKTSDVITQSEEIKNVTGIIGDIADQINLLALNAAIEAARAG
EHGRGFAVVADEVRKLAERTQKSLSEIEANTNLLVQSINDMAESIKEQTAGITQINESVAQIDQTTKDNVEIANESAIIS
STVSDIANNILEDVKKKRF
>HC2-48_Tlp16 C. coli
MQLSIRKKMLMLGAICFISMLATFAIFYYNNLQGSQKIAQTTKNLINKEINIKVELLTKSMAIALGDLIKNVHSEEEKVK
IIATAIENFRFEEDKSGYFFVYQKTTVKAHPVRKDLIGSDLYNAKDENGIFYVRELYQRALDKGGFVTFHFTKPQPNGEN
TIAEKTAYSYLIPNADDLWISTGVYKDTLEPYIDRSLEELLSFFSKSFFKTVLFSIIFILIIIPFIFIFYRNLIVGVQGI
DANITSFFDFINHNKNVSTIDVKTNDEFGQISKAINENILATKQGLEQDAKAVKESVETVGVVESGNLTARITANPRNPQ
LIELKNVLNRLLDVLQTKVGSDMNAIHKIFEEYKSLDFRNKLDNANGSVEVTTNALGDEIVKMLKQSSDFANHLASESSK
LQSAVQNLTSSSNSQAASLEETAAALEEITSSMQNVSVKTSDVITQSEIEANTNLLVQSINDMAESIKEQTAGITQINES
VAQIDQTTKDNVEIANESAIISSTVSDIANNILEDVKKKRF
>OR12_Tlp16 C. coli
MQLSIRKKMLMLGAICFISMLATFAIFYYNNLKGSQKIAQTTKNLINKEIDIKVELLTKSMAIALGDLIKDVDDEKEKIK
ISLPQLKILDLKRIKSGYFFVYQKTTVKAHPVRKDLIGTDLHNAKDENGIFYVRELYQRALDKGGFVTFHFTKPQPNGEN
TIAEKTAYSYLIPNADDLWISTGVYKDTLEPYIDRSLEELLSFFSKSFFKTVLFSIIFILIIIPFIFIFYRNLIVGVQGI
DANITSFFNFINHKTKNVSTIEIKSNDEFGQISKTINENILATKQGLEQDAKAVKESVETVGVVKRGNLTARITANPRNP
QLIELKNVLNKLLDVLQTKVGSDMNAIHKIFEEYKSLDFRNKLDNANGSVEVTTNALGDEIVKMLKQSSDFANHLASESS
KLQSAVQNLTSSSNSQAASLEETAAALEEITSSMQNVSVKTSDVITQSEEIKNVTGIIGDIADQINLLALNAAIEAARAG
EHGRGFAVVADEVRKLAERTQKSLSEIEANTNLLVQSINDMAESIKEQTAGITQINESVAQIDQTTKDNVEIANESAIIS
STVSDIANNILEDVKKKRF
>15-537360_Tlp16 C. coli
MQLSIRKKMLMLGAICFISMLATFAIFYYNNLKGSQKIAQTTKNLINKEIDIKVELLTKSMAIALGDLIKDVDDEKEKIK
ISLPQLKILDLKRIKSGYFFVYQKTTVKAHPVRKDLIGTDLHNAKDENGIFYVRELYQRALDKGGFVTFHFTKPQPNGEN
TIAEKTAYSYLIPNADDLWISTGVYKDTLEPYIDRSLEELLSFFSKSFFKTVLFSIIFILIIIPFIFIFYRNLIVGVQGI
DANITSFFNFINHKTKNVSTIEIKSNDEFGQISKAINENILATKQGLEQDAKAVKESVETVGVVESGNLTARITANPRNP
QLIELKNVLNRLLDALQARVGSDMNAIHKIFEEYKSLDFRNKLDNANGSVEVTTNALGDEIVKMLKQSSDFANHLASESS
KLQSAVQNLTSSSNSQAASLEETAAALEEITSSMQNVSVKTSDVITQSEEIKNVTGIIGDIADQINLLALNAAIEAARAG
EHGRGFAVVADEVRKLAERTQKSLSEIEANTNLLVQSINDMAESIKEQTAGITQINESVAQIDQTTKDNVEIANESAIIS
STVSDIANNILEDVKKKRF
>RM5611_Tlp16 C. coli
MQLSIRKKMLMLGAICFISMLATFAIFYYNNLQGSQKIAQTTKNLINKEINIKVELLTKSMAIALGDLIKNVHSEEEKVK
IIATAIENFRFEEDKSGYFFVYQKTTVKAHPVRKDLIGSDLYNAKDENGIFYVRELYQRALDKGGFVTFHFTKPQPNGEN
TIAEKTAYSYLIPNADDLWISTGVYKDTLEPYIDRSLEELLSFFSKSFFKTVLFSIIFILIIIPFIFIFYRNLIVGVQGI
DANITSFFDFINHKTKNVSTIDVKTNDEFGQISKAINENILATKQGLEQDAKAVKESVETVGVVESGNLTARITANPRNP
QLIELKNVLNRLLDVLQTKVGSDMNAIHKIFEEYKSLDFRNKLDNANGSVEVTTNALGDEIVKMLKQSSDFANHLASESS
KLQSAVQNLTSSSNSQAASLEETAAALEEITSSMQNVSVKTSDVITQSEEIKNVTGIIGDIADQINLLALNAAIEAARAG
EHGRGFAVVADEVRKLAERTQKSLSEIEANTNLLVQSINDMAESIKEQTAGITQINESVAQIDQTTKDNVEIANESAIIS
STVSDIANNILEDVKKKRF
>YH502_Tlp16 C. coli
MQLSIRKKMLMLGAICFISMLATFAIFYYNNLKGSQKIAQTTKNLINKEIDIKVELLTKSMAIALGDLIKDVDDEKEKIK
ISLPQLKILDLKRIKSGYFFVYQKTTVKAHPVRKDLIGTDLHNAKDENGIFYVRELYQRALDKGGFVTFHFTKPQPNGEN
TIAEKTAYSYLIPNADDLWISTGVYKDTLEPYIDRSLEELLSFFSKSFFKTVLFSIIFILIIIPFIFIFYRNLIVGVQGI
DANITSFFNFINHKTKNVSTIEIKSNDEFGQISKTINENILATKQGLEQDAKAVKESVETVGVVESGNLTARITANPRNP
QLIELKNVLNRLLDVLQTKVGSDMNAIHKIFEEYKSLDFRNKLDNANGSVEVTTNALGDEIVKMLKQSSDFANHLASESS
KLQSAVQNLTSSSNSQAASLEETAAALEEITSSMQNVSVKTSDVITQSEEIKNVTGIIGDIADQINLLALNAAIEAARAG
EHGRGFAVVADEVRKLAERTQKSLSEIEANTNLLVQSINDMAESIKEQTAGITQINESVAQIDQTTKDNVEIANESAIIS
STVSDIANNILEDVKKKRF
>YH503_Tlp16 C. coli
MQLSIRKKMLMLGAICFISMLATFAIFYYNNLKGSQKIAQTTKNLINKEIDIKVELLTKSMAIALGDLIKDVDDEKEKIK
ISLPQLKILDLKRIKSGYFFVYQKTTVKAHPVRKDLIGTDLHNAKDENGIFYVRELYQRALDKGGFVTFHFTKPQPNGEN
TIAEKTAYSYLIPNADDLWISTGVYKDTLEPYIDRSLEELLSFFSKSFFKTVLFSIIFILIIIPFIFIFYRNLIVGVQGI
DANITSFFNFINHKTKNVSTIEIKSNDEFGQISKTINENILATKRGLEQDNQAVKESVQTVSVVEGGNLTARITANPRNP
QLIELKNVLNRLLDVLQTKVGSDMNAIHKIFEEYKSLDFRNKLDNANGSVEVTTNALGDEIVKMLKQSSDFANHLASESS
KLQSAVQNLTSSSNSQAASLEETAAALEEITSSMQNVSVKTSDVITQSEEIKNVTGIIGDIADQINLLALNAAIEAARAG
EHGRGFAVVADEVRKLAERTQKSLSEIEANTNLLVQSINDMAESIKEQTAGITQINESVAQIDQTTKDNVEIANESAIIS
STVSDIANNILEDVKKKRF
>4031_Tlp17
MNFRSLNISTKLILSVAIGVILGIIVLVSTVSIYISENMEKEAKDSIFLASKRYTNYMEGILNETVALTKGTATSLNDMF
EHNNQVDADLIESLMKNLFDSSLYSAYTFLYLKDTSVLGDAQGIDKRYTSSDGKTFAMIYFDQTTGKSGGIETIQTPNNF
GNLKIIEQVEKNAKYGDKDSLFVGPPTKLNYDGKDFLGINFGMPIFNNKGKLIGVAGYTLDFSEVSETILDPKLDFFEGD
LRFLMTDKGVITIHKNHNAILKTLGDINKDPSVELVNNAVKEHKTVIIDDYVASTGDLSYASVSSFSTANNSSHWSMVVT
APKNSVLAPLKKLEIIFIIISFFILLVILIIVYVCVKKIVGSRIPVILKSLENFFHFLNHKKHEVDLISIKADDELGKMG
KMINENILATKKGLEQDNQAVKESVQTVSVVESGNLTARITANPRNPQLIELKNVLNKLLDVLQARVGSDMNAIHKIFEE
YKSLDFRNKLENASGSVELTTNALGDEIVKMLKQSSDFANALANESGKLQTAVQSLTTSSNSQAQSLEETAAALEEITSS
MQNVSVKTSDVITQSEEIKNVTGIIGDIADQINLLALNAAIEAARAGEHGRGFAVVADEVRKLAERTQKSLSEIEANTNL
LVQSINDMAESIKEQTAGITQINESVAQIDQTTKDNVEIANESAIISSTVSDIANNILEDVKKKRF
>76339_Tlp18 C. coli
MFKSLNIGSKLVLSVAVSVIAAIAILITILSFEVASYAEKEAKDTIFLSSKRYANYMEGVLNESVVLTKGISASINEMFS
KHDQVGADLIESLLKNTFDSSGYAAYAFLYLKDPSVLSDTYNMDKKYKSQNGNTFAMIFFDETTGKSGGIKAIQTPDNFS
QLRIIQDIEKNARYGSRDTLFIGSPTKLNYDGTEFLGINFGMPIFNSKGNFIGVVGYSLDFLEISQAMLDPKLDFFEGDL
RALTTDQGVITIHKDKNAILKTLTDINKDPSVKLITDLIKEHKDALIDNYVASTGDLSYASVVSFNTLGDSSRWSMIVTA
PKKSALEPLFRLQFAIITTAIIALIVILFIVYFCVRKIVGIRIPVILKSLEDFFRFLNHEKIEVHTIKISSNDELGKMAK
AINENILATKQGLEQDAKAVKESVETVEVVERGNLTARITANPRNPQLIELKNVLNKLLDVLQTKVGSDMNAIHKIFEEY
KSLDFRNKLDNANGSVEVTTNALGDEIVKMLKQSSDFANHLASESSKLQSAVQNLTSSSNSQAASLEETAAALEEITSSM
QNVSVKLSDVITQSEEIKNVTGIIGDIADQINLLALNAAIEAARAGEHGRGFAVVADEVRKLAERTQKSLSEIEANTNLL
VQSINDMAESIKEQTAGITQINESVAQIDQTTKDNVEIANESAIISNTVSDIANNILEDVRKKRF
>T1-21_Tlp19a
MNSIKIKLSLIANLIAIFALIVLGIVSFYFTKTSLYESTLKNQTDLLKVTQSTVEDFRSTNQSFTRALEKDIANLPYQSL
ITEENIINNVGPILKYYRHSINALNVYLGLNNGKVLLSQKSNDAKMPELRDDLDIKTKDWYQEALKTNDIFVTPAYLDTI
LKQYVITYSKAIYKDGKIIGVLGVDIPLEDLQNSVANTPGNTFLFDQKNKIFAATNKELLNPSIDHSPVLNAYKTHGDYN
FFTYGLDGKERLGTCTKVFAPLPTCSYPNRFNFILYFINYKTKNVSTIEVKSNDEFGQISNAINENILATKRGLEQDNQA
VKESVQTVSVVEGGNLTARITANPRNPQLIELKNVLNKLLDVLQARVGSDMNAIHKIFEEYKSLDFRNKLENASGSVELT
TNALGDEIVKMLKQSSDFANALANESGKLQTAVQSLTTSSNSQAQSLEETAAALEEITSSMQNVSVKTSDVITQSEEIKN
VTGIIGDIADQINLLALNAAIEAARAGEHGRGFAVVADEVRKLAERTQKSLSEIEANTNLLVQSINDMAESIKEQTAGIT
QINDSVAQIDQTTKDNVEIANESAIISSTVSDIANNILEDVKKKRF
>T1-21_Tlp19b
MNNIKIKLSLIANSITIFALSILSIISFYFTKDSLYQSTLYTQTELLKATQISIEDFRSRNISLLNTLEKDILNLPYEAL
NSQDNIINNAGAILKYYRNSGNLLAVYIGLDNGENIVSDDLSEKKNTNITINGKANNYNATTREWYKEARNSNQMYITPA
YIDVVSNEYAITYSKALYKDGKFIGVLGFDVLLTSLQDRIARTPGNSFVFDHKDRIFAAANKALLDPSVDHSPVLNAYKA
HGDNNFFSYKLNNEERLGACTKVFAPLPTCSYPNRFNFILYFINYKTKNVSTIEVKSNDEFGQISNAINENILATKRGLE
QDNQAVKESVQTVSVVEGGNLTARITANPRNPQLIELKNVLNKLLDVLQARVGSDMNAIHKIFEEYKSLDFRNKLENASG
SVELTTNALGDEIVKMLKQSSDFANALANESGKLQTAVQSLTTSSNSQAQSLEETAAALEEITSSMQNVSVKTSDVITQS
EEIKNVTGIIGDIADQINLLALNAAIEAARAGEHGRGFAVVADEVRKLAERTQKSLSEIEANTNLLVQSINDMAESIKEQ
TAGITQINDSVAQIDQTTKDNVEIANESAIISSTVSDIANNILEDVKKKRF
>CO2-160_Tlp20 C. coli
MKSVKIKVSLIANLIAIVCLIFLGIITFIFVKDEVFNQVVKSESNYVRTAKNSMEAFKARNTAALESLAKNILKLPYEQI
SNQEALMRYVGKDLKVFRDAGGFLAVYIAQPDGELVVTNPDSDEKGLNFGIYGKADNYDARTRDYFKGAVKANGLYVTPS
YLDLTTNLPCFTYATPLYKEGKFIGVLAIDILVKDLQREFENLPGRTFVFDSENSIFVSTDKELLKPGYDVSPVANIAKD
KKDYEPFRYVRPLDGTQRFGVCAKVLGEYTACVGESIDYIEEPVFKIAYIQIAIVIITSIISVLLLYFIVSRYLSPLASI
QVGLNSFFDFINHKTKNVSTIDVKTNDEFGQISKAINENILATKQGLEQDAKAVKESVETVGVVESGNLTARITANPRNP
QLIELKNVLNRLLDVLQTKVGSDMNAIHKIFEEYKSLDFRNKLDNANGSVEVTTNALGDEIVKMLKQSSDFANHLASESS
KLQSAVQNLTSSSNSQAASLEETAAALEEITSSMQNVSVKTSDVITQSEEIKNVTGIIGDIADQINLLALNAAIEAARAG
EHGRGFAVVADEVRKLAERTQKSLSEIEANTNLLVQSINDMAESIKEQTAGITQINESVAQIDQTTKDNVEIANESAIIS
STVSDIANNILEDVKKKRF
>CO2-160_Tlp20b C. coli
MKSVKIKVSLIANLIAIVCLIFLGIITFIFVKDEVFNQVVKSESNYVRTAKNSMEAFKARNTAALESLAKNILKLPYEQI
SNQEALMRYVGKDLKVFRDAGGFLAVYIAQPDGELVVTNPDSDEKGLNFGIYGKADNYDARTRDYFKGAVKANGLYVTPS
YLDLTTNLPCFTYATPLYKEGKFIGVLAIDILVKDLQREFENLPGRTFVFDSENSIFVSTDKELLKPGYDVSPVANIAKD
KKDYEPFRYVRPLDGTQRFGVCAKVLGEYTACVGESIDYIEEPVFKIAYIQIAIVIITSIISVLLLYFIVSRYLSPLASI
QVGLNSFFDFINHKTKNVSTIDVKTNDEFGQISKAINENILATKQGLEQDAKAVKESVETVGVVESGNLTARITANPRNP
QLIELKNVLNRLLDVLQTKVGSDMNAIHKIFEEYKSLDFRNKLDNANGSVEVTTNALGDEIVKMLKQSSDFANHLASESS
KLQSAVQNLTSSSNSQAASLEETAAALEEITSSMQNVSVKTSDVITQSEEIKNVTGIIGDIADQINLLALNAAIEAARAG
EHGRGFAVVADEVRKLAERTQKSLSEIEANTNLLVQSINDMAESIKEQTAGITQINESVAQIDQTTKDNVEIANESAIIS
STVSDIANNILEDVKKKRF
>FB1_Tlp20 C. coli
MKSVKIKVSLIANLIAIVCLIFLGIITFIFVKDEVFNQVVKSESNYVRTAKNSMEAFKARNTAALESLAKNILKLPYEQI
SNQEALMRYVGKDLKVFRDAGGFLAVYIAQPDGELVVTDPDSDEKGLNFGIYGKADNYDARTRDYFKGAVKANGLYVTPS
YLDLTTNLPCFTYATPLYKEGKFIGVLAIDILVKDLQREFENLPGRTFVFDSENSIFVSTDKELLKPGYDVSPVANIAKD
KKDYEPFRYVRPLDGTQRFGVCAKVLGEYTACVGEPIDYIEEPVFKIAYIQIAIVIITSIISVLLLYFIVSRYLSPLASI
QVGLNSFFDFINHKTKNVSTIDVKTNDEFGLISKAINENILATKQGLEQDAKAVKESVETVGVVERGNLTARITANPRNP
QLIELKNVLNKLLDVLQARVGSDMNAIHKIFEEYKSLDFRNKLENASGSVELTTNALGDEIVKMLKQSSDFANALANESG
KLQTAVQSLTTSSNSQAQSLEETAAALEEITSSMQNVSVKTSDVITQSEEIKNVTGIIGDIADQINLLALNAAIEAARAG
EHGRGFAVVADEVRKLAERTQKSLSEIEANTNLLVQSINDMAESIKEQTAGITQINESVAQIDQTTKDNVEIANESAIIS
STVSDIANNILEDVKKKRF
>HC2-48_Tlp20 C. coli
VKSVKIKVSLIANLIAIVCLIFLGIITFIFVKDEVFNQVVKSESNYVRTAKNSMEAFKARNTAALESLAKNILKLPYEQI
SNQEALMRYVGKDLKVFRDAGGFLAVYIAQPDGELVVTNPDSDEKGLNFGIYGKADNYDARTRDYFKGAVKANGLYVTPS
YLDLTTNLPCFTYATPLYKEGKFIGVLAIDILVKDLQREFENLPGRTFVFDSENSIFVSTDKELLKPGYDVSPVANIAKD
KKDYEPFRYVRPLDGTQRFGVCAKVLGEYTACVGESIDYIEEPVFKIAYIQIAIVIITSIISVLLLYFIVSRYLSPLASI
QVGLNSFFDFINHNKNVSTIDVKTNDEFGQISKAINENILATKQGLEQDAKAVKESVETVGVVESGNLTARITANPRNPQ
LIELKNVLNRLLDVLQTKVGSDMNAIHKIFEEYKSLDFRNKLDNANGSVEVTTNALGDEIVKMLKQSSDFANHLASESSK
LQSAVQNLTSSSNSQAASLEETAAALEEITSSMQNVSVKTRCYHSIEIEANTNLLVQSINDMAESIKEQTAGITQINESV
AQIDQTTKDNVEIANESAIISSTVSDIANNILEDVKKKRF
>76339_Tlp20 C. coli
MKSVKIKVSLIANLIAIVCLIFLGIITFIFVKDEVFNQVVKAESNYVRTAKNSMEAFKARNTAALESLAKNILKLPYEQI
SNQEALMRYVGKDLKVFRDAGGFLAVYIAQPDGELVVTDPDSDEKGLNFGIYGKADNYDARTRDYFKGAVKANGLYVTPS
YLDLTTNLPCFTYAIPLYKEGKFIGVLAIDILVKDLQREFENLPGRTFVFDSKNSIFASTDKELLKPGYDVSPVADIAKD
KKDYEPFHYIRPLDGTERFGVCAKVLGEYTACVGEPIDYIEEPVFKIAYIQIAIVIITSIISVLLLYFIVSRYLSPLASI
QAGLNSFFDFINHKTKDVSTIDVKTNDEFGQISKAINENILATKQGLEQDAKAVKESVETVGVVERGNLTARITANPRNP
QLIELKNVLNKLLDVLQTKVGSDMNAIHKIFEEYKSLDFRNKLDNANGSVEVTTNALGDEIVKMLKQSSDFANHLASESS
KLQSAVQNLTSSSNSQAASLEETAAALEEITSSMQNVSVKTSDVITQSEEIKNVTGIIGDIADQINLLALNAAIEAARAG
EHGRGFAVVADEVRKLAERTQKSLSEIEANTNLLVQSINDMAESIKEQTAGITQINESVAQIDQTTKDNVEIANESAIIS
NTVSDIANNILEDVRKKRF
>15-537360_Tlp20 C.coli
MKSVKIKVSLIANLIAIVCLIFLGIITFIFVKDEVFNQVVKSESNYVRTAKNSMEAFKARNTAALESLAKNILKLPYEQI
SNQEALMRYVGKDLKVFRDAGGFLAVYIAQPDGELVVTDPDSDEKGLNFGIYGKADNYDARTRDYFKGAVKANGLYVTPS
YLDLTTNLPCFTYATPLYKEGKFIGVLAIDILVKDLQREFENLPGRTFVFDSENSVFVSTDKELLKPGYDVSPVANIAKD
KKDYEPFRYARPLDGTQRFGVCAKVLGEYTACVGEPIDYIEEPVFKIAYIQIAIVIITSIISVLLLYFIVSRYLSPLAAI
QTGLTSFFDFINHKTKNVSTIDVKTNDEFGQISKAINENILATKQGLEQDAKAVKESVETVGVVESGNLTARITANPRNP
QLIELKNVLNRLLDALQARVGSDMNEIQRVFNSYKSLDFTTEVKDANGAVEVTTNALGQEIIKMLKQSSDFANALANESG
KLQTAVQSLTTSSNSQAASLEETAAALEEITSSMQNVSVKTSDVITQSEEIKNVTGIIGDIADQINLLALNAAIEAARAG
EHGRGFAVVADEVRKLAERTQKSLSEIEANTNLLVQSINDMAESIKEQTAGITQINESVAQIDQTTKDNVEIANESAIIS
STVSDIANNILEDVKKKRF
>14903A_Tlp20 C. coli
VKSVKSVKIKVSLIANLIAIVCLIFLGIITFIFVKDEVFNQVVKSESNYVRTAKNSMEAFKARNTAALESLAKNILKLPY
EQISNQEALMRYVGKDLKVFRDAGGFLAVYIAQSDGELVVTDPDSDEKGLNF.IYGKADNYDARTRDYFKGAVKANGLYV
TPSYLDLTTNLPCFTYATPLYKEGKFIGVLAIDILVKDLQREFENLPGRTFVFDSENSIFVSTNKELLKPGYDVSLVANI
AKDKKDYEPFRYVRPLDGTQRFGVCAKVLGEYTACVGEPIDYIEEPVFKIAYIQIAIVIITSIISVLLLYFIVSRYLSPL
ASIQVGLNSFFDFINHKTKNVSTIEIKSNDEFGQISKAINENILATKQGLEQDAKAVKESVETVGVVESGNLTARITANP
RNPQLIELKNVLNRLLDVLQTKVGSDMNAIHKIFEEYKSLDFRNKLDNANGSVEVTTNALGDEIVKMLKQSSDFANHLAS
ESSKLQSAVQNLTSSSNSQAASLEETAAALEEITSSMQNVSVKTSDVITQSEEIKNVTGIIGDIADQINLLALNAAIEAA
RAGEHGRGFAVVADEVRKLAERTQKSLSEIEANTNLLVQSINDMAESIKEQTAGITQINESVAQIDQTTKDNVEIANESA
IISSTVSDIANNILEDVKKKRF
>CVMN29710_Tlp20 C. coli
VKSVKIKVSLIANLIAIVCLILGIITFIFVKDEVFNQVVKSESNYVRTTKNSMEAFKARNTAALESLAKNILKLPYEQIS
NQEALMRYVGKDLKVFRDAGGFLAVYIAQPDGELVVTDPDSDEKGLNF.IYGKADNYDARTRDYFKGAVKANGLYVTPSY
LDLTTNLPCFTYATPLYKEGKFIGVLAIDILVKDLQREFENLPGRTFVFDSENSIFVSTDKELLKPGYDVSPVANIAKDK
KDYEPFRYVRPLDGTQRFGVCAKVLGEYTACVGEPIDYIEEPVFKIAYIQIAIVIITSIISVLLLYFIVSRYLSPLAAIQ
TGLTSFFDFINHKTKNVSTIEIKTNDEFGQISKTINENILATKQGLEQDAKAVKESVETVGVVERGNLTARITANPRNPQ
LIELKNVLNKLLDVLQTKVGSDMNAIHKIFEEYKSLDFRNKLDNANGSVEVTTNALGDEIVKMLKQSSDFANHLASESSK
LQSAVQNLTSSSNSQAASLEETAAALEEITSSMQNVSVKTSDVITQSEEIKNVTGIIGDIADQINLLALNAAIEAARAGE
HGRGFAVVADEVRKLAERTQKSLSEIEANTNLLVQSINDMAESIKEQTAGITQINESVAQIDQTTKDNVEIANESAIISS
TVSDIANNILEDVKKKRF
>CF2-75_Tlp20 C. coli
VKSVKSVKIKVSLIANLIAIVCLIFLGIITFIFVKDEVFNQVVKSESNYVRTAKNSMEAFKARNTAALESLAKNILKLPY
EQISNQEALMRYVGKDLKVFRDAGGFLAVYIAQPDGELVVTNPDSDEKGLNFGIYGKADNYDARTRDYFKGAVKANGLYV
TPSYLDLTTNLPCFTYATPLYKEGKFIGVLAIDILVKDLQREFENLPGRTFVFDSENSIFVSTDKELLKPGYDVSPVANI
AKDKKDYEPFRYVRPLDGTQRFGVCAKVLGEYTACVGESIDYIEEPVFKIAYIQIAIVIITSIISVLLLYFIVSRYLSPL
ASIQVGLNSFFDFINHKTKNVSTIDVKTNDEFGQISKAINENILATKQGLEQDAKAVKESVETVGVVESGNLTARITANP
RNPQLIELKNVLNRLLDVLQTKVGSDMNAIHKIFEEYKSLDFRNKLDNANGSVEVTTNALGDEIVKMLKQSSDFANHLAS
ESSKLQSAVQNLTSSSNSQAASLEETAAALEEITSSMQNVSVKTSDVITQSEEIKNVTGIIGDIADQINL.LAEITQKSL
SEIEANTNLLVQSINDMAESIKEQTAGITQINESVAQIDQTTKDNVEIANESAIISSTVSDIANNILEDVKKKRF
>CFSAN032805_Tlp20 C. coli
VKSVKIKVSLIANLIAIVCLIFLGIITFIFVKDEVFNQVVKSESNYVRTTKNSMEAFKARNTAALESLAKNILKLPYEQI
SNQEALMRYVGKDLKVFRDAGGFLAVYIAQPDGELVVTDPDSDEKGLNF.IYGKADNYDARTRDYFKGAVKANGLYVTPS
YLDLTTNLPCFTYATPLYKEGKFIGVLAIDILVKDLQREFENLPGRTFVFDSENSIFVSTNKELLKPGYDVSPVANIAKD
KKDYEPFRYVRPLDGTQRFGVCAKVLGEYTACVGEPIDYIEEPVFKIAYIQIAIVIITSIISVLLLYFIVSRYLSPLAAI
QTGLTSFFDFINHKTKNVSTIEIKSNDEFGQISKAINENILATKQGLEQDAKAVKESVETVGVVERGNLTARITANPRNP
QLIELKNVLNKLLDVLQTKVGSDMNAIHKIFEEYKSLDFRNKLDNANGSVEVTTNALGDEIVKMLKQSSDFANHLASESS
KLQSAVQNLTSSSNSQAASLEETAAALEEITSSMQNVSVKTSDVITQSEEIKNVTGIIGDIADQINLLALNAAIEAARAG
EHGRGFAVVADEVRKLAERTQKSLSEIEANTNLLVQSINDMAESIKEQTAGITQINESVAQIDQTTKDNVEIANESAIIS
STVSDIANNILEDVKKKRF
>RM5611_Tlp20 C. coli
MKSVKIKVSLIANLIAIVCLIFLGIITFIFVKDEVFNQVVKSESNYVRTAKNSMEAFKARNTAALESLAKNILKLPYEQI
SNQEALMRYVGKDLKVFRDAGGFLAVYIAQPDGELVVTNPDSDEKGLNFGIYGKADNYDARTRDYFKGAVKANGLYVTPS
YLDLTTNLPCFTYATPLYKEGKFIGVLAIDILVKDLQREFENLPGRTFVFDSENSIFVSTDKELLKPGYDVSPVANIAKD
KKDYEPFRYVRPLDGTQRFGVCAKVLGEYTACVGESIDYIEEPVFKIAYIQIAIVIITSIISVLLLYFIVSRYLSPLASI
QVGLNSFFDFINHKTKNVSTIDVKTNDEFGQISKAINENILATKQGLEQDAKAVKESVETVGVVESGNLTARITANPRNP
QLIELKNVLNRLLDVLQTRVGSDMNAIHKIFEEYKSLDFRNKLDNANGSVEVTTNALGDEIVKMLKQSSDFANHLASESS
KLQSAVQNLTSSSNSQAASLEETAAALEEITSSMQNVSVKTSDVITQSEEIKNVTGIIGDIADQINLLALNAAIEAARAG
EHGRGFAVVADEVRKLAERTQKSLSEIEANTNLLVQSINDMAESIKEQTAGITQINESVAQIDQTTKDNVEIANESAIIS
STVSDIANNILEDVKKKRF
>YH501_Tlp20 C. coli
VKSVKSVKIKVSLIANLIAIVCLILLGIITFIFVKDEVFNQVVKSESNYVRTTKNSMEAFKARNTAALESLAKNILKLPY
EQISNQEALMRYVGKDLKVFRDAGGFLAVYIAQPDGELVVTDPDSDEKGLNF.IYGKADNYDARTRDYFKGAVKANGLYV
TPSYLDLTTNLPCFTYATPLYKEGKFIGVLAIDILVKDLQREFENLPGRTFVFDSENSIFVSTDKELLKPGYDVSPVANI
AKDKKDYEPFRYVRPLDGTQRFGVCAKVLGEYTACVGEPIDYIEEPVFKIAYIQIAIVIITSIISVLLLYFIVSRYLSPL
AAIQTGLTSFFDFINHKTKNVSTIEIKTNDEFGQISKTINENILATKQGLEQDAKAVKESVETVGVVERGNLTARITANP
RNPQLIELKNVLNKLLDVLQTKVGSDMNAIHKIFEEYKSLDFRNKLDNANGSVEVTTNALGDEIVKMLKQSSDFANHLAS
ESSKLQSAVQNLTSSSNSQAASLEETAAALEEITSSMQNVSVKTSDVITQSEEIKNVTGIIGDIADQINLLALNAAIEAA
RAGEHGRGFAVVADEVRKLAERTQKSLSEIEANTNLLVQSINDMAESIKEQTAGITQINESVAQIDQTTKDNVEIANESA
IISSTVSDIANNILEDVKKKRF
>YH502_Tlp20 C. coli
VKSVKIKVSLIANLIAIVCLIFLGIITFIFVKDEVFNQVVKSESNYVRTAKNSMEAFKARNTAALESLAKNILKLPYEQI
SNQEALMRYVGKDLKVFRDAGGFLAVYIAQSDGELVVTDPDSDEKGLNF.IYGKADNYDARTRDYFKGAVKANGLYVTPS
YLDLTTNLPCFTYATPLYKEGKFIGVLAIDILVKDLQREFENLPGRTFVFDSENSIFVSTNKELLKPGYDVSLVANIAKD
KKDYEPFRYVRPLDGTQRFGVCAKVLGEYTACVGEPIDYIEEPVFKIAYIQIAIVIITSIISVLLLYFIVSRYLSPLASI
QVGLNSFFDFINHKTKNVSTIDVKTNDEFGQISKAINENILATKQGLEQDAKAVKESVETVGVVESGNLTARITANPRNP
QLIELKNVLNRLLDVLQTKVGSDMNAIHKIFEEYKSLDFRNKLDNANGSVEVTTNALGDEIVKMLKQSSDFANHLASESS
KLQSAVQNLTSSSNSQAASLEETAAALEEITSSMQNVSVKTSDVITQSEEIKNVTGIIGDIADQINLLALNAAIEAARAG
EHGRGFAVVADEVRKLAERTQKSLSEIEANTNLLVQSINDMAESIKEQTAGITQINESVAQIDQTTKDNVEIANESAIIS
STVSDIANNILEDVKKKRF
>FDAARGOS_295_Tlp21 C. doylei
MKSSISTKLTILIGILIVLAFGISSMISYLSSLNNSRSLLQNNQMTVLKNTATAFENANANKELTMQALAKDLAKNLNNE
KDIYTILADFKNLTLFDSAFFGYDKMGKTYLSSGDYLDLSKNYDVTTRAWYKGAKENNGIVITPPYLSRSTGNIAIGYGI
PVVVEGKIVGVVGSEYNLANYAKDVLSVGRSQNTYTAIYDPQGTILFHEKTELMLQKNTLSTNITKIINQNTALLNAKTP
FVVDNGEGEQYEAFCRNVVSDFYRMCTLTQSKIYSDMANEILFKQILIGIIAISVILLFIQLIIKKYLSPLAAIQTGLTS
FFDFINHKTKNITAINIKSKDEFGQMANAINENILATKKGLEQDNQAVKESVQTVHVVESGNLTARITANPRNPQLIELK
NVLNKLLDVLQARVGSDMNEIQRVFNSYKSLDFTTEVKDANGAVELTTNALGDEIIKMLKQSSDFANALANESGKLQTAV
QSLTTSSNSQAQSLEETAAALEEITSSMQNVSVKTSDVITQSEEIKNVTGIIGDIADQINLLALNAAIEAARAGEHGRGF
AVVADEVRKLAERTQKSLSEIEANTNLLVQSINDMAESIKEQTAGITQINDSVAQIDQTTKDNVEIANESAIISSTVSDI
ANNILEDVKKKRF
>HF5-4A-4_Tlp22
MTLICKAVLYYAMSKRNGIQILANELTNRPDMSDEELINLIKVIKKVNDYDLVYVGFDNTGKNYQSDDQILDLSKGYDTK
NRPWYKAAKEAKKLIVTEPYKSAASGEVGLTYAAPFYDRNGNFRGVVGGDYDLANFSTNVLTVGKSDNTFTEVLDSEGTI
LFNDEVAKILTKTELSINIANAIKANPALIDPRNQDTLFTAKDHQGVDYAIMCNSAFNPLFRICTITENKVYTEAVNSIL
MKQVIVGIIAIIIALILIRFLISRSLSPLAAIQTGLTSFFDFINYKTKNVSTIEVKSNDEFGQISNAINENILATKRGLE
QDNQAVKESVQTVSVVEGGNLTARITANPRNPQLIELKNVLNKLLDVLQARVGSDMNAIHKIFEEYKSLDFRNKLENASG
SVELTTNALGDEIVKMLKQSSDFANALANESGKLQTAVQSLTTSSNSQAQSLEETAAALEEITSSMQNVSVKTSDVITQS
EEIKNVTGIIGDIADQINLLALNAAIEAARAGEHGRGFAVVADEVRKLAERTQKSLSEIEANTNLLVQSINDMAESIKEQ
TAGITQINDSVAQIDQTTKDNVEIANESAIISSTVSDIANNILEDVKKKRF
>RM3196_Tlp23
MKSVKLKVTLIANLITVVCLVILGVITFMFVKQAIFHEVVNAEINYVKTAKNSIESFKARNSLALESLAKSILKHPVEQL
DNQDALMHYVGKDLKNFRDAGRFLAVYIAQPNGELVVSDPDSDAKNLDFGTYGKADNYDARTREYYIEAVKTNKLYITPS
YIDVTTNLPCFTYSIPLYKDGKFIGVLAVDVLAADLQAEFENLPGRIFVFDEENKVFVSTDKTLLQQGYDISTIANLAKT
KKDFEPFEYTRPKDGSERFAVCVKVSGIYTACVAKPIEQIEAPVYKAAFIQAIVVIIVVVFSVILLYFIVSKYLSPLAAI
QTGLTSFFDFINHKTKNVSTIEVKSNDEFGQISNAINENILATKRGLEQDNQAVKESVETVHVVEGGNLTARITANPRNP
QLIELKNVLNRLLDALQARVGSDMNEIQRVFNSYKSLDFTTEVKDANGAVEVTTNALGQEIIKMLKQSSDFANALANESG
KLQTAVQSLTTSSNSQAQSLEETAAALEEITSSMQNVSVKTSDVITQSEEIKNVTGIIGDIADQINLLALNAAIEAARAG
EHGRGFAVVADEVRKLAERTQKSLSEIEANTNLLVQSINDMAESIKEQTAGITQINDSVAQIDQTTKDNVEIANESAIIS
STVSDIANNILEDVKKKRF
>ICDCCJ07001_Tlp23
MKSVKLKVTLIANLITVVCLVILGVITFMFVKQAIFHEVVNAEINYVKTAKNSIESFKARNSLALESLAKSILKHPVEQL
DNQDALMHYVGKDLKNFRDAGRFLAVYIAQPNGELVVSDPDSDAKNLDFGTYGKADNYDARTREYYIEAVKTNKLYITPS
YIDVTTNLPCFTYSIPLYKDGKFIGVLAVDILAADLQAEFENLPGRIFVFDEENKVFVSTDKTLLQQGYDISTIANLAKT
KKDFEPFEYTRPKDGSERFAVCVKVSGIYTACVAKPIEQIEAPVYKAAFIQAIVVIIVVVFSVILLYFIVIKYLSPLAAI
QTGLTSFFDFINHKTKNVSTIEVKSNDEFGQISNAINENILATKRGLEQDNQAVKESVETVHVVEGGNLTARITANPRNP
QLIELKNVLNRLLDALQARVGSDMNEIQRVFNSYKSLDFTTEVKDANGAVEVTTNALGQEIIKMLKQSSDFANALANESG
KLQTAVQSLTTSSNSQAQSLEETAAALEEITSSMQNVSVKTSDVITQSEEIKNVTGIIGDIADQINLLALNAAIEAARAG
EHGRGFAVVADEVRKLAERTQKSLSEIEANTNLLVQSINDMAESIKEQTAGITQINDSVAQIDQTTKDNVEIANESAIIS
STVSDIANNILEDVKKKRF
>4031_Tlp23
MKSVKLKVALIANLIAVVCLVILGVITFMFVKQAIFHEVVKAETNYVKTAKNSMESFKARNSLALESLAKSILKHPVEQL
DSQDALMRYVGKDLKNFRDAGRFLAVYIA.PNGELVVSDPDSDAKKVDFGTYGKADNYDARTREYYIEAVKTNKLYVTPS
YIDATTNLPCFTYSTPLFKDGKFIGVLAVDVLVTDLQAEFENLPGRTFVFDEENKVFASTDKTLLQQGYDISAIANLAKI
KENFEPFEYTRPKDGSERFAVCTKVSGAYTACVGEPIEQIEAPVYKIAFIQAIVVIIVVVFSVILLYFIVSKYLSPLAAI
QTGLTSFFDFINHKTKNVSTIEVKSNDEFGQISNAINENILATKRGLEQDNQAVKESVETVSVVESGNLTARITANPRNP
QLIELKNVLNKLLDVLQARVGSDMNAIHKIFEEYKSLDFRNKLENASGSVELTTNALGDEIVKMLKQSSDFANALANESG
KLQTAVQSLTTSSNSQAQSLEETAAALEEITSSMQNVSVKTSDVITQSEEIKNVTGIIGDIADQINLLALNAAIEAARAG
EHGRGFAVVADEVRKLAERTQKSLSEIEANTNLLVQSINDMAESIKEQTAGITQINESVAQIDQTTKDNVEIANESAIIS
STVSDIANNILEDVKKKRF
>CJM1cam_Tlp24
MKSVKLKVALIANLIAVVCLVILGVITFMFVKQAIFHEVVKAETNYVKTAKNSMESFKARNSLALESLAKSILKHPVEQL
DSQDALMRYVGKDLKNFRDAGRFLAVYIAQPNGELVVSDPDSDAKKVDFGTYGKADNYDARTREYYIEAVKTNKLYVTPS
YIDATTNLPCFTYSTPLYKDGKFIGVLAVDVLVTDLQAEFENLPGRTFVFDEENKVFASTDKTLLQQGYDISAIANLAKI
KENFEPFEYTRPKDGSERFAVCTKVSGVYTACVGEPIEQIEAPVYKIAFIQTAIVIFTSIISVILLYFIVSKYLSPLAAI
QTGLTSFFDFINHKTKNVSTIEVKSNDEFGQISSAINENILATKRGLEQDNQAVKESVETVSVVESGNLTARITANPRNP
QLIELKNVLNKLLDVLQARVVLYECYS.NF.RIQSLDFRNKLENASGSVELTTNALGDEIVKMLKQSSDFANALANESGK
LQTAVQSLTTSSNSQAQSLEETAAALEEITSSMQNVSVKTSDVITQSEEIKNVTGIIGDIADQINLLALNAAIEAARAGE
HGRGFAVVADEVRKLAERTQKSLSEIEANTNLLVQSINDMAESIKEQTAGITQINESVAQIDQTTKDNVEIANESAIISS
TVSDIANNILEDVKKKRF
>M1_Tlp24
MKSVKLKVALIANLIAVVCLVILGVITFMFVKQAIFHEVVKAETNYVKTAKNSMESFKARNSLALESLAKSILKHPVEQL
DSQDALMRYVGKDLKNFRDAGRFLAVYIAQPNGELVVSDPDSDAKKVDFGTYGKADNYDARTREYYIEAVKTNKLYVTPS
YIDATTNLPCFTYSTPLYKDGKFIGVLAVDVLVTDLQAEFENLPGRTFVFDEENKVFASTDKTLLQQGYDISAIANLAKI
KENFEPFEYTRPKDGSERFAVCTKVSGVYTACVGEPIEQIEAPVYKIAFIQTAIVIFTSIISVILLYFIVSKYLSPLAAI
QTGLTSFFDFINHKTKNVSTIEVKSNDEFGQISSAINENILATKRGLEQDNQAVKESVETVSVVESGNLTARITANPRNP
QLIELKNVLNKLLDVLQARVVLI.CYS.NF.RIQSLDFRNKLENASGSVELTTNALGDEIVKMLKQSSDFANALANESGK
LQTAVQSLTTSSNSQAQSLEETAAALEEITSSMQNVSVKTSDVITQSEEIKNVTGIIGDIADQINLLALNAAIEAARAGE
HGRGFAVVADEVRKLAERTQKSLSEIEANTNLLVQSINDMAESIKEQTAGITQINESVAQIDQTTKDNVEIANESAIISS
TVSDIANNILEDVKKKRF
>CG8421_Tlp25
MQSINSGKSVGVSVKLTLWVGILVVLILAITSTVSYFDAKNHTYELLKENQLKTMDDVLMINIKRFRYKKSCYSILMKQV
IVGIIAIIIALILIRFLISRSLSPLAAIQTGLTSFFDFINYKTKNVSTIEVKSNDEFGQISNAINENILATKRGLEQDNQ
AVKESVQTVSVVEGGNLTARITANPRNPQLIELKNVLNKLLDVLQARVGSDMNAIHKIFEEYKSLDFRNKLENASGSVEL
TTNALGDEIVKMLKQSSDFANALANESGKLQTAVQSLTTSSNSQAQSLEETAAALEEITSSMQNVSVKTSDVITQSEEIK
NVTGIIGDIADQINLLALNAAIEAARAGEHGRGFAVVADEVRKLAERTQKSLSEIEANTNLLVQSINDMAESIKEQTAGI
TQINDSVAQIDQTTKDNVEIANESAIISSTVSDIANNILEDVKKKRF
