# Supplementary material for: Diversity of transducer-like proteins (Tlps) in Campylobacter
Source: PLoS One. 2019 Mar 25;14(3):e0214228. doi: 10.1371/journal.pone.0214228 (PMC6433261; doi:10.1371/journal.pone.0214228)
Supplement: S5 FASTA — (FASTA) [file pone.0214228.s005.fasta]

>50S ribosomal protein L13 C. lari
MTKITKPNEVKREWIVLDAEGKRFGRLLTEVATILRGKNKPCYTPNVDCGDYVIIINASKAVFTGANKAEDKLYHRHSGY
FGSVKSEKFGDLLEKNPVKLYKLAVRGMLPKTNLGRAMLKKLKIYAGSEHPHTAQIANKGK

>ABC transporter permease C. avium
MIKLVFKRLFFGVFVLFMLSFICFAMMYFSNSSPLFATNNQAISKSIKEEIEKNLDLDKSLMHQYTQWLKKALSGDFSNS
LLNSQSTSSLISQKALNTAVLGFSSLFVLFVLALFLSILSIMYKNSFIDKAINFICMSFFAMPSFCTALLLILFFSLYLN
LLPSSGVQSLGAEFSLTDRLSHLILPMLSIVLSHLAVALNFIRSVLVESLNQHYIEAAFARGLSSTRIYLHLVLKDSFAS
IITYFSAISMSFLMSIYVIESVFAYDGIGALAINSIIYKDYPVVLAIILLSTALLLLINTAVECLCKFIDNRNLDE

>ABC transporter substrate-binding protein NCTC11168 adjacent to Tlp2
MKKIILFILSLGIFYTFTQAKNLEQEQNTSSNLVSVSIAPQAFFVKKIAANTLDVNVILPPNSNEHNFEFKPSTMKKLEK
SDIYFTIGLEFEKVFTDKFKQNFPKLQVINMQKNIALIQTHDTHEHSHEHEHHEHGHFDPHTWLDPILVQTMALNIYDTL
IQKYPQNENLYKENLDKFLAELDSLNLQIASKLEKLKNREFVVYHPSWTYFAKRYNLTQIPVEILGKEPKSKDLQKLITL
MKDKNLKVIFVQNGFPENAAKTLAKECDAKIYKIDHLSYDWENELLKTADAFSHNL

>amino acid ABC transporter ATP-binding protein
MIKLENVNKYFDKHHVLKDINLTIQEGEKLVIVGPSGSGKSTTIRCMNGLEEVSSGKVIINDIELNHKTKLTICQKYCAM
VFQHFNLYPHMTVLQNLTLAPIKLQKRSKKEAEEIAYKYLKVVGLESKAGAYPSSLSGGQQQRVAIARSLCTQKKIILFD
EPTSALDPETVQEVLDVMRTISHEKGTTMVVVTHEMGFAKEVADRVIFMEDGKIIESDTPKNFFENPKNERTKIFLSKIL
TH

>anaerobic C4-dicarboxylate transporter C. fetus
MDIMIILQVIVLFGAIFLGVKLGGMGIGYAGGLGVVVLALVLGMKPGSIPWDVILIIMSVIAAITAMQMAGGLDYLVQIA
EKLLRKNPKYINYLAPTVTYFLTIFAGTGHTAFSMIPVIVEVAKGQNIKPAAPLSIAVVASQIAITASPVSAAVVFMSGV
LEPLGCSYPMLLAICIPTTFIGCMITSFIVSTFWNLDLDKDPVYQQRLKDGLVKEVKGAEYKEISKSAKTSVAIFLIGVL
AVVFYATAISKNVGLIDPVILGRDHAIISFMLTIATLIVIICKVRTDTLVQSSVFKSGMVACVCVLGVAWLGDTFVSGHI
EGIKGFASELVGKYPFLLSVALFFASMLLYSQAATAKAIIPAVILALGITPENSGQIYIVVASFAAVSALFVLPTYPTLL
GAVQMDDTGTTRIGKYIFNHAFLVPGILAIAISVALGFIVAPMML

>anaerobic dimethyl sulfoxide reductase chain A C. concisus
MNENRRDFLKKGATALAATPLLSGVTASNLFADEVKKGVVKNGETLTAAHWGMLKVTTKNGIAVKSEPIQKTSEIYNPLQ
HYTPDMIYKSRIKHTMVRKSYLENPDSPKPELRGIDEWVEVPYEDAIKLVAKELKKTRAQKGLQSVFAGSYGWKSSGNVH
NSIILLHRFMNLSGGFVGSLGDYSTGASQIIMPHVVGSIEVYEQQTSWPVVLENSKVVVIWGANPLATLRIAWTATDEQG
FKYFEELKNKKDIKVIVIDPIRSETAQYFDKAQWIAPVPNTDTAMMLGMMHYLYESGKYDKEFIENYTYGFDKFLPYLLG
KTDNTPKNLEWASKICGIDKDTLKELADTFVSNRTMLMSGWGMQRAHHGEQPHWAMVTLAAMIGQIGLPGGGFGLSYHYS
NGGAPTCKGAVIGGVNSASVGKFNEKGEFIGTDTGEFDKRGRFVAKAAAVAGTGQSWLQKATNYAFPVARIADALLHPGK
VIDHDGKKITYPDIDFIYWVGGNPLVHHQDTNTNLKAWRKPRTVVVHEAYWTPTAKMADIVFPVTTEYERNDITMTGDYS
NMNIVPMKQVVEKYREAKDDYQIFTDLCKAYAKNLAIAYTDNGKDEFDWIKEYYDAAYAQVKAVPELASDMKPFEEFWNE
NKPVTFASSQDSDNWVRLGEFREDPVLNALGTPSGLIEIYSDTIEKMGYDDCKAHPTWFEPIEWLGMKDKPAKYHMISAH
PTDRLHSQLSQTSLREKYAIANREPVWINENDAKELGVKTGDLVCVFNARGEVLAGAYVTKNIKEGVVKLAEGAWYDGFD
SGICKNGSANVLTIDIPTSKLANGNISHTALVNIRKYQGDEAPKLTAFSEPKFSK

>alpha-2-macroglobulin C. helveticus
MLKKGFLGLIFALIFMACSKENVENESFVRAKTQGTITQNESIFVEFKEDFLKDKDLTNLSFKLNDKIVNFMVGVENDTL
FLYPKLEAQKDYKLEFRIDKELVTLNFKTSYANLRAVNANFEELGKDKVRFNIELSKGVFYDEAFLKNHLKLSLDNENLS
FSLKDTLGRFYLLQSEEFEKGVKPKEVRLALSEGLEKPLELKFQSPVKLQNEDFVFLGAFSRDNMLSLRFSQDLDERQNF
KDFVSITPTIDAKIYSVGKELKISANFKPNETYALTLMQGLKSKQGLVNSGERVEFSFKDLEPSLSFASEGVFLESGANK
TIYLKSRNLKEVQVEVYQVFTNNISQYLRFKELLGYKTDSSRDVYNAGGGFGYVSKSVLKEKLAVESQKNAWVQTKINLA
KLKDFSGIFVINVKPLKYDYEFEEKEQRYKIENRLDIAKNIIFSNIALNAQLLNESLVIHARDFSQNKALKNVKIELIDK
RNQTIKTALTNENGDASFENVKREELLYILAYDSTQMSVLKLSNPLSTDGYDVAGLQEKDAIKAFIYTERGVYRPGDTIH
LSLVARNDKGSITHPVNLSFYNPKGQKILEKTLHSANDMFYEKLKLEKTAPSGMYRAEFNIAGREFFKDILVQNVVPNRI
KVEIMADENVSEDINYTVTSHYLFGAKASNLAYENKLYFTPKPYENAKYPSFSFRNFSLLNLKDELRTKGVLDSEGMISE
RVKIPSKILNSKGQNFRINLISEVFEGGGRGVKSVKELSYNKYDYFVGLKNLENNHILEGAKVEFEAIVGDLTQNLVEGK
KLHYKIYKNSYSWWWDYDDYEEFLRSIKQDSHTELIESGSVVSKNEPVKFSFDTKGHFGEMIIELSDEESGVSAMQSFYV
GSFGEPSKADVLNSLKIKSDKQDYKIGEKARVEFESVAGAKALITLSDNAKILKRFIIDTKDKSTSVEFEMKESYAPNVY
MSVSLFQDYHLTENDRALRLFGVLPLRVQNPKAHLELELKAPETLLPNEEFEVQIQSKNKESFFYTLALVDEGLLDISAF
KTPDIYGYFYAKTGLKLLSFDTYSQIISKATGGDALSSGGANFKVKDENAERFKPVVLFNAPAKSDDLGFARLKFKMPNY
VGSLRLMLIAHKQNSYASVEKNIKVSAPLVMLETLPRSLKTNDEFSLLTQIFKTKDTIKEAVLSVKSAKGLVEFEQESLR
IDLANKNEQMLEFKAKTNGTGVERLEFELKAKDFISHNSVEIDIKPHNPYTYESESFVLKAGEKREFRLSDAYLKGTAKG
VLKLSSKPILELDKRVKYLLSYPYGCVEQTISSALPQLFLDKFGVEFDEQKAVNHINKAIEKLASFQTSDGGFAYWSGGK
TSSAWGSYYAGLFLLLAKEQGYYVPSGMLKKWLKFTQNFVQDTKNNADIKANMLYLLALAKEPNITAMNLLYENLENLSN
EAKWQLAAAYKISGLEDIAGKIASASATKPNATNYHLTYGSTLREEAIIANAYKQIYGVKNENLVKNLSEALSSNQYLST
QTSAYALFALAKSFNLDENLSPMNARLELNDEKIELNQNKMQIFSFKEGKAIIEAKEDMFGIFGVEGVKKELNSEPFSQN
LTIKREFYDENGNLINESLLKAPQSFWMKISVFGHKSIENLALTQILPSGWEVAENILDKNTPSFVKNSPLNFIDIRDDK
IMWFFHQEDAQMDFFIKLNAVNAGTFSLSGAYVEAMYDEAFRALGESKKVIVTR

>amino acid ABC transporter ATP-binding protein C. avium
MKNVNKYDKHHVKDNTGKVVGSGSGKSTTRCMNGVSSGKVNDNHKTKTCKYCAMVHNYHMTVNTAKKRSKKAAYKYKVVG
SKAGAYSSSGGRVAARSCTKKDTSADTVVDVMRTSHKGTTMVVVTHMGAKVADRVMDGKSDTKNNKNRTKSKTH

>aspartate ammonia lyase C. lari
MGTRKEHDFIGELEISDEVYYGVQTFRALENFHMSGRRLQDYPYFVKAFAQVKKAAALANKEVGVLDADKADAIAKACDR
LIAGEFLDQFVVDMIQGGAGTSTNMNTNEVITNIALESMGHKKGEYQYLHPNDHTNLGQSTNDTYPSSIKVATYAKLTDL
LKAMELLKTELEVKAKEYKDIIKMGRTELEDAVPTTLGNTFNAFASYIKSDIEKITAARESMTYLNLGATAIGTGINCHP
DYKFVVEKKLKEITGVEFKPAEDFIAATQDTADFVHVSGALKTAAVRLSKIANDLRLMNSGPRCGLAEISLPAMQPGSSI
MPGKVNPVICEAVGEACYEVIGNDVTIMLCSERGEFELNAFEPGIAYGLFNSIVLLENAMKTLAEKAIKGLKANPENCKK
LVLNSIGIVTAFNPVLGYEKSASIAKEALETGKAVGDICLERGYLPKEKIDEILTPENMLNPHMTEKRKA

>Autoinducer-2 production protein LuxS  C. concisus
MPLLDSFCVDHVKMKAPGVRLAKSMKTPKGDDISVFDLRFCKPNEEILPEKGTHTLEHLFAGFMRNHLNGNGVEIIDISP
MGCRTGFYMSVIGTPSEEAVKKAWLASMKDILEVKTQDQIPELNKFQCGTYKMHSLYEAHAIAKKILDHGLVIINNEEIK
LDVDAMGLKKH

>bifunctional aconitate hydratase 2/2-methylisocitrate dehydratase C. fetus testudinum
MGFFDDYNVAKEERSKLGIPPLPLTKEQTKEVCELLKTCATKELVDLLANRVNPGVDDAAKVKAEFLNEIINHDLKCDLI
DKFAAIKMLEPMLGGYSVIVLVASLHNSDESIQKASAEVLKNTIFVHDYFNDVAKLAKEGNKYAKSVLESWANAEWFKSR
TDIPEKIEAVVFKVAGETNTDDLSPASEAFSRSDIPLHANAMLVKRQPGSLEKIAELKKSGREVIYVGDVVGTGSSRKSG
INSIQWHLGYEINGIPNKKTGSVILGSIIAPIFFNTAEDSGALPIVVNVDGLEMGDKIEIYPYKGEIVKDGKVVKTFTLE
PNTLKDEVKAGGRIPLIIARSLCSKARAELGLGSEDIFIKPSQPASKDSSGYTLAQKMVGRACGVEGVRAGMYVEPMTLT
VGSQDTTGPMTRDEIKELASLGFSADFVLQSFCHTAAYPKPTDALMHKTLPDFMMSRGGVSLKPGDGVIHSWLNRMVLPD
TVGTGGDSHTRFPIGISFPAGSGLVAFAAVLGSMPLNMPESVLVRFKGKMQPGITLRDLVNAIPYYAMKKGLLTVEKKGK
INVFAGKVLEIEGLPDLKVEQAFELSDASAERSAAACAIALNKEPVIEYLNSNVVLIDAMINAGYGCEQTLARRRDKMKK
WLENPTLLEADKDAKYHTVIEIDMNDIKEPILACPNDPDDVATLSEILADPKRPKNIDEVFVGSCMTNIGHYRALAEVLK
GEGQVPTRLWIAPPTTMDEKQLRVEGKYSLFGAAGARTEVPGCSLCMGNQARVADNAVVFSTSTRNFDNRMGMGAQVYLG
SAELAAVCAMLGRLPSVEEYMKIVPAKLAGKQDEIYKYLNFNLIPNFKLECY

>CAAX amino protease
MILTFILLALALALLSFKKIKLSFVVLVISGFLAYYHNIIEISFIVFVGVFFLLSLYYKNNKNVFLELLIVAFCLLLFLH
FIPGVNNVKILDKVHASEHSSAFTLYFSFDKPLGVFLLFLLMPSLFENLNRIKPKLFQAALLFASPFLLLSIPWYLGVIK
MEIGFPSWIVYFLFSNLFLVALVEEAFFRGYLQQRLQGLIGGVGALLVASLAFGVAHYKAGILMIIFASLAGLIYGMAWR
YSKSLWLSVFFHYGLNLTHLFFFTYPSYVK

>cation ABC transporter substrate-binding protein C. helveticus
MQKILFFLLFTLSFLVAKPIVSVSIAPQEFFVKKIAGDSVEINTLLPQNSDEHTFEFKASHLSKLEKSDIYFTMGLEFEK
VFLDKFKRNFPNLSIVNTQKNIHFLEFEEEHEHHDHDHAKDIHTWLDPILVKILATNIATALKEKYPQNAKVYENNLQNF
HKELESLNSQIDEELKGVKNRKFIVYHPSWAYFAKRYHLEQIPVEIAGKEPKISDLKRIIKKAREENIKVIFVQPGFPEN
AARVLAKECNARIAMINHLSKEWDKELLETTKALKKAF

>cytochrome oxidase biogenesis protein Sco1 C. concisus
MKKTLWGLIIILICAGLAMLFIKPNKYDFKALSEHGEVSLKNYNGKYKAIYFGYLYCPDVCPTTLSLVGDELNKLKRDDF
ELLFITLDPERDTPENLTLMAKNFYKDADGLKMNDLPKVAKNYGVKYQKVHLKNSAMGYSVAHSSAIYLLDKEGNFYSEI
SNLTSENIRENLLNLIKNRP

>disulfide bond formation protein B C. fetus
MRNTKTFYLLFSLAAIGILALPVGIANFIFGYILGDSPCTLCWGQRQSMIYISVAVLFVLRYGFKPKYLAMILIITAVGL
WESFYHLGNHALEDVGQGFGVAILGLHTQFWAEVVFWAVVFLLGVILFFAPNLKEFEDEAYKFRKLTSANIVAFWVFFIV
IVSNIVQAFISTGPPPFLGQGDPVRYSWNSKYTIWSADGWKDMRFPTNFLGKRDVNFPDLALDASEDFEFDSDYSNSPLV
VEEELEIIDKKISSLNLNSPISDLNYQNDNMLVSTEEYGLYITDKDLANISSHLVLDKYFSATVEKFAGANFVGDNIRIM
GINKTSVDVKPNPSANKVANFRYFLEGADKFDEISRYRLKTSRAKNYYVLTSRSDKKHTYMITVPNNKYKELIVVSALNS
DKGLSAEFIPELGDNVKLKDARSLGELYISALAIKDDMLYAASKAYNTLLLIDPKDQIITKAYGFPKDILNIRAMTFVDD
KILISSYENGKDVLYTLEF

>di-trans,poly-cis-decaprenylcistransferase C. helveticus
MNELKHLAVVMDGNRRWAKAKGFLAKFGYTRGVETLQKLMSVCIEEKISHLTLFAFSTENWKRPADEVEFIFKLLERCLD
DALKEFEKNGVRLRAIGDLSRLDEKLQEKIALVEEKTKYCELLCVNLAISYGSRDEIIRAAKKVVEKGLELNEENLSANL
DLPLDVDLMLRVGNAKRLSNFLLWQSSYAEICFSETLFPSLTKREFRRIIKEYRKRERTFGK

>DJ-1 family protein C. helveticus
MKKVLIPLAVGFEEAEFIGIADVLKRASAMSEDLEPIIASLDSELWVKGANGICIKAECSLESVDVKSLDAIALPGGFEG
MTNLKNNGTILNIIKKLHSDKKIVAAICASPIVLAEAGVLSAEFACYPGCETGLKGQRLEKAVLVRDNVITAAGPATAIL
FGLELVKVLCGEEIYKALYEGMLVPLSRA

>DNA-binding protein
MEIGKKIRIAREEQGYSQEQLANELGITARTLQNYEYGRSDIGVILVGKIANILKINSDYFFKDDSSLVVRKSTDKNVRK
SFVSDEKKSISETNLKNVPKLSLNMSPNMSLNQDKYVSKLENQQEALSDDMINIPFFENVRASAGSGAYNDEESTQALGL
SKSFLRECFGLYSFINLSVILGQGDSMAPTLPENCYLLIQQGEVAEGEICVTRIEDELYVKRLQKRPKLKLLSDNKAYEP
INLEGENFEILGRVVGYFKKTTL

>DUF466 domain-containing protein C. lanienae
MRIWSKISAFYKKIDRFSHLLVGMPSYDKYVEYMEKFHPNQTPKSQREFFKEALEKKYGAGSSRCC

>DUF493 domain-containing protein C. lari
MVNICDLKKEPIINYPTFWDYKVVFEAGVDALEVFTQILNEREFKYKISNTSKQGTYKSYLLSVYVDSKSDRLNIFNQLK
SKAKFVL

>DUF2393 domain-containing protein C. lanienae
MSYFNLFHILVLIIIIVLFIGFTALIILKEKRVKVAISFLIVNVTVMSCITVISMMLIDKYTKVAVIENLMGKRTLINES
ISYSGIIRNVGYGYINSCVINIELINTPVEKLEASAFEARGFFDTYISGSRGPKSSQKGEFLIVKDLKSGEYKSFSFTMP
YPSHFNNHSTNYTLNCK

>DUF2892 domain-containing protein C. fetus testudinum
MCKTERILRIILGLIILAVGWFFYSSLWSLIGLIPLITGLVGFCPIYRMIGKQSCPFKKK

>DUF2874 domain-containing protein C. lari
MKMKLMVASLVCASSMFADMVVSPNALPQKAQEFLNTHFKGVNVGYVKQDVDSYEVNLVDGTEIDFIINGDWKEVDGKYK
AIPTGFIPKEVIAKVQAAQPNAAIVEVDKKINGYKFRTNNMMEIYTDFKGNILGQKFDD

>DUF2920 domain-containing protein C. helveticus
MIVDKSYFIDGVDDVELGIKRESKLEYRVSYDDSKDIKAFVFLIGGFGANANMNFFDFERKSVAKEHPVCVVQPLYHCFC
ARIGVVEPYNPAIIPNAKDIENLQNILQICKIDARVDVENYTKFFSLIDERLQEFKEAGELDANFMVHLGCDFVPKNGDY
QNYGIMPALDIINVAKDASLKLPHFANLPKIYVGGSYGGYLAMLCAKIAPFYVDGVLDNSGVVLPWLPHILGRETGVPEF
IINGKHYVLACFVKKFWTKDENSPYYFSNANYYARTILNTKHLQTLAEKSKKTIFVHYHSNLDDGAPVEQKMELSQTLKN
LGFDDTLHLIKDENDLDGRTIKSLEHGLRMSDKALCRRELPKILEKLQGRQTPMAEDSEISYECEDKLFTFKDTRGGGGM
RLTLQI

>EamA family transporter C. concisus
MPEWFIYAALSAIFAALTAIFAKLGVKDIDSDFATFIRTIVVILMLVLLLSVAKKWQPLSSLCPKNWLFLILSGIATGLS
WLMYFKAMQVGKVYQVALVDKFSVVLAIILAVVFLGERLNYKEILAICLIISGVILLIFK

>FkbM family methyltransferase C. helveticus
MRTLAKFSRGGVKYFQFLLKRACVATKYHHIFYEFYLRSSKGEELVFIDGGAHAGVFSDVALASGGICYAFEPNVYLTAF
LRNLYKDNERLIVLEQAISNKNEKTIFYNMNGDLVSDGNSIISMSKAEQESAYEVQMIDFCEFIAELIQKHGKIAFVKLD
IEGAEFDVLDALIEKNLYENIEYIMVETHERFFENPSQKIGQLKEKIAKKKITNIYLDWI

>flagellar biosynthesis protein flhB C. lari
MAADDQEKTEEPTSKKIEDARKEGNVPKSQDASAVAVLVIAVVVVLFMLPFIGERISGLYRFYQSFIGIELDLKILQKII
IKTMIEMFIMVLPITLTIMVAGVLGNLMQFGFIFTTKPITPNFNKINPINGLKNLFSLKKIIEALKITLKVGVVFGIAFI
FLLQFMKELPRVELYTIYPQLLWLRDKAIILAAIVIIAFLIIGLLDVLLVRYQYFKNLRMSKQEIKDEYKQSEGDPLVKG
RIRRLQMEAARRRMVQDVASADVVITNPTHYAVALRYDSSKEAAPKVLAKGVDFLALRIKDMAYEYNVMIYENPPLAREL
YKSCEVNDLIPPELFKAVAEVLSFVYTSNRQKFADRLK

>flagellar protein export ATPase FliI (FPEAF)
MNLEKLRSKLGKENLSAVFGEITKISATSIEIRGLKTGVGDIIKLVSNENENLNTLAMVVEIKEQFSYLSPFSFIEGFKI
GDRAFISDAGMQIGVSDELLGRVVDPFMRPKDGKGAIEATKYMPIMRAPIDAMKRGLIEEVFPVGVKTIDALLTCGVGQK
LGIFAGSGVGKSTLMGMIVKNSKAPIKVVALIGERGREIPEFIQKNLGGKLDDTVIIVATSDDSALMRKYGAFCAMSVAE
YFKEQGKDVLFIMDSVTRFAMAQREIGLALGEPPTTKGYPPSVLSLLPQLMERTGKEEGKGTITAFFTVLVDGDDMSDPI
ADQSRSILDGHIVLSRELTDFGIYPPINIQNSASRVMGDIISPEHKLWARKFKRLNSLLKENEVLLRIGAYQKGSDKELD
EAIAKKEFMQKFLGQNPEESFEFEETIRLLSQIDANVAPSAVQQNINMGSSNATLPNPNLK

>flavodoxin FldA C. lari
MSIAVIYGSSMGNTEGAANMIAQKLGISDVLNIADIDAEKINSYDKLICGTSTWGSGDFQDDWDGFDFSALNLSGKTVAV
FGMGDSESYSDTYCSAMGKLAQALKTAGANLVGAVSTGGYTFESSEAVEGDKFVGLALDNDNHEDLTESRIDAWLEQIKP
SFS

>groupIII hemoglobin C. fetus testudinum
MKNTEINEQNIMELMDSFYEKIRVDKDLGDIFNTSIGTSDEAWEAHKRKIGGFWKGMLLGSGVYNGNPLQKHFELPPFPK
VFFTVWLGLFEDSLDEIYDEENKTIILQKAQMIANRFMHMLYND

>GTP cyclohydrolase II C. concisus
MALENVLKAIEDIKNGKMVVMVDDEDRENEGDLVFSAASSDMQKVNFAITHAKGVLCLAMDEANAKRLDLPLMVAKNTSS
HETAFTVTIDAKDATTGVSAYERDMTIRLAADASSKPEDFVRPGHIFPLIAKNGGVLVRTGHTEGSVDLCKLAGVAPMAS
ICEIVKEDGTMARRDYLEEFCKKFGLNMISVSDLVEYRLSHESLIRVGEKSDVMIADCAAARYDITDHKGKIHSAYIFGE
PKSKTNVKFQKIIADHELLSSPKYEELLKTIKFLSQNGGILIFLDSDNSNTSKDYGIGAQILNHFGVKEIELLSSNKNKE
FVSLAGFGLNIVGYKEI

>hemerythrin C. fetus
MIPVWDDKYSVGNNGIDKQHKKLFELAKKSYIYANKNISREDIRNIITEFFEYMKEHFRDEEIYMELIEYPYLEQHSSIH
KDIINSMSNLIKTAKNVNDLKENLVIIAEKWLLEHILHHDTRIEEWRKLQLSNQNKPSTTKKYRYTCGCPNKTHIVSITI
HNKIIQGKKYSCMTCNNEIKFKS

>histidine-binding protein precursor C. concisus
MKNFLKVLALGLVMFFIGCGDDSGKKTTANAPEASKEVVYKVGSSADYPPFEYLDDKNQIVGFEIDLLNEITKKTGIKFD
VANMSFDGLIPALKTGKIDIAISGMSATDERRKSVDFTKPYYFSENLFIRKKGSDVNKDNLKDKKISAQVGTLQEEAAKK
ITTQSIPAENVAAAIMSLNAGKIDVVLTDSPIGVEFLKQNPDLEEFLRLPDGTEGFAMAFDKGKHTDLIKKIDAAIEELQ
KSGEFDKMLAKYDLKK

>hypothetical protein (HP1) C. jejuni and C. coli
MQKTINENISTGNAIIQASNIEPKFKIDPIQFKECVFYEIWTIKNPQNTSYTLSAERCQTAFLNNKELIKYADPSFVMGN
FIKDNQENILGIKAVKEELSKPSYVTDVKSYKFISDKYKILENGNYIYILQNFKAKSEILGEYTQNAHIIFNNKGNVIKI
ELNQNKEFGSY

>hypothetical protein (HP2) C. lari
MKNLAIIFENSLLACEKNEIPNLIGDLVFNLSYKKISFENASNEELFAIFSKVLEKVELINEENISKIIQGIIKARVEED
KKTFFNYINEYGKLKAKIEEQKNTIKYKICDNFFDLEKTLKDLNLNEFNISINDAMLYDIEILGLLKETAESAFITTLEK
GENIELTSCEIAKNLVFNAICEGSFEKERILKISQTVLNSAFELANESKAFAYDLCIGSIYGAQDGISLAIEKFKSSFAY
SILEYDLKNKEKELIDIEQEFIQLLKQLSVELNDPAKDILKDLLENKFDTLFAKFKRLIQENREQILIKINEIKQNPKID
DFSKLAQSKLNILTKELSELEKLTSHKYKSLDKNNAKELGVRLWEKINKLIKKY

>hypothetical protein (HP3) C. lari
MLIFGHPLINMQKFSRYENIFIKTNVNCFDYNEQNIKSAKEEKVDFAIYAKNDDEVLLSNALGAKYILIEDENLAIIASK
MAEFYMFDSKILFLLDTFKNNLKKAYELSVDGVCLKSYIT

>hypothetical protein (HP4) C. lari
MKMKLMLASLVCASSMFADVIVSPSALPQKAQEFLNAHFKGVNVGYVKQDVDSYEVNLVDGTEIDFIVNGDWKEVDGKYK
GIPTGFIPKEVITKVQAAQPNAAIVEVDKRINGYKFRTNNMMEIYTDFKGNILGQKFDD

>hypothetical protein (HP5) C. lanienae
MNEISKIKKPKITLETKREIAKIGMSSTLLATAGTALFMKNKTAKTIHIISGVALVGFCLYHASLYPKSK

> hypothetical protein (HP6) C. lanieanae
MPIINIKLADPMPSRQKLDEIAVKITDIMVNDLGKKPERVVINFDEIRSDATYFGGKSVQAMKEGKK

>hypothetical protein (HP7) C. helveticus
MAKIKILAGAYAGNEYRYIKNKDRMMNVTKVIDKENFYLSNISSIEIANQDNCKKAGGTIAAAAIGGLLLGGVGAIVGGM
AGGNQQISTIIITYENGSQSLAQIDGAMHTILQTMIFDKKAFMATHKKTKGKFLKYFLIFLIVAILLALITN

>hypothetical protein (HP8) C. helveticus
MKNALMIFENSLSNLSPENAKEVLEDLSFNLVYKDKKYQNSNTLNELLLNFLDILRKLGLFDEENVTKVIKAMIRASTKD
SQNSLYALIAEAERLERQIENHKIALKNQISHNFFEFEKLLQESSFKNEFSKGLDGAILFDIEMLGILKETAESAFLTTL
EKGEDIKLTSEEIAKNLVYNAICESQFDKKRILQISSLVLNTAFELANESIVFAKDLVLGAIRGVSEGISLGIEKFKDSL
TFMEFEEDVRFKSKELIGIEDDFVLLLKTEAKRQKNPSKELIERLLEEEFDSIFAKFKRFANENRNQINLFLAELKKNPK
INDFNELAQRKMNDLSANFLKLEKRTSEKYKNLNVLKAKNLGFRLWESAKKFIHKKS

>hypothetical protein (HP9) C. fetus
MKNIFLICMILVGLTSFAYAKNSVTATFIGKNSSLSLELSGININYNFVGNPAIPDSNSDGILSKYAKSLSFSVNSQESN
AKELLKLISKNDKVDLVIKTEVNGISSTYKIKDIKAYDFSAAYSNYEDYENNTTSPLSSNIYFSFYYENLELDGVNLVK

>hypothetical protein (HP10) C. fetus testudinum
MQKRGLAAKVSFGVSILFMILLVVLTYINYSNSKVNTTGLLSSERAKSIQAGRILLNTQFKKSHCRY

>hypothetical protein (HP11) C. fetus fetus
MNIQDSLGYISSINSLTPIQELIRINQNRHKISPNLLPNIDGKNDQNSIKNIYIGKTSSRGGVFAKIKVNAQPVNSCLTT
IARLPCKSCKNKAEKTVSNKIVPI

>hypothetical protein (HP12) C. concisus
MFCAFCKSFTLKTFCKTCSQILSEPSPLVRELEGFKIYSFYGYSEIKELIHSKHQMHGLFIYKNLAKFAFKKFAKSFSFP
EQIYALPIDDRVHHGYSHTAILANELRAKNLKPIFHALHATSSVSYSGKDLKFRQNNPRNFKILKKITAPVILVDDIVTT
GTTILEARDTLQKVGVDVLFALVLADARN

>hypothetical protein (HP13) C. concisus
MKFCKILHIKIHIINISKILKFMNKHTISLNLNLLEF

>hypothetical protein (HP14) C. concisus
MNKKEIYKFNQAILQILKFHERVISALKFELSAKRSQILAVNS

>hypothetical protein (HP15) C. concisus
MATLKALLIGEVKNYGSQNATDKLNLPWSSAIFKVAQNGEIFANELGFEGDSVADTKHHGGPEKAVFANSFANYAEWEKF
LGLKNMAYGAMGENLCVDGLDESCVYVGDIHKVGSLVLQVSQPRKPCFKLSKRWGNENMATHIFETGLTGWYYRVLTPGS
CKAGDAIEVIESDPVHMSILEINRLFYAPSENLNLLEKFNALTTLTNGWHDDMKRRIEGIYSTEFMRTL

>hypothetical protein (HP16) C. avium
MKYDTINKEAIDKLMEIFYEKIRIDENLGKIFNAKIGTSNEAWKEHKEKISNFWQGMLLGQGDYNGQPLKAHMDLEPFPK
EFFDIWLKLFEDSLNSIFNEEMKAVILQRANMIATNFKRVLYA

>hypothetical protein (HP17) C. avium
MKTSVSSKLTLFIALLFLIILTAITLVMYQNAKATVYQHLSAVQNKTVEDVSRAYDIYADVKRNAMRKAAEILSQNIDSY
NEKDLIELAKMLKESAGYSIAYIALEHNGNNYYSNGNIKK

>iron-sulfur cluster assembly scaffold protein NifU C. fetus
MAKSNLISGNIWEEYSQKVQDAMNHPKNMGEITEEQANAMGCELIIADHGAESCGDAVRLYWAVEKNTDIIKDAKFKSFG
CGTAIASSDYMAELCKGKTVDEAVKITNIDVEKAMRDDPEIPAVPPQKMHCSVMAYDVIKAAAASYKGVDPEHFEDEIIV
CECARVSLGTIKEVIKLNDLKTVEDITKYTKAGAFCKSCIKPGGHEKREYYLVDILAETRAEMEAERLRAVADAKISGSG
LDSDLSFEELTVVKQLKAVEAVIDENIRPMLVMDGGNMEILDIKKEDADGKIDIYIRYLGACSGCASGATGTLYAIENIL
QENLSPNIRVLPV

>isopenicillin N synthase family oxygenase  C. avium
MTLPILYLDDFEKNQEQFLKDLRNIVSTIGFFYLKNHGIDEKLSKKLFTLSKDFFALSSKQKEEISMIHSPQFRGYSSEG
GEYTAGAKDYREQIDIGTEREALKWDLSSPLWQRLEGPNLWPKQVPELKDTFLKWHEQTQNACLKLLRAFAKALNLDDAD
AFSKLYGRNSYEHCKLLRYPAQSGESNQGVGSHKDGGLITFVLQEEQSGLQALINGKWLDVPPLKGSVVVNIGEFLELAT
NGYLKATIHRVNLSPKERFSIAYFLGVQLDKDIPIFDIGELAKESSGVDTDPKNPLLRNVAQNYFKRMIRSHPDVAKAHH
SDLIEKFSFA

>low molecular weight protein-tyrosine phosphatase C. lari
MTKIIFVCLGNICRSPMAEFIMKDLLIKTNLNDKIIVSSAGTSGYHDGEDMHHKTKAMLNSKNINSKPFCSQKLSLKMCE
ENDLIIVMDNSNYNDVVKNFPNFKHKIHKITSYALELGYDEVPDPWYSGDFNETYTILSQACSKLLKTLV

>major outer membrane protein C. lari
MKLVKLSLVAALAAGAFSAANAVSLEEAIKDVDVSGMFRYRFESDRRDTGNTIVNGYNNTKENKHKFKSQLNFKAALDDN
FKAFVQFQYSTNEAGFGTGNGTDTHSTFAVQQAYLEYTNEAYATNVAFGKMEVGSIWTDDLVGTGAKVTNTSIEGLTFAG
YWFDSFNAEDDGDTAVTNPTKDGNLINMAKSSLYGAAVLGDFDPFAFQLWAAYSNNYAFLYAIDASYKFAFNDANFKIQG
QYLGNSVDSDTEKRLNADNSNFYAAQIQANISAFDFQAGVVGYGEKDKNTIVVLEDKGRIIAPGEQIFYSAGSRLTGDMG
ENFFYFAGLGYTFAETVRVGFDYIGGKTEYAAGAETDKNEYIARVSYKYSPKLTFSGFYSYLTEDFNTAGVHDSDDQYIR
LEALYKF

>membrane protein (MP1)
MHFTIFHIIVFIILLICFALICILIFLKVKQKEMALISYTIATIFTALLIYSIFLTINQFTTQADLSKLTYTRDLRHESV
IVSGKVQNLTKFEIKKCYLILSILNQQQVGGEIFNDKNIRNAKMQNTSVSYTIEIIDTLPGNTYKEFRASVPFPPTFNNP
EFYHTLKCI

>MFS transporter C. fetus venerealis
MIKTVLPLSFIVASRFFGLFVVLPVLSLYALNLKGANELLVGLLVGGYALTQMALQVPFGSLSDKFGRKNTMTFGLIVFI
IGSLICAQATDIYTMLIGRLVQGSGAVGAVATAMISDFTTEEKRGHAMAIMGGMIGVAFAISMVVSPILSSKFGLASLFY
LSAALTFACIVLLYTVVPKESKIHHHDAKAPFLNLITQKNLFIMNITNLMQKMLMSAAFVAIPIVLVNHLGYDSSRLWIV
YLAAMVFGFISMGLAGFLGDAKGHSKKLLLIGVVLFIISYLDFAFSENSLAFIIGVTLFFIGFNLHEPIMQSCASKFALA
SQKGAALGVFNAFGYAGSFLGGAVGGYFLHKFNITYLAIFYSILSVFWLVLLFMLSDPKLFKNLYLKDADLSKLDFVDGI
VERYKNQKGYVVKYNSSIINEKQLRDILNK

>MoeB/thiF family protein C.concisus
MQNDRFTRIRWLFGEDGFSKLQSAKVLVCGAGGVGGMCVDALARSGVGSITLIDKDIFDVTNQNRQIYSENVGGVKVEEF
AKIYPCITPMQTLITPEFVAGFDFSKFDVVIDAIDDIAAKIALANAVDPSKFIASMGGAKRVDPTKIKVACVWKTSVDPL
ARKYRNELKKSGFSGKFDVVFSTEEPLCKPLGSFMGVTACFGLNLASLAVKKIVEQ

>molybdopterin methyltransferase C. helveticus
MDIINIGILTLSDRASSGIYEDKATCEVERVLKSYIKNKIIFHKELIADDYDEIIKKLIFLSDERGCDFIVTSGGTGPAL
RDVTPEATEAVCDKMMPGFGELMRQESLKFVPTAILSRQSAGIRGKSFILNLPGNPKAIQECLAPVFPAIPYCIDLIGGA
YIENNEEAIQIFRPKKK

>molybdopterin molybdenumtransferase MoeA C. fetus
MKSYNDSLKDLLSSAPTWDRVERIALSASLGRVVCHDIAAKSDYPEFETSAMDGYAVKFSDMNLKKLKIIGCLPAGVKGE
DISIKSGECIKTFTGAIICNGADTLIPIENVTANKDYIDINTQVKKGFAVRKIGESYKKGDILIKKGTKLSYSELGLLAE
LGISYVNVFVRPKVAVLSTGSEIVDIGEIPTNKAQIHSSNHIAIANMLWLMNCEVVTLPVIKDDLNLIKQTIKSALKSCD
FLITTGGVSVGDFDFIRDIMGDFELVVNKAAIKPGRHVKVAKLSEKYIFALPGFPYSAMVTCALYFREFINKILCLQENY
RFKAILDEQYVKKSDFEEFSAASIENENGIIKISTSTKKSGSSAIVSNLNNKAVLLNCPLERDKLEKGEVVEYIIML

>multicopper oxidase family protein C.fetus fetus
MNRRTFLKLNALGLVSFCNSYANHINHFGMHHEMMNVNDSILNIDTSFINFSSNNLKLLDEKYFPQNQNLKALPLLKNES
KTKNTFKATLQITQSQLEIVKGKKTKVYTYNGTIPAPKIEVFEGDNVEILVKNRLSEPTTIHWHGLLVAPEQDGNPHDHI
LAGEERVYRFNLPMGSAGTYWYHPHPHHIASKQVFMGLAGAFVVKSKQDALSDLVEKDLMISDLRLDENAQIPNNNLTDW
LNGREGEFILINGQYKPKIRLATNERIRIYNATSARYLRLKIHGANFILVGTDGGLIQKPIYKDEIFLTPASIVEVLIQS
SKSGEFKLESLYYNRDKMMVQEEPKTLFLADIILENKDISIPDKLRELPRLEEPKSFKKIIMSENHLKMMQIMNSKDDNE
IKAALASMFLMNSKTYDLNRTDLISEVGVVEEWVVNNNSHMDHPFHIHGTQFEVISSKLNNVVSKPEFRALRDTINVRPN
EEIRLRVKQDFVGTRMFHCHILEHEDLGMMGNLEVKEYHLKH

>NadC family protein C. fetus
MKLKSKIYMTIKSKTQKQISLGLIAAILPALLVAILSIAYFEASLQIGAFVGILTLLIILWTNQALPLGIVSLLPIILFP
AFGILDVKSTTGNYANPIIFLFLGGFMLATAVEKIGLHRIIAKKVLSYFPSTPKGVITALGLISVMLGSALSNSTVALLL
IPVAMSISNDPILKTRFLLSVAFGASISGITTPIGTPPNLIFIGFLETALFESIGFVTWIAMMLPLTLCMLYAMVKILSY
NIGDHTLQNDIFKDISINLEHKRLIVMIAALLIILLLNSPIKPIYPGLGLNENVILLAFGLLMFIPKIGFLKWEDSKSIP
YEINFLFGAGFCIAMAISEMQLGNSFKVIFEFFGTLPILVFLLCVCMVVLFLTMFISSTALIAILLSIIFASTKGFLDPQ
MQSLVMLVATICVGFSFMFPISTPPNAIVFSKGEIKIWDMFRFGILLSLVGVTFIIILSMLYWRWFL

>nitrate reductase catalytic subunit NapA C. concisus
MNRRKSAAASAACASAGAVSSSAASAKGWRWDKAACRCGTGCGMVATKGKVAVKGDAVNRGNCKGYNAKMYGDRTHRVNK
GDKKGKKVSWKADVMARKSYNGHGGVGSGYTGYAAVKMKGGRSNSDNARHCMASAVGMVGDSGCDDTDTVAWGANMAMHW
ARVSDRKSDDRVKVVNSTYSTRTSNADASSDAWNYARVYNHMDVKKHCVTAGVDGYGRDHHKKYASDTAATKSKVSAGVT
SYGKAGDTNKNAAKAGDHWTKKADYTDTAKVAKGDNDKKKKTADYKNRKVVSWTMGNHRGTWVNAYMVHGKAGSGASTGS
ACGTARVGTVHRADMVVANKHRTTKWKAGTNAVGSHYVKMMRDVDGKVKWVVNNWNTANANHWKAARMDNVVSDYGSAKV
ADTAMYKWGAYGNARRTHWRVVGAMDWMMSKRKKDVWGKKVNDKVTNVDAAKAMGYSDTDVANAKKSANDMNYDNTVGDS
RKVGSDGKKGYGHKYWYRKGVGHGHDADDTYHRVRGRWVVDGKTWRNTKDYAKKAANKAYGNKNAATGDKGVNKKTSANK
AKRYMDCMSKDYWCTGRVHWHTGTMTMRVYRAVACYMHDDAKKGVMNVVWVSRRGKKARVDKGRNKVGVYVDNVYNKVCD
ATCSKTDYKKCAVKYKA

>ornithine carbamoyltransferase C. avium
MKIALECKDIILEKTLMLFLKDFLVLKKECDFLVCDEKLDINKPQFLINKYSQHLSLPFSKDELLSSLQKFDESLKELAL
KLAEEKKKILEDRIEKIADEFRKAYQQDIDNAISKLKQTLINAINEKI

>paralysed flagellum protein NCTC11168 adjacent to Tlp3 (PPPP)
MRILFLILLSFLNAFAFELVLNTGRENNQAFAVLHASNDLEFTCQKFITEAKVHFECDIVGMVDNKLKDQSFSAFDLKFI
QEAQKIKMIILPKIQARMFDTSQNIYIDKELSSSSSHKSKAFTFIFTPELAPIKDYDGLDFNINFPHESLPYVGALDLNS
DPVVIPQSADINTYLRIKKEYDKANYNQVVIDAQNAINRYRGSIFTSEFILYKLRAQNKLYTQDPSMRDQQILEKMIDDA
KNWTRTFTSDKNFSEVLHIMLRTYIALAQRADVEYTMSILDNEQPNNYFTQLSKLDYADYIYNLNEKEKAVNIYENTYFN
TKNLDLAARAAMSLAKNLLSNEQVNKAIEYINTILKANPEYFGKDIPRSLELAKLFNQKGQFDISASIYEDAFAKMSKLD
PSYEETLKDLALVLSHANRSSDAKKYLDLYMDDYLDGKYLDEIKKASDEVFFALGDNNASFLHQRYTDLMKQYANKDENI
ANKALDEDVALYYKEGNFSAILAYKDLIESKKIPNATQFLEKAAINDLKNAIKADNCINAANIFMRFSAYDIGQKIENKK
QMLACLIRTSNVEQALDYIDKNYNEDSIFYGLQKASILFDNKQYPQVIKISKDIANSRILKSDDENFKAYYLQFLSLLRL
NDYNQAIKILQILESFPMNFSMVEAYDALLSYANDHNMQTTILTYAPKAIDYQNFKGINLFSPNLEFIYLDALTKINKNE
ESLAVLTDLLKLKLSDEDRARALYIQALTYERMQNIQAEKESLKQCLEIKSASNWQNLCKSKNQILNQ

>periplasmic nitrate reductase precursor C. concisus
MNRRDFIKSAAASAACASAGIAVPSSLSAANEAEKGWRWDKAACRFCGTGCGIMVATKEGKIVAVKGDPEAPVNRGLNCI
KGYFNAKIMYGEDRITHPLLRVNEKGEFDKKGKFKQVSWKQAFDVMEAQFRKTYDELGPHGVGVLGSGQYTIPEGYTAVK
LMKGGFRSNSIDPNARHCMASAVLGFMQVFGIDEPSGCFDDIELTDTIIAWGANMAEMHPILWARVSDRKLSDPDRVKVV
NLSTYSTRTSNLADIEIIFAPSSDLAIWNYIAREIVYNHPEMIDEEFVKKHCVFTAGPVDIGYGLRPDIHHKKYAPSELD
TAATEKSKVLSEAEGVTLSYLGLKAGDTLENKNAAKAGDHWQITFEEFKKALAPYTLDFTAKVAKGDPNEDINEFKKKLK
ALADLYIEKNRKVVSFWTMGFNQHQRGTWVNEQAYMVHFLLGKQALPGSGAFSLTGQPSACGTAREVGTFVHRLPADMVV
GNPKHREITEKLWKLPAGTLNAVPGSHYVKMMRDLEDGKVKFIWVQVNNPWQNTANANHWIKAAREMDNFIVVSDPYPGI
SAKVADLILPTAMIYEKWGAYGNAERRTQHWRQQVLPVGEAMPDIWQMLEFSKRFKLKDVWGEKKLNDKVTLPSVLEAAK
AMGYSEEDTLFDVLFANEDAKKFSANDPIMENYDNTEVFGDSRKVIGSDGKEFKGYGFFIHKYLWEEYRKFGVGHGHDLA
DFDTYHRVRGLRWPVVDGKETQWRFNTKFDPYAKKAAPNDKFAFYGNKNAALPTGDLKGVKNQEKTPLANKAKIFFRPYM
DPCEMPSKDYPFWLCTGRVLEHWHTGTMTMRVPELYRAVPEALCYMHEDDAKKLGVLQNEIVWVESRRGKVKARVDLKGR
NKPPVGLVYVPFFDENVFINKVCLDATCPISKETDYKKCAVKIYKA

>pyridoxal kinase C. concisus
MKRILTIQDISCVGKCSLTVALPIISAQGIEACILPTALLSTHTGFKNFTFRDLTDEFDAITQVWHKEGISFDGIYTGFL
GSFRQLELIEKVFAEFDSGSLLRLVDPCMGDNGKLYHGFDEKFVAKMRELCAKAHVITPNITEASFMCEKPFLSEGYGED
YILELLEGLASFGVQKIVLKGIRFRQNECGIIAYDAKTKEKVEYFHEYLPFHASGTGDIFASVLFGSLINGESMQNAIKK
AANFVLESIKITLQDNNRTWYGVQFEKLLKNF


>periplasmic nitrate reductase component NapD C. concisus
MNISSLIVYTDNKNESVKGEISKLKECEIITDAEDRIVVVVSSESIEDEIRVFKMIEGISGVVSVAMVYSYQEDAQENRE
RLEANGKISEILTSDDVKAEDIAYGGSVHYKVR

>peroxiredoxin C. lari
MVVTKKAIDFTAPAVLGNNEIVGDFNLYKNIGPKGAVVFFYPKDFTFVCPSEIIAFDKRYQDFKDRGVEVIGISCDNEFS
HFAWKNMPVNQGGIGQVKFPLVADLTKQIARNFDVLFEEAVALRGSFLLDADGTIRHAVVNDLPLGRNIDEMIRMVDTML
FTNEHGEVCPAGWNKGDEGMKADPKGVADYLSKNEGKL

>phosphoribosylglycinamide formyltransferase C. helveticus
MLIKLAVLFSGNGSNLENILSKLHQKTFGKNTFEVVLCLCNKKEAYGIKRARKFGLESVIVEHQNYKSREEFDKAVVEKI
KESGADLTILAGFMRILSPVFTQNIKAVNLHPSLLPLFKGANAIKQSYESDMKVAGVSVHWVSEELDGGKIIAQKAFEKK
NLTYEEFEEKIHALEYELLPQSVIELFCKNL

>pyridoxine 5'-phosphate oxidase family protein C. lari
MDERIKNFIHSQKLLNLSMLDEDGGVYCASCYYAFDDKNLALIFASEEHTKHIQLAYKSPKVAVNIALDTDIINLIKGVQ
IKALFQKATKEQERIYYKKFPFAKLAQACIFALNIQWTKYTDNKILLSKKLEFYI

>RecB-like helicase C. lari
MSHKFEPFLALEASAGSGKTFALSVRFVALVLMGAKINEILALTFTNKTANEMKERIFKTFLEFDMLENGQNKAECNELM
KMLDKSKEELIALKEKYKDEFLRSKLNIYTFDSFFSQIIRSFALNLDLMSDFIITEESDNYKNFIAKLSEEELQALAYYI
MQTKSKSDFFKNLENLYVRSCDIKPNSNAHLPNKVNLKKSIDEFIAYAKNLSTNKNYLSNFNFESMEEFFTKPIIGNLDK
NYFTKVIDNEFLQKRAKLMQNIKEYFNQMENYRISMLAKLLAHFKEARNENNTKQNALTFSDIALKTYELISDETNKDLI
YFRLDGYISHLLIDEFQDTNVLQYQILKPIIAELVSGEGVKKNRSFFYVGDKKQSIYSFRGGKKELFDKLLKDFPQIKLE
HLDTNYRSKKIIVDYVNDIFKDKFFDSSLKPSFTLQKSIKEGGYVEILQNHIPSKNSPVYEASAQKTLTIIHNLLKKGIE
LSEICILVWVNNDATLIKEFLEKNGIKAYTQSNVALLDCISVRVLFEYAKACVFKDEFSLYFVKSILEKDFAYLKLDLNR
GVCEILKYLIDHLKLDLSDVNLITYLEYASTFDNFFEFLFNPCQLNSLQAQNDGVGIMTVHKSKGLEFENLIVLDRLSKK
SLDNDTLMFDYDLEQGWEIKYRHSVRKYLEDESYNVFLAKREKLQAEDEINCLYVALTRAKNSLFIIKNDENFTGFKSYF
KDYEEKQIGILEEKFSKTNEFLENLVQIEIFGQFQKVKPQEVKSKNHFSNTQIHFGLALHEFLQYFDFNTKNNFEFCKQM
IYKKYRFYLDDEDFNELFKRLTMLLKDESFNALLVGKKLLKEQIITYKGEQKQLDILAFDDNEAIIIDYKTGLNLSEHKK
QVLLYKEAIEKILAKTSTKAFLVYVLKDKVEMVEI

>RluA family pseudouridine synthase C. fetus
MKQEKAYKLLALQEGISNNEAKELIDSGLVSAGGKRLVLARGLLNENTSFKVTKLAKPVMIYEDDNIVAVNKPPFITSEK
VAEIFKFPLLNRLDKETSGVILLYKNEEFQKAAIKEFANNKVKKTYLAIVRGIVVDEFSVELPISTVKTKSGAFSKIDLS
RGKTAITHVSPLMVEGKKSLIKVGIETGRTHQIRCHLAYSGYGVIGDEKYAKNSSKRVYLHSFETALLGYKFKALPDRSF
CDFGFEISNGILNS

>regulatory protein NCTC11168 adjacent to Tlp1, ModE repressor domain protein (MERDP)
MDKNQEKEIISYMRELLNSNEKLDCGTAFKIAKKFNINIEKIGQLADENHMRIDNCELGQFGHLDFEKAKIEVLKKIEPS
LDEKRRIFCKDARDIAKEGCGLKSMRSALKTYKVDVKYCQLGCFKEKKGKQFIVRTKTWIENADGDLLFGRGKTELLELI
GQTGSLLHASKLMGINYKKAWMHLQTLQKNSQEILVSTRQGRSKESGTKLTPRAMELMENYSILQKDIEEYANKRFKELF
LKGKK

>prepilin-type cleavage/methylation domain-containing protein (PCMD) C. lari
MKQAFTLIELVFVCIILSLLFSMAYVYYKPDYLRLGAEQVLNDIKYTRHLALIQNDFRAKEFNIAKREWFKAKWQLYFIR
SKSATNNEQTYTIFLDKNGDGNANIGKNMINKDREIAVDLINPDILMNSGQSGVINQNDSKANLKYNIEKTYGISKVLFE
GACKGSTRLIFDDYGRLYTPLKNAMRTYDKLASFNNDCIIRLSNKKNQHICIVINTVSGYAYIPKFSTKDTQLVVINNQY
FACNNL

>repressor HF5-4A-4 CJIE1 prophage protein adjacent to Tlp22 (REP1)
MQMQEVIEKLKDILASEGKRDLKTKDIAKELGIHPDTFNSMKFRNSIPYPQILNFLNERNISINYFFYGSSPKDQLECEN
KYKILKLYKTNASLGGGGINDLIDCSELIVDEKLLNFFGSKECEFITCYGESMEPLIKDGSICVIDRNKTFKNKSICVIN
TRDGLFIKQVLKQDDGVILHSLNPLYEDIFYKNGDFLLIGVVIGELSKM

>SAM-dependent methyltransferase NCTC11168 adjacent to Tlp4
MNLWDKKAKTYARYQNTLNTIQKQTFEYLQNLKISFQDKSIIDIGCGTGVWTLHLAKEAKEILALDSANAMLEILQEDAK
KLNLNNIKCKNLSFETWMQNNPNVKFDLAFLSMSPALQNEKDYTNFLNLAKIKIYLGWADYRKSDFLDPIFKYFNTEFKG
FYKKDLENYLLEKNIFFHKIVFDETRKVQRTKEEAIENALWHLSMNKITASKETVSSFVENNITETIESKIKLLIINNL

>thiamine-phosphate kinase C. avium
MDKEAFIISAFNNNFNGDDGAIINDWCFSKDLFFEDVHFKRKWLSLEQIATKAMLVNISDAIVMNARPKFALIGLSLPKN
LSLDEIKSLQNALLKTAKEFKIQIIGGDTISSDKIAISITLLSKLNGRAIFRKGLKKDMFLAFTGKLGDSLKGLKSLQNG
FKLHKNHRFVRPILRANFFYEASKEICVAMDISDGLNKDLARMLNLNKLNIKWLKKMSKNELISGEEYEILFAFSGKNKK
RIQNLAKKHRIKINIFAKTIRGRYKFYGREHHF

>transcriptional initiation protein Tat NCTC11168 adjacent to Tlp2
MERRLFLKGSALGSMVAFFASSNLSAAMLKDKDLLGFKAVSASTQDKVIVPQGYEAKVLISWGDPLFSKAKPYDENKIID
MNAVKNAHLVFGDDNDGMSFFPLSKNRGILAVNNEYINPEIMFNHHGKNLSKEDILYEQASVGVSILEIEKKGDDWTVVL
DSKYNRRIDANTKMQVSGAAKKEVLKNEKFVHGTFANCANGQTPWGTYITCEENFDDFFGSLDENLEFNDSLKRYGFNKT
SLYGWEKFDERFDLAKNMDEANRFGWIVEINPFDAQSTPVKRTSLGRFKHENAEIIVEKDGSVIVYMGDDEMNEFIYKFV
SKHKYKKGADTSKILDEGILYVGQFNGNVGDFKGQGKWIALEYGKNSLNEKNGFKSQAQVLINTRLAASIVGATPMDRCE
WIASHKQSGSKEVFATLTNNKNRQEPNAANPRTKNVYGQILKWMPKNSHKDDDFTWEIFALAGNPDNQQGLYKGSNNITS
ENKFNSPDGLKFDRDGRLWIQTDGSYSNKDEYESMGNNCMLAANPKTGEIRRFLTGPIACELTGIAFSEDYTTMFVGIQH
PGEGLKGSTFPYGKTPRSSVMMIRKLDGGVIGS

>transcriptional regulator NCTC11168 adjacent to Tlp3 (TR1)
MAYTIKKVEKETKISAHTLRFWAKKGLFPFVQKDENSVKYFSKSDIEWVKWIEWLRISGMPIEQVKHYIKLCSLGIKTAK
ERQEMLKQTKKKLQNQIKTLKESEKVLSKKIKIYEEMLANEVDGFNPESKDYQPCDKLHKFKG

>trimethylene N-oxide reductase catalytic subunit (TNORIC)
MLDRRRFLKIGAALSTLPLIPTLGAGKSVEATKVSLGLVKNGEVITAAHWGILKLTIKDGKIIKSEPWEKITKMDNPLQH
YTADMVYKSRVKYPYVRKSYLENPDNPKPELRGKDEFVRVSYDEAIKLIAKELKKTREAKGTSAIFGGSYGWKSSGNMQN
ARILLHRFLNVTGGFVGATGDYSTGASQIIMPYVVGSIEVYEQQTSWENILEHSKYVVIWGADPISTLRISWTASEQRGL
AYFEKLKEKKIKVICIDPVKTDTAKFLNAKWVAPRPNTDVALMMGMASHLIAQNKVNYEFLENYTTGFDKFKDYLDGKED
GIKKDVKWASKICGIDEKTIKNLAEIFYDNPTMIMSGWGMQRAHYGEQPHWMLVTLASMIGQIGTKGGGFGLSYHYSNGG
VPTCKGGVIGGINAGSLGIWKNGKFQGLAKSNQASGGAEWLQNAASYSFPVARIADALLNPGKTIDHNGSKITYPDIDFI
YWVGGNPLVHHQDTNTNVKAWRKPRTVVVNEIYWTPTAKMADIVMPATSSYERDDITMSGDYSNMHIVPMKQAVEPVGES
KDDYIIFADICKVYGQNVYNAYTEKGKKAKDFIKEYYDSALKQTQSFGEAFATPMPNFEEFWAKNEPITFEATAESLEWT
RFSEFIEDPILNALGTESGLIEIYSQTIKNYNYDDCKAHPTWFEPIEWLGNATKEAPFHLLTNHPKDRLHSQLCHTSLRD
TYAIKDREPILINTKDAKKLGVKNGDVVRVFNKRGEVLAGVIISDDIMQGVVRLCEGAWYDPDENGLCKCGNANVLTIDI
PSSKLANGNIAHTGLVNIEKFTGTLPALNAFSAPKGAI

>tRNA (cytidine(34)-2'-O)-methyltransferase C. avium
MFNIVLVNPRIAQNTGSIGRMCYNADFKLHIIKPTVFSLDEKSVRRAGLDYWKKLKLTVWQNLDEFLEANLNFKDRFFFA
STKAKRLYFEASYKQGDFLFFGSESFGLPQELMKINEDNMIKIPMKSFGRSLNLATSVGIVSYEALRQNFSEFNFN

>two-component response regulator NcTc11168 adjacent to Tlp1 (TCRR)
MKIDCRNLSCPQPIVETKNALEKLQENEILEIVLNSIISKNNVVKFLNSLNLNPVVDENAQEFCIKVQKKNFDSSEVNIH
DYNVLFLKTDKVGEGELGQNLLVGFLSTLKNLDHAPSKILCVNESVLINVDENHKAHLAMKELENLGIEIISCGACLEFF
NKSKELKIGNIGNAYEILNELFGKAKIITL

>YedE-related selenium metabolism membrane protein C. fetus venerealis
MNTKWFIVSGGVLGVLAALLVQAGNPGNMGICAACFLRDSAGALGFHKVEALQYLRPEILGLIIGGFLASLFWTKEFAPK
SSPAAFSNFFLGVFAMIGALVFLGCPWRAFLRLDGGDMTAIAGFLGLGVGVGVGMFFKSKGYKTEKSVAVSKNLGILPVI
FSVILLLALVFGLKAGNGALFTSIKGPASEHAAIAVSLIAGVLVGVFMHKSKFCSVGAFSKAFRGDFSMFWGVISIIVFA
SITNLALGQYKFGFEAQPIAHNDFIWNFLGMVLAGLCFSLSEGCPGKHLVQMGTGNLGSAIFVIGMMAGAGFAHNFLLAS
SGAGITAYAPYAVGLGFIFAIYLGLFNKKSTI

>zinc transporter ZupT NCTC11168 adjacent to Tlp4
MQFTFEQIFIAMLLTLFAGFSTAIGSIIAFFSRKDDLRVLSLGLGFSAGVMIYISFMEILPTALKDFKNHYDSHWAELLG
LACFFGGILISLLIDKLIPEDVNPHEPKEDLSELKICPLPQKGQNPPKFHPGEKLHQINTKALKRTGIFTALAIAIHNFP
EGFATFISSLDNLTLGIAIAIAVAIHNIPEGLAVSLPIYHATGDKKKAFIYSALSGFAEPLGAFVGALILLPFIGDLTLA
ISFAVIAGIMVFISLDELLPAAKTYDKAHDSLYGLIAGMAIMALSLNLLGQ
