# Supplementary material for: Diversity of transducer-like proteins (Tlps) in Campylobacter
Source: PLoS One. 2019 Mar 25;14(3):e0214228. doi: 10.1371/journal.pone.0214228 (PMC6433261; doi:10.1371/journal.pone.0214228)
Supplement: S1 Spreadsheet — (XLSX) [file pone.0214228.s010.xlsx]

## Sheet: Tlps C jejuni Ccoli strains
		Tlp 1 chemoreceptor for aspartate								Tlp2									Protein Tlp3								Tlp4	response to deoxycholate Li Z et al. 2014. Methyl-accepting chemotaxis proteins 3 and 4 are responsible for Campylobacter jejuni chemotaxis and jejuna colonization in mice in responses to sodium deoxycholate. JMM 2014 63:343-354.								Tlp11: Mund et al., 2016. Eur J Microbiol Immunol 6(3):162-177								Tlp12: Mund et al., 2016. Eur J Microbiol Immunol 6(3):162-177
	Strain	N terminal sequence	Start position	Repeat annotated	Pseudogene	Upstream protein	Downstream protein		Strain	N terminal sequence	Start position	Repeat annotated	pseudogene	Upstream protein	Downstream protein		Strain		N terminal sequence	Start position	Repeat annotated	Pseudogene	Upstream protein	Downstream protein		Strain	N terminal sequence	Start position	Repeat annotated	Pseudogene	Upstream protein	Downstream protein		Strain		N terminal sequence	Start position	Repeat annotated	Pseudogene	Upstream protein	Downstream protein		Strain	N terminal sequence	Start position	Repeat annotated	pseudogene	Upstream protein	Downstream protein
00-0949	00-0949	MFKSLNIGLKLIFSVAAVVVIG	1548525..1550627	N	N	regulator (TCRR)	regulatory protein (MERDP)										00-0949		MNSIKIKLSLIANLIAIFAL	1599748..1601703	Y		transcriptional regulator (TR1)	paralyzed flagella protein PflA		00-0949	MQSINSGKSVGISAKLTLW	236835..238831	Y	Y	SAM-dependent methyltransferase	zinc transporter ZupT
00-1597	00-1597	MFKSLNIGLKLIFSVAAVVVIG	1535493..1537595	N	N	regulator (TCRR)	regulatory protein (MERDP)										00-1597		MNSIKIKLSLIANLIAIFAL	1589039..1590994	Y		transcriptional regulator (TR1)	flagellar protein (PPPP)																			00-1597	MQSINSGKSVGVSVKLTLW	245214..247202	Y		SAM-dependent methyltransferase	zinc transporter ZupT
00-2425	00-2425	MFKSLNIGLKLIFSVAAVVVIGL	1518545..1520647	N	N	regulator (TCRR)	hypothetical protein (MERDP)										00-2425		MNSIKIKLSLIANLIAIFALIVLGI	146953..148908	Y		ABC transporter substrate-binding protein	SAM-dependent methyltransferase										00-2425		MNFRSLNLSTKLILSVAIGI	239067..241187	Y		transcriptional initiation protein Tat	zinc transporter ZupT
00-2425																	00-2425		MNSIKIKLSLIANLIAIFALIVLGI	1571499..1573865	Y		transcriptional regulator (TR1)	paralyzed flagella protein PflA (PPPP)
00-6200	00-6200	MFKSLNIGLKLIFSVAAVVVIG	1473878..1475980	N	N	regulator (TCRR)	regulatory protein (MERDP)										00-6200		MNSIKIKLSLIANLIAIFALI	146917..148872	Y		ABC transporter substrate-binding protein	SAM-dependent methyltransferase										00-6200		MNFRSLNLSTKLILSVAIGI	239033..241153	Y		transcriptional initiation protein Tat	zinc transporter ZupT
00-6200																	00-6200		MNSIKIKLSLIANLIAIFALI	1525167..1527122	Y		transcriptional regulator (TR1)	flagellar protein (PPPP)
01-1512	01-1512	MFKSLNIGLKLIFSVAAVVVIG	1545348..1547450	N	N	regulator (TCRR)	regulatory protein (MERDP)										01-1512		MNSIKIKLSLIANLIAIFAL	1596571..1598526	Y		transcriptional regulator (TR1)	paralyzed flagella protein PflA		01-1512	MQSINSGKSVGISAKLTLW	236836..238833	Y		SAM-dependent methyltransferase	zinc transporter ZupT
14980A	14980A	MFKSLNIGLKLIFSVAAVVV	1498513..1500615	N	N	sulfurtransferase-like selenium metabolism protein YedF (TCRR)	hypothetical protein (MERDP)										14980A		MLKITKIKRKIMNSIKIKLSLIANL	1566544..1568532	N		MerR family transcriptional regulator (TR1)	flagellar protein (PPPP)
4031	4031	MFKSLNIGLKLIFSVATVVVI	1468008..1470110	N	N	hypothetical protein (TCRR)	hypothetical protein (MERDP)										4031		MNSIKIKLSLIANLIAIF	1519530..1521485	Y		transcriptional regulator (TR1)	tetratricopeptide repeat family protein (PPPP)
32488	32488	MFKSLNIGLKLIFSVAAVVV	637893..639995	N	N	hypothetical protein (TCRR)	hypothetical protein (MERDP)										32488		MNNIKIKLSVIANSIAIFALIVLGI	986075..988030	Y		ABC transporter substrate-binding protein	transcriptional initiation protein Tat		32488	MQSINSGKSVGISAKLT	1078187..1080184	Y		SAM-dependent methyltransferase	zinc transporter ZupT
32488																	32488		MNSIKIKLSLIANLIAIFALIVLGI	689669..691624	Y		transcriptional regulator (TR1)	paralysed flagellum protein (PPPP)
35925B2	35935B2	MFKSLNIGLKLIFSVAAVVVIG	1414718..1416820	N	N	hypothetical protein (TCRR)	hypothetical protein (MERDP)		35925B2	MKSIKLKVALFANLIA truncated gene	156436..156981	N	Y	ABC transporter substrate-binding protein	transcriptional initiation protein Tat				MLKITKIKRKIMNSIKIKLSLIANLIAIFALIVLGIV	1467910..1469875	Y	Y	transcriptional regulator (TR1)	paralyzed flagella protein PflA																			35925B2	MQKMNSGKSVGISAKLTL	241695..243683	Y		SAM-dependent methyltransferase	zinc transporter ZupT
81-176	81-176	MFKSLNIGLKLIFSVAAVVVIGLV	1418977..1421079	N	N	hypothetical protein (TCRR)	hypothetical protein (MERDP)		81-176	MKSVKLKVSLIANLIAVVCLIILGVV	157478..159457	Y		ABC transporter substrate-binding protein	transcriptional initiation protein Tat		81-176		MNSIKIKLSLIANLIAIFALIVL pseudo	1466772..1468738	Y	Y	transcriptional regulator (TR1)	paralyzed flagella protein PflA		81-176	MQSINSGKSVGISAKL	244517..246514	Y		SAM-dependent methyltransferase	zinc transporter ZupT
81116	81116	MFKSLNIGLKLIFSVATVV	1426477..1428579	N	N	hypothetical protein (TCRR)	hypothetical protein (MERDP)		81116	MKSVKLKVALIANLIAVVCL	152565..154544	N		putative manganese transport system substrate-binding protein (ABC transporter substrate-binding protein)	hypothetical protein, 92 kb segment (transcriptional initiation protein Tat)		81116		MNSIKIKLSLIANLIAIFAL	1479302..1481257	N		putative transcriptional regulator (TR1)	paralyzed flagella protein PflA		81116	MQSINSGKSVGISAKLTLWVGI	241709..243706	N		SAM-dependent methyltransferase	putative integral membrane protein (zinc transporter ZupT)
BCW_6290	BCW_6290	MFKSLNIGLKLIFSVAAVVVIGLV	1436133..1438235	N	N	regulator (TCRR)	hypothetical protein (MERDP)										BCW_6290		MNSIKIKLSLIANLIAIFALIVL	146737..148692	N		ABC transporter substrate-binding protein	transcriptional initiation protein Tat										BCW_6290		MNFRSLNLSTKLILSVAI	243409..245529	N		SAM-dependent methyltransferase	zinc transporter ZupT
BCW_6290																	BCW_6290		MNSIKIKLSLIANLIAIFA	1487071..1489026			MerR family transcriptional regulator (TR1)	flagellar protein (PPPP)
CFSAN032806	CFSAN032806	MFKSLNIGLKLIFSVAA	1098638..1100740	N	N	sulfurtransferase-like selenium metabolism protein YedF (TCRR)	hypothetical protein (MERDP)		CFSAN032806	MKSVKLKVSLIANLIAVVC	1447273..1449252	N		ABC transporter substrate-binding protein	DUF839 domain-containing protein (transcriptional initiation protein Tat)		CFSAN032806		MLKITKIKRKIMNSIKIKLSLI	1151727..1153715	N		MerR family transcriptional regulator (TR1)	flagellar protein (PPPP)		CFSAN032806	MQSINSGKSVGISAKLTL	1539410..1541407	N		SAM-dependent methyltransferase	zinc transporter ZupT
CG8421	CG8421	MFKSLNIGLKLIFSVAAVVV	1430515..1432617	N	N	hypothetical protein (TCRR)	hypothetical protein (MERDP)
CJM1cam	CJM1cam	MFKSLNIGLKLIFSVATVVVIGLV	1417380..1419482	N	N	hypothetical protein (TCRR)	hypothetical protein (MERDP)										CJM1cam		MNSIKIKLSLIANLIAIFALIV	1467809..1469764	N		transcriptional regulator (TR1)	tetratricopeptide repeat family protein (PPPP)																			CJM1cam	MQKMNSGKSVGISAKLTLWV	240512..242500	N		SAM-dependent methyltransferase	zinc transporter ZupT
CJ677CC012	CJ677CC012	MFKSLNIGLKLIFSVATVVV	1383558..1385660	N	N	regulator (TCRR)	regulatory protein (MERDP)		CJ677CC012	MKSVKLKVSLIANLIAVVCLIILG	21272-22501	truncated; internal deletion	Y	ABC transporter substrate-binding protein	transcriptional initiation protein Tat		CJ677CC012	removing 1 T reconstituted the protein	MNSIKIKLSLIANLIA	1434865..1436395	N	Y	transcriptional regulator (TR1)	flagellar protein (PPPP)
CJ677CC527	CJ677CC527	MFKSLNIGLKLIFSVATVVV	1368971..1371073	N	N	sulfurtransferase-like selenium metabolism protein YedF (TCRR)	hypothetical protein (MERDP)		CJ677CC527	MKSVKLKVSLIANLIAVV	21272-22501	internal deletioin	Y	ABC transporter substrate-binding protein	transcriptional initiation protein Tat		CJ677CC527	internal deletion	MNSIKIKLSLIANLIAIFALI	1420276..1421803	N		MerR family transcriptional regulator (TR1)	hypothetical protein (PPPP)
F38011	F38011	MFKSLNIGLKLIFSVAAVVVIGLV	1489188..1491290	N	N	hypothetical protein (TCRR)	hypothetical protein (MERDP)		F38011	MKSVKLKVSLIANLIAV	149332..151311	Y		ABC transporter substrate-binding protein	transcriptional initiation protein Tat		F38011		MNSIKIKLSLIANLIAIFALIV	1542134..1544089	Y		transcriptional regulator (TR1)	paralyzed flagella protein PflA		F38011	MQSINSGKSAGISAKLTLW	244144..246141	Y		SAM-dependent methyltransferase	zinc transporter ZupT
FDAARGOS_421	FDAARGOS_421	MFKSLNIGLKLIFSVAAVVVI	143516..145618	N	N	sulfurtransferase-like selenium metabolism protein YedF (TCRR)	hypothetical protein (MERDP)		FDAARGOS_421	MKSVKLKVSLIANLIAVVCLIILGVV	621535..623514	N		zinc transporter ZupT	DUF2393 domain-containing protein (transcriptional initiation protein Tat)		FDAARGOS_421		MLKITKIKRKIMNSIKIKLSLI	197237..199225	N		MerR family transcriptional regulator (TR1)	hypothetical protein (PPPP)																			FDAARGOS_421	MQKMDSGKSVGVSVKLTLWVGILVVLILA	618377..620365	N		class I SAM-dependent methyltransferase	zinc transporter ZupT
FDAARGOS_422	FDAARGOS_422	MFKSLNIGLKLIFSVAAVVV	833878..835980	N	N	hypothetical protein	sulfurtransferase-like selenium metabolism protein YedF		FDAARGOS_422	MKSVKLKVSLIANLIAV	485868..487847	N		transcriptional initiation protein Tat	ABC transporter substrate-binding protein		FDAARGOS_422		MLKITKIKRKIMNSIKIK	782812..784800	N		flagellar protein (PPPP)	MerR family transcriptional regulator (TR1)		FDAARGOS_422	MQSINSGKSVGISAKLTL	393709..395706	N		zinc transporter ZupT	class I SAM-dependent methyltransferase
FJ3124	FJ3124	MFKSLNIGLKLIFSVAAVVV	1578754..1580856	N	N	regulator (TCRR)	hypothetical protein (MERDP)
FORC_046	FORC_046	MFKSLNIGLKLIFSVAAVVVI	1429728..1431830	N	N	sulfurtransferase-like selenium metabolism protein YedF (TCRR)	hypothetical protein (MERDP)		FORC_046	MKSVKLKVSLIANLIAVVCLII	156287..158266	N		ABC transporter substrate-binding protein	PhoX family phosphatase (transcriptional initiation protein Tat)											FORC_046	MQSINSGKSVGISAKLTLW	248432..250429	N		class I SAM-dependent methyltransferase	zinc transporter ZupT
FORC_046																										FORC_046	degenerate	1480088..1482039	N	Y	MerR family DNA-binding transcriptional regulator (TR1)	flagellar protein (PPPP)
HF5-4A-4	HF5-4A-4	MFKSLNIGLKLIFSVAAVVVI	1588730..1590832	N	N	regulator (TCRR)	hypothetical protein (MERDP)
IA3902	IA3902	MFKSLNIGLKLIFSVAAVVVIGL	1438342..1440444	N	N	hypothetical protein (TCRR)	hypothetical protein (MERDP)										IA3902		MNSIKIKLSLIANLIAIFAL	146724..148679	Y		ABC transporter substrate-binding protein	transcriptional initiation protein Tat										IA3902		MNFRSLNLSTKLILSVAIGIV	243416..245536	Y		SAM-dependent methyltransferase	Zinc transporter ZupT
IA3902																	IA3902		MNSIKIKLSLIANLIAIFALI	1489430..1491385	Y		transcriptional regulator (TR1)	paralyzed flagella protein PflA
ICDCCJ07001	ICDCCJ07001	MFKSLNIGLKLIFSVAAVVV	1471087..1473189	N	N	hypothetical protein (TCRR)	ModE repressor domain protein (MERDP)		ICDCCJ07001	MKSVKLKVTLIANLITVVCLVIL	152554..154450	N	Y	cation ABC transporter, periplasmic cation-binding protein (ABC transporter substrate-binding protein)	conserved hypothetical protein (transcriptional initiation protein Tat)		ICDCCJ07001		MNSIKIKLSLIANLIAIFALI	1517968..1519923	N		transcriptional regulator (TR1)	paralyzed flagella protein PflA		ICDCCJ07001	MQSINSGKSVGISAKLTLWV	244041 - 246038 mis-annotated	N		hypothetical protein (SAM-dependent methyltransferase)	zinc transporter ZupT
M1	M1	MFKSLNIGLKLIFSVATVVVIG	1417366..1419468	N	N	hypothetical protein (TCRR)	hypothetical protein (MERDP)										M1		MNSIKIKLSLIANLIAIFALI	1467795..1469750	Y		transcriptional regulator (TR1)	tetratricopeptide repeat family protein (PPPP)																			M1	MQKMNSGKSVGISAKLTLW	240511..242499	Y		SAM-dependent methyltransferase	zinc transporter ZupT
MTVDSCj07									MTVDSCj07	MKSVKLKVSLIANLIAVVCL	147422..149401	N		zinc ABC transporter, periplasmic solute binding protein	phosphatase, PhoX family (DUF839 domain); (transcriptional initiation protein Tat)		MTVDSCj07		MNSIKIKLSLIANLIAIF	1503229..1505184	N		MerR family transcriptional regulator (TR1)	paralysed flagella protein																			MTVDSCj07	MQSINSGKSVGISAKLTLWVGI	239565..241553	N		hypothetical protein (SAM-dependent methyltransferase)	zinc transporter ZupT
MTVDSCj13	MTVDSCj13	MFKSLNIGLKLIFSVAAVV	1487014..1489116	N	N	selenium metabolism protein YedF (TCRR)	ModE repressor domain protein (MERDP)										MTVDSCj13		MNSIKIKLSLIANLIAIFALIVLG	1539868..1541823	N		transcriptional regulator, MerR family (TR1)	paralysed flagella protein
MTVDSCj16	MTVDSCj16	MFKSLNIGLKLIFSVAAVVVIGL	1589257..1591359	N	N	selenium metabolism protein YedF (TCRR)	ModE repressor domain protein (MERDP)
NCTC11168	NCTC11168	MFKSLNIGLKLIFSVAAVVVI	1440883..1442985	N	N	two-component response regulator (TCRR)	regulatory protein (MERDP)		NCTC11168	MKSVKLKVSLIANLIAVVCLIILGVV	146705..148684	Y		ABC transporter substrate-binding protein	TAT pathway signal sequence …		NCTC11168		MLKITKIKRKIMNSIKIKLSLIANLIAIFALIVLGI	1492003..1493991	Y		transcriptional regulator (TR1)	paralysed flagellum protein (PPPP)		NCTC11168	MQSINSGKSVGISAKLTLWVGI	238832..240829	Y		SAM-dependent methyltransferase	zinc transporter ZupT
PT14	PT14	MFKSLNIGLKLIFSVAAVVVIG	1434335..1436437	N	N	two-component response regulator (TCRR)	molybdenum-responsive transcriptional regulator (MERDP)										PT14		MNSIKIKLSLIANLIAIFALI	1486416..1488371	N		transcriptional regulator (TR1)	paralyzed flagella protein PflA																			PT14	MQSINSGKSVGISAKLTLW	238640..240628	N		SAM-dependent methyltransferase	zinc transporter ZupT
R14	R14	MFKSLNIGLKLIFSVAAVVVIG	1591987..1594089	N	N	hypothetical protein (TCRR)	hypothetical protein (MERDP)										R14		MNSIKIKLSLIANLIAIFALI	1647100..1649055	Y		transcriptional regulator (TR1)	flagellar protein (PPPP)																			R14	MQSINSGKSVGISAKLTLW	274835..276823	Y		SAM-dependent methyltransferase	zinc transporter ZupT
RM1221	RM1221	MFKSLNIGLKLIFSVAAVVVI	1579448..1581550	N	N	hypothetical protein (TCRR)	hypothetical protein (MERDP)		RM1221	MKSVKLKVSLIANLIAVV	279637..281616	Y		zinc transporter ZupT	membrane protein (MP1)		RM1221		MNSIKIKLSLIANLIAIFALI	1633202..1635157	Y		transcriptional regulator (TR1)	paralyzed flagella protein PflA																			RM1221	MQKMDSGKSVGVSVKLTLW	276479..278467	Y		SAM-dependent methyltransferase	zinc transporter ZupT
RM1285	RM1285	MFKSLNIGLKLIFSVAAVVVIG	1435087..1437189	N	N	hypothetical protein (TCRR)	hypothetical protein (MERDP)		RM1285	MKSVKLKVSLIANLIAVVC	147424..149402	N	Y	ABC transporter substrate-binding protein	transcriptional initiation protein Tat		RM1285		MNSIKIKLSLIANLIAIFALI	1486329..1488284	N		transcriptional regulator (TR1)	paralyzed flagella protein PflA																			RM1285	MQSINSGKSVGISAKLTLW	239568..241555	N	Y	SAM-dependent methyltransferase	zinc transporter ZupT
RM3196	RM3196	MFKSLNIGLKLIFSVAAVVVIG	1471215..1473317	N	N	hypothetical protein (TCRR)	hypothetical protein (MERDP)		RM3196	MKSVKLKVTLIANLITVVC	151965..153944	Y		ABC transporter substrate-binding protein	transcriptional initiation protein Tat		RM3196		MNSIKIKLSLIANLIAIFALI	1517748..1519703	Y		transcriptional regulator (TR1)	paralyzed flagella protein PflA		RM3196	MQSINSGKSVGISAKLTLW	243542..245539	Y		SAM-dependent methyltransferase	zinc transporter ZupT
S3	S3	MFKSLNIGLKLIFSVAAVVVIG	1482903..1485005	N	N	hypothetical protein (TCRR)	hypothetical protein (MERDP)		S3	MKSVKLKVSLIANLIAV	241571-243550	Y		zinc transporter ZupT	membrane protein (MP1)		S3		MNSIKIKLSLIANLIAIFALI	1536719..1538674	Y		transcriptional regulator (TR1)	paralyzed flagella protein PflA																			S3	MQKMDSGKSVGVSVKLTLW	238413..240401	Y		SAM-dependent methyltransferase	zinc transporter ZupT
T1-21	T1-21	MFKSLNIGLKLIFSVAAVVVIG	1329870..1331972	N	N	regulator (TCRR)	hypothetical protein (MERDP)																			T1-21	MQSINSGKSVGISAKLTLW	195344..197341	N		SAM-dependent methyltransferase	zinc transporter ZupT
T1-21
YH001	YH001	MFKSLNIGLKLIFSVAAVVVIG	1511699..1513801	N	N	hypothetical protein (TCRR)	hypothetical protein (MERDP)										YH001		MNSIKIKLSLIANLIAIFALI	145061..147016	Y		ABC transporter substrate-binding protein	SAM-dependent methyltransferase										YH001		MNFRSLNLSTKLILSVAIGIV	237178..239298	Y		transcriptional initiation protein Tat	zinc transporter ZupT
YH001																	YH001		MNSIKIKLSLIANLIAIFALI	1562920..1564875	Y		transcriptional regulator (TR1)	paralyzed flagella protein PflA
C.doylei																										C.doylei
FDAARGOS_295 C.doylei	FDAARGOS_295	MFKSLNVGLKLVFSVAIVVV	41296..43398	N	N	sulfurtransferase-like selenium metabolism protein YedF (TCRR)	hypothetical protein (MERDP)																			FDAARGOS_295 C.doylei	MQSINSGKSIGISAKLTLW	1760744..1762738			zinc transporter ZupT	class I SAM-dependent methyltransferase
C. coli																										C. coli
14983A			not found																																									Not found
15-537360			not found																																									Not found
76339 (has assembly gap in one Tlp)			not found																																									Not found
BFR-CA-9557			not found						BFR-CA_9557	MKSVKIKVSLIANLIAI could not reconstitute	416210-4184187	N	Y	ABC transporter substrate-binding protein	transcriptional initiation protein Tat																													Not found
BG2108	BG2108	MFKSLNIGLKLIFSVAAVVVI	369979..372081		N	hypothetical protein (MERDP)	regulator (TCRR)																																					Not found
BP3181			not found																																									Not found
CF2-75			not found														CF2-75	reconstituted by adding one T	MLKITKIKRKIMNSIKIKLSLIAN	278451..280321		Y	hypothetical protein (PPPP)	MerR family transcriptional regulator (TR1)																				Not found
CFSAN032805			not found																																									Not found
CO2-0160			not found														CO2-0160		MNSIKIKLSLIANLIAIFALI	280032(complement)-truncated after 357 aa	N	Y	paralyzed flagella protein PflA (PPPP)	transcriptional regulator (TR1)																				Not found
CO2-0160			not found																																									Not found
CVM N29710	CVM N29710	MFKSLNIGLKLIFSVAAVVVIG	272612..274714	N	N	hypothetical protein (MERDP)	hypothetical protein (TCRR)																																					Not found
FB1	FB1	MFKSLNIGLKLIFSVAAVVVIG	1459647..1461749	N	N	hypothetical protein (TCRR)	hypothetical protein (MERDP)										FB1		MNSIKIKLSLIANLIAIFALI	1516224..1518179	Y		transcriptional regulator (TR1)	ATP synthase (FPEAF)																				Not found
HC2-48			not found														HC2-48		MNSIKIKLSLIANLIAIFALI	81529..83312	N	Y	paralyzed flagella protein PflA (PPPP)	transcriptional regulator (TR1)																				Not found
MG1116			not found																																									Not found
OR12			not found						OR12 don't know what this is, could not reconsstitute, very degenerate,not like anything else; problem is sequence	MKSVKIKVSLIANLIAIV	1938985..1940976	N	Y	ATP synthase (FPEAF)	ABC transporter substrate-binding protein																													Not found
RM1875			not found						RM1875 not found in Blastall								RM1875		MNSIKIKLSLIANLIAIFALI	216255..218211	Y	Y	paralyzed flagella protein PflA (PPPP)	transcriptional regulator (TR1)																				Not found
RM4661	RM4661	MFKSLNIGLKLIFSVAAVVVIG	1527671..1529773	N	N	hypothetical protein (TCRR)	hypothetical protein (MERDP)		not in BLASTALL																																			Not found
RM5611			not found														RM5611		MNSIKIKLSLIANLIAI	211951..213906		N	hypothetical protein (PPPP)	MerR family transcriptional regulator (TR1)																				Not found
WA333			not found																																									Not found
YF2105	YF2105	MFKSLNIGLKLIFSVAAVVV	370037..372139		N	hypothetical protein (MERDP)	regulator (TCRR)																																					Not found
YH501	YH501	MFKSLNIGLKLIFSVA	277905..280007		N	hypothetical protein (MERDP)	regulator (TCRR)																																					Not found
YH502			not found																																									Not found
YH503			not found																																									Not found
ZV1224			not found																																									Not found
ZV1224			not found																																									Not found

## Sheet: C lari
			Tlp100							Tlp101							Tlp102							Tlp103							Tlp104							Tlp105							Tlp106
	Strain		N terminal sequence	Start position	pseudogene	Upstream protein	Downstream protein		Strain	N terminal sequence	Start position	pseudogene	Upstream protein	Downstream protein		Strain	N terminal sequence	Start position	pseudogene	Upstream protein	Downstream protein		Strain	N terminal sequence	Start position	pseudogene	Upstream protein	Downstream protein			N terminal sequence	Start position	pseudogene	Upstream protein	Downstream protein			N terminal sequence	Start position	pseudogene	Upstream protein	Downstream protein			N terminal sequence	Start position	pseudogene	Upstream protein	Downstream protein
C. lari Slaughter Beach	C. lari CCUG 22395																													C. lari CCUG 22395	MFKFNSLSNKLTMIACFLIAII	1488465..1490450		tRNA-Gly	methyl-accepting chemotaxis protein Tlp105		C. lari CCUG 22395	MGKITKTLTGKLTFFAFLAIIA	1490633..1492615		Cache1 sensor-containing MCP-domain signal transduction protein Tlp104	DUF2874 domain-containing protein
RM16712	C. lari NCTC 11845
	C. lari RM 16701	C. lari RM 16701	MFKNFNLTTKMILILSSVIFIGIGILS	126869..128950		aspartate ammonia-lyase	hypothetical protein (HP2)		C. lari RM 16701	MKSIKLKISLIANVIAIICL	1073068..1075047		low molecular weight phosphotyrosine protein phosphatase	hypothetical protein (HP3)									C. lari RM 16701	MFQNITGRLTLVIAIVSM	1277862..1279835		flagellar biosynthesis protein	peroxiredoxin		C. lari RM 16701	MFKFNSLSNKLTMIACFL	1488867..1490849		tRNA-Gly	methyl-accepting chemotaxis protein Tlp105		C. lari RM 16701	MGKITKTLTGKLTFFAFLAIIAI	1491035..1493017		methyl-accepting chemotaxis protein Tlp104	DUF2874 domain-containing protein
	C. lari RM16712															C. lari RM16712	MKSIKIKISLISNIIAIICLV	1110808..1112787		low molecular weight phosphotyrosine protein phosphatase	hypothetical protein (HP3)		C. lari RM16712	MFQSITSRLTLVIAIISIIV	1313543..1315516		Cache1 sensor-containing MCP-domain signal transduction protein Tlp105	peroxiredoxin		C. lari RM16712	MFKFNSLSNKITMIACSL	1527650..1529635		tRNA-Gly	DUF2874 domain-containing protein		C. lari RM16712	MGKITKTLTSKLTFFVFLAI	1311384..1313366		flagellar biosynthetic protein	Cache1 sensor-containing MCP-domain signal transduction protein Tlp103		C. lari RM16712	MFLSKNMSVKNKLSIIVAAIV	411570..413603		prepilin-type cleavage/methylation domain-containing protein (PCMD)	major outer membrane protein
	C. lari RM2100
	C. lari Slaughter Beach	C. lari Slaughter Beach	MILILSSVIFIGIGILSVTIIS	119199..121250		aspartate ammonia-lyase	hypothetical protein (HP2)		C. lari Slaughter Beach	MKSIKLKISLIANIIAIICLI	1106683..1108662		low molecular weight phosphotyrosine protein phosphatase	hypothetical protein (HP3)									C. lari Slaughter Beach	MFQNITGRLTLVIAIVSVIV	1321440..1323413		flagellar biosynthesis protein FlhB	peroxiredoxin		C. lari Slaughter Beach	MFKFNSLSNKLTMIACF	1526797..1528779		tRNA-Gly	methyl-accepting chemotaxis protein Tlp105		C. lari Slaughter Beach	MGKITKTLTGKLTFFAFL	1528965..1530947		methyl-accepting chemotaxis protein Tlp104	DUF2874 domain-containing protein
	C. lari Slaughter Beach								C. lari Slaughter Beach	MKSIKLKISLIANIIAIICLI	1106683..1108662		low molecular weight phosphotyrosine protein phosphatase	hypothetical protein (HP3)
	C. lari subsp. Concheus LMG 11760								C. lari subsp. Concheus LMG 11760	MKSIKLKISLIANVIAIICLI	1039329..1041308		low molecular weight phosphotyrosine protein phosphatase	hypothetical protein (HP3)

## Sheet: C lanienae
	Tlp200								Tlp201
	N terminal sequence	Start position	pseudogene	Upstream protein	Downstream protein		Strain		N terminal sequence	Start position	pseudogene	Upstream protein	Downstream protein
C. lanienae NCTC 13004	MTYFKFKFIFFFFYNNDRISQFLVY	65406..67625		DUF466 domain-containing protein	hypothetical protein (HP5)		C. lanienae NCTC 13004	mis-annotated	MFKNMKLSVKLALAGFVFTAL	192968..195028	Y	DUF2393 domain-containing protein	hypothetical protein (HP6)

## Sheet: C helveticus
		Tlp300							Tlp301							Tlp302							Tlp303							Tlp304
Strain		N terminal sequence	Start position	pseudogene	Upstream protein	Downstream protein		Strain	N terminal sequence	Start position	pseudogene	Upstream protein	Downstream protein		Strain	N terminal sequence	Start position	pseudogene	Upstream protein	Downstream protein		Strain	N terminal sequence	Start position	pseudogene	Upstream protein	Downstream protein			N terminal sequence	Start position	pseudogene	Upstream protein	Downstream protein
C. helveticus ATCC 51209	C. helveticus ATCC 51209	MKSIKIKLALIANLMAVLCL	8317..10296		FkbM family methyltransferase	alpha-2-macroglobulin		C. helveticus ATCC 51209	MFKSLNIGLKLILSVAITVIIGVIAF	279201..281312		phosphoribosylglycinamide formyltransferase	DUF2920 domain-containing protein		C. helveticus ATCC 51209	MNLTIRGKMLLLGSAVFAIILA	914644..916377		di-trans,poly-cis-decaprenylcistransferase	molybdopterin adenylyltransferase		C. helveticus ATCC 51209	MTKTLGGKILACVVAIFVVVIGVIVTYN	1548862..1550856		hypothetical protein (HP7)	cation ABC transporter substrate-binding protein		C. helveticus ATCC 51209	MVKSEKYGSVSSKLTLYVGILIV	1737084..1739069		DJ-1 family protein	hypothetical protein

## Sheet: C fetus
		Tlp400							Tlp401								Tlp402							Tlp403								Tlp404							Tlp405								Tlp406
Strain		N terminal sequence	Start position	pseudogene	Upstream protein	Downstream protein		Strain	N terminal sequence	Start position	pseudogene	Upstream protein	Downstream protein		Strain		N terminal sequence	Start position	pseudogene	Upstream protein	Downstream protein		Strain	N terminal sequence		Start position	pseudogene	Upstream protein	Downstream protein			N terminal sequence	Start position	pseudogene	Upstream protein	Downstream protein			N terminal sequence	Start position	pseudogene	Upstream protein	Downstream protein				N terminal sequence	Start position	pseudogene
C. fetus fetus 04/554								C. fetus fetus 04/554	MLFGSKSIAGKVSFGVSILFI	173784..175757	N	molybdopterin molybdenumtransferase MoeA	hypothetical protein (HP9)		C. fetus fetus 04-554	adding G to position 1094 resulted in full length protein	LKSINNKVMAIIAIIMAMLIACFVVVEI	1644201..1645837	Y	anaerobic C4-dicarboxylate transporter	disulfide bond formation protein B		C. fetus fetus 04/554	MLFFNKSIASKISIGVSLLFAIA	intact	1691497..1693458		FeS cluster assembly scaffold protein IscU	hemerythrin		C. fetus fetus 04/554	MLNLISLNHKERKMMGGGALKNLKLGTK	1038334..1040493		NadC family protein	RluA family pseudouridine synthase		C. fetus fetus 04/554	MQQRGLATKVSIGVSILFMILLIV	1322933..1324891		multicopper oxidase family protein	Tlp408 chemotaxis protein
C. fetus fetus 82-40								C. fetus fetus 82-40	MLFGSKSIAGKVSFGVSILFIILLLVL	173911..175884	N	molybdopterin molybdenumtransferase MoeA	hypothetical protein (HP9)		C. fetus fetus 82-40		MKSINSKVMAIIAIIMAMLIAC	1614490..1616127	N	anaerobic C4-dicarboxylate transporter	disulfide bond formation protein B		C. fetus fetus 82-40	MLFFNKSIASKISIGVSLLFAIA	intact	1661918..1663879		iron-sulfur cluster assembly scaffold protein NifU	hemerythrin		C. fetus fetus 82-40	MLNLISLNHKERKMMGGGALKNLKLG	1041568..1043727		NadC family protein	RluA family pseudouridine synthase
C. fetus testudinum 03-427																							C. fetus testudinum 03-427	MLFFNKSIASKISIGVSLLFAIALISF	intact	1669804..1671765		FeS cluster assembly scaffold protein IscU	hemerythrin		C. fetus testudinum 03-427	MGGGALKNLKLGTKLVLIVGIIITIGIAI	1043554..1045671		DUF2892 domain-containing protein	RluA family pseudouridine synthase									C. fetus testudinum 03-427	incorrectly annotated	MTKSNKSNTNYGNSKKSSFISSS	1001715..1003737	Y
C. fetus testudinum pet-3																							C. fetus testudinum pet-3	MLFFNKSIASKISIGVSLLFAI	intact	1670719..1672680		iron-sulfur cluster assembly scaffold protein NifU	hemerythrin		C. fetus testudinum pet-3	MKNLKLGTKLVLIVGIIITIGIAI	1052099..1054201		DUF2892 domain-containing protein	RluA family pseudouridine synthase									C. fetus testudinum pet-3		MLENKINGLISSIEHISNIIESN	1010488..1012293
C. fetus venerealis 01-165	C. fetus venerealis 01-165	MKSINTKVIAIIAILMAMLIV	168335..169969		MFS transporter	YedE-related selenium metabolism membrane protein		C. fetus venerealis 01-165	MLFGSKSIAGKVSFGVSILFIIL	174010..175984	Y	molybdopterin molybdenumtransferase MoeA	hypothetical protein (HP9)		C. fetus venerealis 01-165		MKSINSKVMAIIAIIMAMLIAC	1665230..1666867		anaerobic C4-dicarboxylate transporter	disulfide bond formation protein B		C. fetus venerealis 01-165	MLFFNKSIASKISIGVSLLFAIA	adding A reconstitutes; not found by BLASTing NCBI - all were either N- or C- terminal parts	1712656..1714616		iron-sulfur cluster assembly scaffold protein NifU	hemerythrin family non-heme iron protein		C. fetus venerealis 01-165	MLNLISLNHKERKMMGGGALKNLKLG	1059163..1061322		NadC family protein	RluA family pseudouridine synthase
C. fetus venerealis 84-112	C. fetus venerealis 84-112	MKSINTKVIAIIAILMAMLIVL	265069..266703		MFS transporter	YedE-related selenium metabolism membrane protein									C. fetus venerealis 84-112		MKSINSKVMAIIAIIMAM	1730267..1731904		anaerobic C4-dicarboxylate transporter	disulfide bond formation protein B		C. fetus venerealis 84-112	MLFFNKSIASKISIGVSLLFAIA	adding A reconstitutes; not found by BLASTing NCBI - all were either N- or C- terminal parts	1777694..1779654		iron-sulfur cluster assembly scaffold protein NifU	hemerythrin family non-heme iron protein		C. fetus venerealis 84-112	MKNLKLGTKLVLIVGIIITIGIAILS	930845..932947		RluA family pseudouridine synthase	NadC family protein
C. fetus venerealis cfvi03/293	C. fetus venerealis cfvi03/293	MKSINTKVIAIIAILMAMLI	168335..169969		MFS transporter	YedE-related selenium metabolism membrane protein		C. fetus venerealis cfvi03_293	MLFGSKSIAGKVSFGVSILFIILLL	174010..175984	Y	molybdopterin molybdenumtransferase MoeA	hypothetical protein (HP9)		C. fetus venerealis cfvi03_293		MKSINSKVMAIIAIIMAMLIACF	1673048..1674685		anaerobic C4-dicarboxylate transporter	disulfide bond formation protein B		C. fetus venerealis cfvi03_293	MLFFNKSIASKISIGVSLLFAIAL	adding A reconstitutes; not found by BLASTing NCBI - all were either N- or C- terminal parts	1720476..17220436		iron-sulfur cluster assembly scaffold protein NifU	hemerythrin family non-heme iron protein
																																													NB C. fetus testudinum NIT domain-containing MCP has a very different sequence in the C-terminal half
[truncated: 22 more columns]

## Sheet: C. concisus
		Tlp500							Tlp501							Tlp502							Tlp503							Tlp504							Tlp505							Tlp506
Strain		N terminal sequence	Start position	pseudogene	Upstream protein	Downstream protein		Strain	N terminal sequence	Start position	pseudogene	Upstream protein	Downstream protein		Strain	N terminal sequence	Start position	pseudogene	Upstream protein	Downstream protein		Strain	N terminal sequence	Start position	pseudogene	Upstream protein	Downstream protein			N terminal sequence	Start position	pseudogene	Upstream protein	Downstream protein			N terminal sequence	Start position	pseudogene	Upstream protein	Downstream protein			N terminal sequence	Start position	pseudogene	Upstream protein	Downstream protein
C. concisus P2CDO4	C. concisus P2CDO4	MKKAANKIALIIVVLLVVSLGVF	642004..643983		hypothetical protein	Periplasmic nitrate reductase precursor		C. concisus P2CDO4	MKSITNKIALMLIVALCISFV	652507..654456		Periplasmic nitrate reductase component NapD	Cytochrome oxidase biogenesis protein Sco1		C. concisus P2CDO4	MNNLSIKIKILLIVILSLICLSTT	1112513..1114483		hypothetical protein	Anaerobic dimethyl sulfoxide reductase chain A		C. concisus P2CDO4	MRSISNKIALTLIVLLSVCFAVMSAV	1134341..1136314		hypothetical protein (HP14)	GTP cyclohydrolase II		C. concisus P2CDO4	MKSLRIKISVILTAVIVLLLIGV	1377787..1379751		hypothetical protein, tRNA-Asn	Pyridoxal kinase		C. concisus P2CDO4	MKSLRMRTALVLSVMLLVCVS	1438365..1440317		MoeB/thiF family protein	Histidine-binding protein precursor		C. concisus P2CDO4	MFRSITNKIALALMILLII	1972105..1974069		Autoinducer-2 production protein LuxS	Hypothetical protein (HP15)
C. concisus ATCC 33237
[truncated: 10 more columns]

## Sheet: C. avium
		Tlp600							Tlp601								Tlp602							Tlp603
Strain		N terminal sequence	Start position	pseudogene	Upstream protein	Downstream protein		Strain	N terminal sequence	Start position	pseudogene	Upstream protein	Downstream protein		Strain		N terminal sequence	Start position	pseudogene	Upstream protein	Downstream protein		Strain	N terminal sequence	Start position	pseudogene	Upstream protein	Downstream protein
C. avium LMG 24591	C. avium LMG 24591	MKLSFKIITYIVAVFVVIMA	183728..185710		ornithine carbamoyltransferase	amino acid ABC transporter ATP-binding protein		C. avium LMG 24591	MLSSIKIKVSAIANLISILAL	198881..200866		ABC transporter permease	tRNA (cytidine(34)-2'-O)-methyltransferase		C. avium LMG 24591	reconstituted with multiple nucleotide changes	MKTSVSSKLTLFIALLFLIILT	612716..614697	Y	hypothetical protein (HP16)	hypothetical protein (HP17)		C. avium LMG 24591	MFSRLSIGTKLMFSVGLTVVIGLC	1485943..1488051		isopenicillin N synthase family oxygenase	thiamine-phosphate kinase
