# Supplementary material for: Diversity of transducer-like proteins (Tlps) in Campylobacter
Source: PLoS One. 2019 Mar 25;14(3):e0214228. doi: 10.1371/journal.pone.0214228 (PMC6433261; doi:10.1371/journal.pone.0214228)
Supplement: S1 Archive — (ZIP) [file pone.0214228.s015.zip]

Archive with 4 entries (4 files):
- MasterBlastR_RScript.R
- MasterBlastR_RScript.txt
- Readme_MasterBlastR.txt
- Readme_MasterBlastR_documentation.docx
