# Supplementary material for: Diversity of transducer-like proteins (Tlps) in Campylobacter
Source: PLoS One. 2019 Mar 25;14(3):e0214228. doi: 10.1371/journal.pone.0214228 (PMC6433261; doi:10.1371/journal.pone.0214228)
Supplement: S2 Archive — (ZIP) [file pone.0214228.s016.zip]

Archive with 27 entries (27 files):
- Alignment A.docx
- Alignment B.docx
- Alignment C.docx
- Alignment D.docx
- Alignment E.docx
- Alignment F.docx
- Alignment G.docx
- Alignment H.docx
- Alignment I.docx
- Alignment J.docx
- Alignment K.docx
- Alignment L.docx
- Alignment M.docx
- Alignment N.docx
- Alignment O.docx
- Alignment P.docx
- Alignment Q.docx
- Alignment R.docx
- Alignment S.docx
- Alignment T.docx
- Alignment U.docx
- Alignment V.docx
- Alignment W.docx
- Alignment X.docx
- Alignment Y.docx
- Alignment Z.docx
- Alignment ZZ.docx
